# Supplementary material for: Analyzing cross-college course enrollments via contextual graph mining
Source: PLoS One. 2017 Nov 29;12(11):e0188577. doi: 10.1371/journal.pone.0188577 (PMC5706688; doi:10.1371/journal.pone.0188577)
Supplement: S1 Code — https://github.com/snap-stanford/snap/tree/master/examples/node2vec. (ZIP) [file pone.0188577.s001.zip]

Archive with 12 entries (11 files):
- S1 Code/
- S1 Code/data.txt
- S1 Code/glass.exe
- S1 Code/glass.f
- S1 Code/glass.train
- S1 Code/imp.txt
- S1 Code/info.txt
- S1 Code/inter.txt
- S1 Code/par.txt
- S1 Code/prox.txt
- S1 Code/save-run-proximities
- S1 Code/scale.txt
