# Supplementary material for: Analyzing cross-college course enrollments via contextual graph mining
Source: PLoS One. 2017 Nov 29;12(11):e0188577. doi: 10.1371/journal.pone.0188577 (PMC5706688; doi:10.1371/journal.pone.0188577)
Supplement: S1 Code — https://github.com/snap-stanford/snap/tree/master/examples/node2vec. (ZIP) [file pone.0188577.s001.zip › S1 Code/data.txt]

     1.521    13.640     4.490     1.100    71.780     0.060     8.750     0.000     0.000
     1.518    13.890     3.600     1.360    72.730     0.480     7.830     0.000     0.000
     1.516    13.530     3.550     1.540    72.990     0.390     7.780     0.000     0.000
     1.518    13.210     3.690     1.290    72.610     0.570     8.220     0.000     0.000
     1.517    13.270     3.620     1.240    73.080     0.550     8.070     0.000     0.000
     1.516    12.790     3.610     1.620    72.970     0.640     8.070     0.000     0.260
     1.517    13.300     3.600     1.140    73.090     0.580     8.170     0.000     0.000
     1.518    13.150     3.610     1.050    73.240     0.570     8.240     0.000     0.000
     1.519    14.040     3.580     1.370    72.080     0.560     8.300     0.000     0.000
     1.518    13.000     3.600     1.360    72.990     0.570     8.400     0.000     0.110
     1.516    12.720     3.460     1.560    73.200     0.670     8.090     0.000     0.240
     1.518    12.800     3.660     1.270    73.010     0.600     8.560     0.000     0.000
     1.516    12.880     3.430     1.400    73.280     0.690     8.050     0.000     0.240
     1.517    12.860     3.560     1.270    73.210     0.540     8.380     0.000     0.170
     1.518    12.610     3.590     1.310    73.290     0.580     8.500     0.000     0.000
     1.518    12.810     3.540     1.230    73.240     0.580     8.390     0.000     0.000
     1.518    12.680     3.670     1.160    73.110     0.610     8.700     0.000     0.000
     1.522    14.360     3.850     0.890    71.360     0.150     9.150     0.000     0.000
     1.519    13.900     3.730     1.180    72.120     0.060     8.890     0.000     0.000
     1.517    13.020     3.540     1.690    72.730     0.540     8.440     0.000     0.070
     1.518    12.820     3.550     1.490    72.750     0.540     8.520     0.000     0.190
     1.520    14.770     3.750     0.290    72.020     0.030     9.000     0.000     0.000
     1.517    12.780     3.620     1.290    72.790     0.590     8.700     0.000     0.000
     1.518    12.810     3.570     1.350    73.020     0.620     8.590     0.000     0.000
     1.517    13.380     3.500     1.150    72.850     0.500     8.430     0.000     0.000
     1.518    12.980     3.540     1.210    73.000     0.650     8.530     0.000     0.000
     1.518    13.210     3.480     1.410    72.640     0.590     8.430     0.000     0.000
     1.517    12.870     3.480     1.330    73.040     0.560     8.430     0.000     0.000
     1.518    12.560     3.520     1.430    73.150     0.570     8.540     0.000     0.000
     1.518    13.080     3.490     1.280    72.860     0.600     8.490     0.000     0.000
     1.518    12.650     3.560     1.300    73.080     0.610     8.690     0.000     0.140
     1.517    12.840     3.500     1.140    73.270     0.560     8.550     0.000     0.000
     1.518    12.850     3.480     1.230    72.970     0.610     8.560     0.090     0.220
     1.518    12.570     3.470     1.380    73.390     0.600     8.550     0.000     0.060
     1.518    12.690     3.540     1.340    72.950     0.570     8.750     0.000     0.000
     1.516    13.290     3.450     1.210    72.740     0.560     8.570     0.000     0.000
     1.519    13.890     3.530     1.320    71.810     0.510     8.780     0.110     0.000
     1.518    12.740     3.480     1.350    72.960     0.640     8.680     0.000     0.000
     1.522    14.210     3.820     0.470    71.770     0.110     9.570     0.000     0.000
     1.522    14.210     3.820     0.470    71.770     0.110     9.570     0.000     0.000
     1.518    12.790     3.500     1.120    73.030     0.640     8.770     0.000     0.000
     1.518    12.710     3.420     1.200    73.200     0.590     8.640     0.000     0.000
     1.518    13.210     3.390     1.330    72.760     0.590     8.590     0.000     0.000
     1.522    13.730     3.840     0.720    71.760     0.170     9.740     0.000     0.000
     1.518    12.730     3.430     1.190    72.950     0.620     8.760     0.000     0.300
     1.519    13.490     3.480     1.350    71.950     0.550     9.000     0.000     0.000
     1.519    13.190     3.370     1.180    72.720     0.570     8.830     0.000     0.160
     1.527    13.990     3.700     0.710    71.570     0.020     9.820     0.000     0.100
     1.522    13.210     3.770     0.790    71.990     0.130    10.020     0.000     0.000
     1.519    13.580     3.350     1.230    72.080     0.590     8.910     0.000     0.000
     1.523    13.720     3.720     0.510    71.750     0.090    10.060     0.000     0.160
     1.519    13.200     3.330     1.280    72.360     0.600     9.140     0.000     0.110
     1.518    13.430     2.870     1.190    72.840     0.550     9.030     0.000     0.000
     1.518    13.140     2.840     1.280    72.850     0.550     9.070     0.000     0.000
     1.518    13.210     2.810     1.290    72.980     0.510     9.020     0.000     0.090
     1.518    12.450     2.710     1.290    73.700     0.560     9.060     0.000     0.240
     1.512    12.990     3.470     1.120    72.980     0.620     8.350     0.000     0.310
     1.518    12.870     3.480     1.290    72.950     0.600     8.430     0.000     0.000
     1.518    13.480     3.740     1.170    72.990     0.590     8.030     0.000     0.000
     1.518    13.390     3.660     1.190    72.790     0.570     8.270     0.000     0.110
     1.519    13.600     3.620     1.110    72.640     0.140     8.760     0.000     0.000
     1.520    13.810     3.580     1.320    71.720     0.120     8.670     0.690     0.000
     1.522    13.510     3.860     0.880    71.790     0.230     9.540     0.000     0.110
     1.522    14.170     3.810     0.780    71.350     0.000     9.690     0.000     0.000
     1.522    13.480     3.740     0.900    72.010     0.180     9.610     0.000     0.070
     1.521    13.690     3.590     1.120    71.960     0.090     9.400     0.000     0.000
     1.522    13.050     3.650     0.870    72.220     0.190     9.850     0.000     0.170
     1.522    13.050     3.650     0.870    72.320     0.190     9.850     0.000     0.170
     1.522    13.120     3.580     0.900    72.200     0.230     9.820     0.000     0.160
     1.523    13.310     3.580     0.820    71.990     0.120    10.170     0.000     0.030
     1.516    14.860     3.670     1.740    71.870     0.160     7.360     0.000     0.120
     1.518    13.640     3.870     1.270    71.960     0.540     8.320     0.000     0.320
     1.516    13.090     3.590     1.520    73.100     0.670     7.830     0.000     0.000
     1.516    13.340     3.570     1.570    72.870     0.610     7.890     0.000     0.000
     1.516    13.020     3.560     1.540    73.110     0.720     7.900     0.000     0.000
     1.516    13.020     3.580     1.510    73.120     0.690     7.960     0.000     0.000
     1.516    13.440     3.610     1.540    72.390     0.660     8.030     0.000     0.000
     1.516    13.000     3.580     1.540    72.830     0.610     8.040     0.000     0.000
     1.516    13.920     3.520     1.250    72.880     0.370     7.940     0.000     0.140
     1.516    12.820     3.520     1.900    72.860     0.690     7.970     0.000     0.000
     1.516    12.860     3.520     2.120    72.660     0.690     7.970     0.000     0.000
     1.516    13.250     3.450     1.430    73.170     0.610     7.860     0.000     0.000
     1.516    13.410     3.550     1.250    72.810     0.680     8.100     0.000     0.000
     1.516    13.090     3.520     1.550    72.870     0.680     8.050     0.000     0.090
     1.514    14.250     3.090     2.080    72.280     1.100     7.080     0.000     0.000
     1.516    13.360     3.580     1.490    72.720     0.450     8.210     0.000     0.000
     1.516    13.240     3.490     1.470    73.250     0.380     8.030     0.000     0.000
     1.516    13.400     3.490     1.520    72.650     0.670     8.080     0.000     0.100
     1.516    13.010     3.500     1.480    72.890     0.600     8.120     0.000     0.000
     1.516    12.550     3.480     1.870    73.230     0.630     8.080     0.000     0.090
     1.518    12.930     3.740     1.110    72.280     0.640     8.960     0.000     0.220
     1.516    12.900     3.440     1.450    73.060     0.440     8.270     0.000     0.000
     1.516    13.120     3.410     1.580    73.260     0.070     8.390     0.000     0.190
     1.516    13.240     3.340     1.470    73.100     0.390     8.220     0.000     0.000
     1.516    12.710     3.330     1.490    73.280     0.670     8.240     0.000     0.000
     1.519    13.360     3.430     1.430    72.260     0.510     8.600     0.000     0.000
     1.518    13.020     3.620     1.060    72.340     0.640     9.130     0.000     0.150
     1.517    12.200     3.250     1.160    73.550     0.620     8.900     0.000     0.240
     1.517    12.670     2.880     1.710    73.210     0.730     8.540     0.000     0.000
     1.518    12.960     2.960     1.430    72.920     0.600     8.790     0.140     0.000
     1.517    12.750     2.850     1.440    73.270     0.570     8.790     0.110     0.220
     1.517    12.350     2.720     1.630    72.870     0.700     9.230     0.000     0.000
     1.518    12.620     2.760     0.830    73.810     0.350     9.420     0.000     0.200
     1.527    13.800     3.150     0.660    70.570     0.080    11.640     0.000     0.000
     1.524    13.830     2.900     1.170    71.150     0.080    10.790     0.000     0.000
     1.525    11.450     0.000     1.880    72.190     0.810    13.240     0.000     0.340
     1.531    10.730     0.000     2.100    69.810     0.580    13.300     3.150     0.280
     1.534    12.300     0.000     1.000    70.160     0.120    16.190     0.000     0.240
     1.522    14.430     0.000     1.000    72.670     0.100    11.520     0.000     0.080
     1.518    13.720     0.000     0.560    74.450     0.000    10.990     0.000     0.000
     1.527    11.230     0.000     0.770    73.210     0.000    14.680     0.000     0.000
     1.527    11.020     0.000     0.750    73.080     0.000    14.960     0.000     0.000
     1.528    12.640     0.000     0.670    72.020     0.060    14.400     0.000     0.000
     1.519    13.460     3.830     1.260    72.550     0.570     8.210     0.000     0.140
     1.518    13.100     3.970     1.190    72.440     0.600     8.430     0.000     0.000
     1.518    13.410     3.890     1.330    72.380     0.510     8.280     0.000     0.000
     1.518    13.240     3.900     1.410    72.330     0.550     8.310     0.000     0.100
     1.517    13.720     3.680     1.810    72.060     0.640     7.880     0.000     0.000
     1.517    13.300     3.640     1.530    72.530     0.650     8.030     0.000     0.290
     1.517    13.560     3.570     1.470    72.450     0.640     7.960     0.000     0.000
     1.518    13.250     3.760     1.320    72.400     0.580     8.420     0.000     0.000
     1.517    12.930     3.540     1.620    72.960     0.640     8.030     0.000     0.210
     1.517    13.230     3.540     1.480    72.840     0.560     8.100     0.000     0.000
     1.517    13.480     3.480     1.710    72.520     0.620     7.990     0.000     0.000
     1.522    13.200     3.680     1.150    72.750     0.540     8.520     0.000     0.000
     1.519    12.930     3.660     1.560    72.510     0.580     8.550     0.000     0.120
     1.517    12.940     3.610     1.260    72.750     0.560     8.600     0.000     0.000
     1.521    13.780     2.280     1.430    71.990     0.490     9.850     0.000     0.170
     1.521    13.550     2.090     1.670    72.180     0.530     9.570     0.270     0.170
     1.520    13.980     1.350     1.630    71.760     0.390    10.560     0.000     0.180
     1.522    13.750     1.010     1.360    72.190     0.330    11.140     0.000     0.000
     1.526    13.700     0.000     1.360    71.240     0.190    13.440     0.000     0.100
     1.518    13.430     3.980     1.180    72.490     0.580     8.150     0.000     0.000
     1.518    13.710     3.930     1.540    71.810     0.540     8.210     0.000     0.150
     1.518    13.330     3.850     1.250    72.780     0.520     8.120     0.000     0.000
     1.518    13.190     3.900     1.300    72.330     0.550     8.440     0.000     0.280
     1.518    13.000     3.800     1.080    73.070     0.560     8.380     0.000     0.120
     1.517    12.890     3.620     1.570    72.960     0.610     8.110     0.000     0.000
     1.517    12.790     3.520     1.540    73.360     0.660     7.900     0.000     0.000
     1.517    12.870     3.560     1.640    73.140     0.650     7.990     0.000     0.000
     1.517    13.330     3.540     1.610    72.540     0.680     8.110     0.000     0.000
     1.519    13.200     3.630     1.070    72.830     0.570     8.410     0.090     0.170
     1.517    12.850     3.510     1.440    73.010     0.680     8.230     0.060     0.250
     1.517    13.000     3.470     1.790    72.720     0.660     8.180     0.000     0.000
     1.517    12.990     3.180     1.230    72.970     0.580     8.810     0.000     0.240
     1.518    12.850     3.670     1.240    72.570     0.620     8.680     0.000     0.350
     1.518    13.650     3.660     1.110    72.770     0.110     8.600     0.000     0.000
     1.516    13.330     3.530     1.340    72.670     0.560     8.330     0.000     0.000
     1.517    13.240     3.570     1.380    72.700     0.560     8.440     0.000     0.100
     1.516    12.160     3.520     1.350    72.890     0.570     8.530     0.000     0.000
     1.517    13.140     3.450     1.760    72.480     0.600     8.380     0.000     0.170
     1.521    14.320     3.900     0.830    71.500     0.000     9.490     0.000     0.000
     1.518    13.640     3.650     0.650    73.000     0.060     8.930     0.000     0.000
     1.516    13.420     3.400     1.220    72.690     0.590     8.320     0.000     0.000
     1.517    12.860     3.580     1.310    72.610     0.610     8.790     0.000     0.000
     1.516    13.040     3.400     1.260    73.010     0.520     8.580     0.000     0.000
     1.517    13.410     3.390     1.280    72.640     0.520     8.650     0.000     0.000
     1.521    14.030     3.760     0.580    71.790     0.110     9.650     0.000     0.000
     1.518    13.530     3.410     1.520    72.040     0.580     8.790     0.000     0.000
     1.518    13.500     3.360     1.630    71.940     0.570     8.810     0.000     0.090
     1.518    13.330     3.340     1.540    72.140     0.560     8.990     0.000     0.000
     1.519    13.640     3.540     0.750    72.650     0.160     8.890     0.150     0.240
     1.522    14.190     3.780     0.910    71.360     0.230     9.140     0.000     0.370
     1.515    14.010     2.680     3.500    69.890     1.680     5.870     2.200     0.000
     1.519    12.730     1.850     1.860    72.690     0.600    10.090     0.000     0.000
     1.522    11.560     1.880     1.560    72.860     0.470    11.410     0.000     0.000
     1.522    11.030     1.710     1.560    73.440     0.580    11.620     0.000     0.000
     1.520    12.640     0.000     1.650    73.750     0.380    11.530     0.000     0.000
     1.517    12.860     0.000     1.830    73.880     0.970    10.170     0.000     0.000
     1.520    13.270     0.000     1.760    73.030     0.470    11.320     0.000     0.000
     1.524    13.440     0.000     1.580    72.220     0.320    12.240     0.000     0.000
     1.513    13.020     0.000     3.040    70.480     6.210     6.960     0.000     0.000
     1.513    13.000     0.000     3.020    70.700     6.210     6.930     0.000     0.000
     1.520    13.380     0.000     1.400    72.250     0.330    12.500     0.000     0.000
     1.521    12.850     1.610     2.170    72.180     0.760     9.700     0.240     0.510
     1.521    12.970     0.330     1.510    73.390     0.130    11.270     0.000     0.280
     1.519    14.000     2.390     1.560    72.370     0.000     9.570     0.000     0.000
     1.519    13.790     2.410     1.190    72.760     0.000     9.770     0.000     0.000
     1.518    14.460     2.240     1.620    72.380     0.000     9.260     0.000     0.000
     1.519    14.090     2.190     1.660    72.670     0.000     9.320     0.000     0.000
     1.513    14.400     1.740     1.540    74.550     0.000     7.590     0.000     0.000
     1.519    14.990     0.780     1.740    72.500     0.000     9.950     0.000     0.000
     1.519    14.150     0.000     2.090    72.740     0.000    10.880     0.000     0.000
     1.520    14.560     0.000     0.560    73.480     0.000    11.220     0.000     0.000
     1.511    17.380     0.000     0.340    75.410     0.000     6.650     0.000     0.000
     1.511    13.690     3.200     1.810    72.810     1.760     5.430     1.190     0.000
     1.518    14.320     3.260     2.220    71.250     1.460     5.790     1.630     0.000
     1.523    13.440     3.340     1.230    72.380     0.600     8.830     0.000     0.000
     1.522    14.860     2.200     2.060    70.260     0.760     9.760     0.000     0.000
     1.524    15.790     1.830     1.310    70.430     0.310     8.610     1.680     0.000
     1.516    13.880     1.780     1.790    73.100     0.000     8.670     0.760     0.000
     1.516    14.850     0.000     2.380    73.280     0.000     8.760     0.640     0.090
     1.516    14.200     0.000     2.790    73.460     0.040     9.040     0.400     0.090
     1.517    14.750     0.000     2.000    73.020     0.000     8.530     1.590     0.080
     1.517    14.560     0.000     1.980    73.290     0.000     8.520     1.570     0.070
     1.515    14.140     0.000     2.680    73.390     0.080     9.070     0.610     0.050
     1.516    13.870     0.000     2.540    73.230     0.140     9.410     0.810     0.010
     1.517    14.700     0.000     2.340    73.280     0.000     8.950     0.660     0.000
     1.515    14.380     0.000     2.660    73.100     0.040     9.080     0.640     0.000
     1.516    15.010     0.000     2.510    73.050     0.050     8.830     0.530     0.000
     1.515    15.150     0.000     2.250    73.500     0.000     8.340     0.630     0.000
     1.517    11.950     0.000     1.190    75.180     2.700     8.930     0.000     0.000
     1.515    14.850     0.000     2.420    73.720     0.000     8.390     0.560     0.000
     1.517    14.800     0.000     1.990    73.110     0.000     8.280     1.710     0.000
     1.516    14.950     0.000     2.270    73.300     0.000     8.710     0.670     0.000
     1.517    14.950     0.000     1.800    72.990     0.000     8.610     1.550     0.000
     1.516    14.940     0.000     1.870    73.110     0.000     8.670     1.380     0.000
     1.518    14.390     0.000     1.820    72.860     1.410     6.470     2.880     0.000
     1.516    14.370     0.000     2.740    72.850     0.000     9.450     0.540     0.000
     1.516    14.140     0.000     2.880    72.610     0.080     9.180     1.060     0.000
     1.517    14.920     0.000     1.990    73.060     0.000     8.400     1.590     0.000
     1.521    14.360     0.000     2.020    73.420     0.000     8.440     1.640     0.000
     1.517    14.380     0.000     1.940    73.610     0.000     8.480     1.570     0.000
     1.517    14.230     0.000     2.080    73.360     0.000     8.620     1.670     0.000
