# Supplementary material for: Analyzing cross-college course enrollments via contextual graph mining
Source: PLoS One. 2017 Nov 29;12(11):e0188577. doi: 10.1371/journal.pone.0188577 (PMC5706688; doi:10.1371/journal.pone.0188577)
Supplement: S1 Code — https://github.com/snap-stanford/snap/tree/master/examples/node2vec. (ZIP) [file pone.0188577.s001.zip › S1 Code/glass.train]

1.52101 13.64 4.49 1.1 71.78 0.06 8.75 0 0 1
1.51761 13.89 3.6 1.36 72.73 0.48 7.83 0 0 1
1.51618 13.53 3.55 1.54 72.99 0.39 7.78 0 0 1
1.51766 13.21 3.69 1.29 72.61 0.57 8.22 0 0 1
1.51742 13.27 3.62 1.24 73.08 0.55 8.07 0 0 1
1.51596 12.79 3.61 1.62 72.97 0.64 8.07 0 0.26 1
1.51743 13.3 3.6 1.14 73.09 0.58 8.17 0 0 1
1.51756 13.15 3.61 1.05 73.24 0.57 8.24 0 0 1
1.51918 14.04 3.58 1.37 72.08 0.56 8.3 0 0 1
1.51755 13 3.6 1.36 72.99 0.57 8.4 0 0.11 1
1.51571 12.72 3.46 1.56 73.2 0.67 8.09 0 0.24 1
1.51763 12.8 3.66 1.27 73.01 0.6 8.56 0 0 1
1.51589 12.88 3.43 1.4 73.28 0.69 8.05 0 0.24 1
1.51748 12.86 3.56 1.27 73.21 0.54 8.38 0 0.17 1
1.51763 12.61 3.59 1.31 73.29 0.58 8.5 0 0 1
1.51761 12.81 3.54 1.23 73.24 0.58 8.39 0 0 1
1.51784 12.68 3.67 1.16 73.11 0.61 8.7 0 0 1
1.52196 14.36 3.85 0.89 71.36 0.15 9.15 0 0 1
1.51911 13.9 3.73 1.18 72.12 0.06 8.89 0 0 1
1.51735 13.02 3.54 1.69 72.73 0.54 8.44 0 0.07 1
1.5175 12.82 3.55 1.49 72.75 0.54 8.52 0 0.19 1
1.51966 14.77 3.75 0.29 72.02 0.03 9 0 0 1
1.51736 12.78 3.62 1.29 72.79 0.59 8.7 0 0 1
1.51751 12.81 3.57 1.35 73.02 0.62 8.59 0 0 1
1.5172 13.38 3.5 1.15 72.85 0.5 8.43 0 0 1
1.51764 12.98 3.54 1.21 73 0.65 8.53 0 0 1
1.51793 13.21 3.48 1.41 72.64 0.59 8.43 0 0 1
1.51721 12.87 3.48 1.33 73.04 0.56 8.43 0 0 1
1.51768 12.56 3.52 1.43 73.15 0.57 8.54 0 0 1
1.51784 13.08 3.49 1.28 72.86 0.6 8.49 0 0 1
1.51768 12.65 3.56 1.3 73.08 0.61 8.69 0 0.14 1
1.51747 12.84 3.5 1.14 73.27 0.56 8.55 0 0 1
1.51775 12.85 3.48 1.23 72.97 0.61 8.56 0.09 0.22 1
1.51753 12.57 3.47 1.38 73.39 0.6 8.55 0 0.06 1
1.51783 12.69 3.54 1.34 72.95 0.57 8.75 0 0 1
1.51567 13.29 3.45 1.21 72.74 0.56 8.57 0 0 1
1.51909 13.89 3.53 1.32 71.81 0.51 8.78 0.11 0 1
1.51797 12.74 3.48 1.35 72.96 0.64 8.68 0 0 1
1.52213 14.21 3.82 0.47 71.77 0.11 9.57 0 0 1
1.52213 14.21 3.82 0.47 71.77 0.11 9.57 0 0 1
1.51793 12.79 3.5 1.12 73.03 0.64 8.77 0 0 1
1.51755 12.71 3.42 1.2 73.2 0.59 8.64 0 0 1
1.51779 13.21 3.39 1.33 72.76 0.59 8.59 0 0 1
1.5221 13.73 3.84 0.72 71.76 0.17 9.74 0 0 1
1.51786 12.73 3.43 1.19 72.95 0.62 8.76 0 0.3 1
1.519 13.49 3.48 1.35 71.95 0.55 9 0 0 1
1.51869 13.19 3.37 1.18 72.72 0.57 8.83 0 0.16 1
1.52667 13.99 3.7 0.71 71.57 0.02 9.82 0 0.1 1
1.52223 13.21 3.77 0.79 71.99 0.13 10.02 0 0 1
1.51898 13.58 3.35 1.23 72.08 0.59 8.91 0 0 1
1.5232 13.72 3.72 0.51 71.75 0.09 10.06 0 0.16 1
1.51926 13.2 3.33 1.28 72.36 0.6 9.14 0 0.11 1
1.51808 13.43 2.87 1.19 72.84 0.55 9.03 0 0 1
1.51837 13.14 2.84 1.28 72.85 0.55 9.07 0 0 1
1.51778 13.21 2.81 1.29 72.98 0.51 9.02 0 0.09 1
1.51769 12.45 2.71 1.29 73.7 0.56 9.06 0 0.24 1
1.51215 12.99 3.47 1.12 72.98 0.62 8.35 0 0.31 1
1.51824 12.87 3.48 1.29 72.95 0.6 8.43 0 0 1
1.51754 13.48 3.74 1.17 72.99 0.59 8.03 0 0 1
1.51754 13.39 3.66 1.19 72.79 0.57 8.27 0 0.11 1
1.51905 13.6 3.62 1.11 72.64 0.14 8.76 0 0 1
1.51977 13.81 3.58 1.32 71.72 0.12 8.67 0.69 0 1
1.52172 13.51 3.86 0.88 71.79 0.23 9.54 0 0.11 1
1.52227 14.17 3.81 0.78 71.35 0 9.69 0 0 1
1.52172 13.48 3.74 0.9 72.01 0.18 9.61 0 0.07 1
1.52099 13.69 3.59 1.12 71.96 0.09 9.4 0 0 1
1.52152 13.05 3.65 0.87 72.22 0.19 9.85 0 0.17 1
1.52152 13.05 3.65 0.87 72.32 0.19 9.85 0 0.17 1
1.52152 13.12 3.58 0.9 72.2 0.23 9.82 0 0.16 1
1.523 13.31 3.58 0.82 71.99 0.12 10.17 0 0.03 1
1.51574 14.86 3.67 1.74 71.87 0.16 7.36 0 0.12 2
1.51848 13.64 3.87 1.27 71.96 0.54 8.32 0 0.32 2
1.51593 13.09 3.59 1.52 73.1 0.67 7.83 0 0 2
1.51631 13.34 3.57 1.57 72.87 0.61 7.89 0 0 2
1.51596 13.02 3.56 1.54 73.11 0.72 7.9 0 0 2
1.5159 13.02 3.58 1.51 73.12 0.69 7.96 0 0 2
1.51645 13.44 3.61 1.54 72.39 0.66 8.03 0 0 2
1.51627 13 3.58 1.54 72.83 0.61 8.04 0 0 2
1.51613 13.92 3.52 1.25 72.88 0.37 7.94 0 0.14 2
1.5159 12.82 3.52 1.9 72.86 0.69 7.97 0 0 2
1.51592 12.86 3.52 2.12 72.66 0.69 7.97 0 0 2
1.51593 13.25 3.45 1.43 73.17 0.61 7.86 0 0 2
1.51646 13.41 3.55 1.25 72.81 0.68 8.1 0 0 2
1.51594 13.09 3.52 1.55 72.87 0.68 8.05 0 0.09 2
1.51409 14.25 3.09 2.08 72.28 1.1 7.08 0 0 2
1.51625 13.36 3.58 1.49 72.72 0.45 8.21 0 0 2
1.51569 13.24 3.49 1.47 73.25 0.38 8.03 0 0 2
1.51645 13.4 3.49 1.52 72.65 0.67 8.08 0 0.1 2
1.51618 13.01 3.5 1.48 72.89 0.6 8.12 0 0 2
1.5164 12.55 3.48 1.87 73.23 0.63 8.08 0 0.09 2
1.51841 12.93 3.74 1.11 72.28 0.64 8.96 0 0.22 2
1.51605 12.9 3.44 1.45 73.06 0.44 8.27 0 0 2
1.51588 13.12 3.41 1.58 73.26 0.07 8.39 0 0.19 2
1.5159 13.24 3.34 1.47 73.1 0.39 8.22 0 0 2
1.51629 12.71 3.33 1.49 73.28 0.67 8.24 0 0 2
1.5186 13.36 3.43 1.43 72.26 0.51 8.6 0 0 2
1.51841 13.02 3.62 1.06 72.34 0.64 9.13 0 0.15 2
1.51743 12.2 3.25 1.16 73.55 0.62 8.9 0 0.24 2
1.51689 12.67 2.88 1.71 73.21 0.73 8.54 0 0 2
1.51811 12.96 2.96 1.43 72.92 0.6 8.79 0.14 0 2
1.51655 12.75 2.85 1.44 73.27 0.57 8.79 0.11 0.22 2
1.5173 12.35 2.72 1.63 72.87 0.7 9.23 0 0 2
1.5182 12.62 2.76 0.83 73.81 0.35 9.42 0 0.2 2
1.52725 13.8 3.15 0.66 70.57 0.08 11.64 0 0 2
1.5241 13.83 2.9 1.17 71.15 0.08 10.79 0 0 2
1.52475 11.45 0 1.88 72.19 0.81 13.24 0 0.34 2
1.53125 10.73 0 2.1 69.81 0.58 13.3 3.15 0.28 2
1.53393 12.3 0 1 70.16 0.12 16.19 0 0.24 2
1.52222 14.43 0 1 72.67 0.1 11.52 0 0.08 2
1.51818 13.72 0 0.56 74.45 0 10.99 0 0 2
1.52664 11.23 0 0.77 73.21 0 14.68 0 0 2
1.52739 11.02 0 0.75 73.08 0 14.96 0 0 2
1.52777 12.64 0 0.67 72.02 0.06 14.4 0 0 2
1.51892 13.46 3.83 1.26 72.55 0.57 8.21 0 0.14 2
1.51847 13.1 3.97 1.19 72.44 0.6 8.43 0 0 2
1.51846 13.41 3.89 1.33 72.38 0.51 8.28 0 0 2
1.51829 13.24 3.9 1.41 72.33 0.55 8.31 0 0.1 2
1.51708 13.72 3.68 1.81 72.06 0.64 7.88 0 0 2
1.51673 13.3 3.64 1.53 72.53 0.65 8.03 0 0.29 2
1.51652 13.56 3.57 1.47 72.45 0.64 7.96 0 0 2
1.51844 13.25 3.76 1.32 72.4 0.58 8.42 0 0 2
1.51663 12.93 3.54 1.62 72.96 0.64 8.03 0 0.21 2
1.51687 13.23 3.54 1.48 72.84 0.56 8.1 0 0 2
1.51707 13.48 3.48 1.71 72.52 0.62 7.99 0 0 2
1.52177 13.2 3.68 1.15 72.75 0.54 8.52 0 0 2
1.51872 12.93 3.66 1.56 72.51 0.58 8.55 0 0.12 2
1.51667 12.94 3.61 1.26 72.75 0.56 8.6 0 0 2
1.52081 13.78 2.28 1.43 71.99 0.49 9.85 0 0.17 2
1.52068 13.55 2.09 1.67 72.18 0.53 9.57 0.27 0.17 2
1.5202 13.98 1.35 1.63 71.76 0.39 10.56 0 0.18 2
1.52177 13.75 1.01 1.36 72.19 0.33 11.14 0 0 2
1.52614 13.7 0 1.36 71.24 0.19 13.44 0 0.1 2
1.51813 13.43 3.98 1.18 72.49 0.58 8.15 0 0 2
1.518 13.71 3.93 1.54 71.81 0.54 8.21 0 0.15 2
1.51811 13.33 3.85 1.25 72.78 0.52 8.12 0 0 2
1.51789 13.19 3.9 1.3 72.33 0.55 8.44 0 0.28 2
1.51806 13 3.8 1.08 73.07 0.56 8.38 0 0.12 2
1.51711 12.89 3.62 1.57 72.96 0.61 8.11 0 0 2
1.51674 12.79 3.52 1.54 73.36 0.66 7.9 0 0 2
1.51674 12.87 3.56 1.64 73.14 0.65 7.99 0 0 2
1.5169 13.33 3.54 1.61 72.54 0.68 8.11 0 0 2
1.51851 13.2 3.63 1.07 72.83 0.57 8.41 0.09 0.17 2
1.51662 12.85 3.51 1.44 73.01 0.68 8.23 0.06 0.25 2
1.51709 13 3.47 1.79 72.72 0.66 8.18 0 0 2
1.5166 12.99 3.18 1.23 72.97 0.58 8.81 0 0.24 2
1.51839 12.85 3.67 1.24 72.57 0.62 8.68 0 0.35 2
1.51769 13.65 3.66 1.11 72.77 0.11 8.6 0 0 3
1.5161 13.33 3.53 1.34 72.67 0.56 8.33 0 0 3
1.5167 13.24 3.57 1.38 72.7 0.56 8.44 0 0.1 3
1.51643 12.16 3.52 1.35 72.89 0.57 8.53 0 0 3
1.51665 13.14 3.45 1.76 72.48 0.6 8.38 0 0.17 3
1.52127 14.32 3.9 0.83 71.5 0 9.49 0 0 3
1.51779 13.64 3.65 0.65 73 0.06 8.93 0 0 3
1.5161 13.42 3.4 1.22 72.69 0.59 8.32 0 0 3
1.51694 12.86 3.58 1.31 72.61 0.61 8.79 0 0 3
1.51646 13.04 3.4 1.26 73.01 0.52 8.58 0 0 3
1.51655 13.41 3.39 1.28 72.64 0.52 8.65 0 0 3
1.52121 14.03 3.76 0.58 71.79 0.11 9.65 0 0 3
1.51776 13.53 3.41 1.52 72.04 0.58 8.79 0 0 3
1.51796 13.5 3.36 1.63 71.94 0.57 8.81 0 0.09 3
1.51832 13.33 3.34 1.54 72.14 0.56 8.99 0 0 3
1.51934 13.64 3.54 0.75 72.65 0.16 8.89 0.15 0.24 3
1.52211 14.19 3.78 0.91 71.36 0.23 9.14 0 0.37 3
1.51514 14.01 2.68 3.5 69.89 1.68 5.87 2.2 0 4
1.51915 12.73 1.85 1.86 72.69 0.6 10.09 0 0 4
1.52171 11.56 1.88 1.56 72.86 0.47 11.41 0 0 4
1.52151 11.03 1.71 1.56 73.44 0.58 11.62 0 0 4
1.51969 12.64 0 1.65 73.75 0.38 11.53 0 0 4
1.51666 12.86 0 1.83 73.88 0.97 10.17 0 0 4
1.51994 13.27 0 1.76 73.03 0.47 11.32 0 0 4
1.52369 13.44 0 1.58 72.22 0.32 12.24 0 0 4
1.51316 13.02 0 3.04 70.48 6.21 6.96 0 0 4
1.51321 13 0 3.02 70.7 6.21 6.93 0 0 4
1.52043 13.38 0 1.4 72.25 0.33 12.5 0 0 4
1.52058 12.85 1.61 2.17 72.18 0.76 9.7 0.24 0.51 4
1.52119 12.97 0.33 1.51 73.39 0.13 11.27 0 0.28 4
1.51905 14 2.39 1.56 72.37 0 9.57 0 0 5
1.51937 13.79 2.41 1.19 72.76 0 9.77 0 0 5
1.51829 14.46 2.24 1.62 72.38 0 9.26 0 0 5
1.51852 14.09 2.19 1.66 72.67 0 9.32 0 0 5
1.51299 14.4 1.74 1.54 74.55 0 7.59 0 0 5
1.51888 14.99 0.78 1.74 72.5 0 9.95 0 0 5
1.51916 14.15 0 2.09 72.74 0 10.88 0 0 5
1.51969 14.56 0 0.56 73.48 0 11.22 0 0 5
1.51115 17.38 0 0.34 75.41 0 6.65 0 0 5
1.51131 13.69 3.2 1.81 72.81 1.76 5.43 1.19 0 6
1.51838 14.32 3.26 2.22 71.25 1.46 5.79 1.63 0 6
1.52315 13.44 3.34 1.23 72.38 0.6 8.83 0 0 6
1.52247 14.86 2.2 2.06 70.26 0.76 9.76 0 0 6
1.52365 15.79 1.83 1.31 70.43 0.31 8.61 1.68 0 6
1.51613 13.88 1.78 1.79 73.1 0 8.67 0.76 0 6
1.51602 14.85 0 2.38 73.28 0 8.76 0.64 0.09 6
1.51623 14.2 0 2.79 73.46 0.04 9.04 0.4 0.09 6
1.51719 14.75 0 2 73.02 0 8.53 1.59 0.08 6
1.51683 14.56 0 1.98 73.29 0 8.52 1.57 0.07 6
1.51545 14.14 0 2.68 73.39 0.08 9.07 0.61 0.05 6
1.51556 13.87 0 2.54 73.23 0.14 9.41 0.81 0.01 6
1.51727 14.7 0 2.34 73.28 0 8.95 0.66 0 6
1.51531 14.38 0 2.66 73.1 0.04 9.08 0.64 0 6
1.51609 15.01 0 2.51 73.05 0.05 8.83 0.53 0 6
1.51508 15.15 0 2.25 73.5 0 8.34 0.63 0 6
1.51653 11.95 0 1.19 75.18 2.7 8.93 0 0 6
1.51514 14.85 0 2.42 73.72 0 8.39 0.56 0 6
1.51658 14.8 0 1.99 73.11 0 8.28 1.71 0 6
1.51617 14.95 0 2.27 73.3 0 8.71 0.67 0 6
1.51732 14.95 0 1.8 72.99 0 8.61 1.55 0 6
1.51645 14.94 0 1.87 73.11 0 8.67 1.38 0 6
1.51831 14.39 0 1.82 72.86 1.41 6.47 2.88 0 6
1.5164 14.37 0 2.74 72.85 0 9.45 0.54 0 6
1.51623 14.14 0 2.88 72.61 0.08 9.18 1.06 0 6
1.51685 14.92 0 1.99 73.06 0 8.4 1.59 0 6
1.52065 14.36 0 2.02 73.42 0 8.44 1.64 0 6
1.51651 14.38 0 1.94 73.61 0 8.48 1.57 0 6
1.51711 14.23 0 2.08 73.36 0 8.62 1.67 0 6
