# Supplementary material for: Analyzing cross-college course enrollments via contextual graph mining
Source: PLoS One. 2017 Nov 29;12(11):e0188577. doi: 10.1371/journal.pone.0188577 (PMC5706688; doi:10.1371/journal.pone.0188577)
Supplement: S1 Code — https://github.com/snap-stanford/snap/tree/master/examples/node2vec. (ZIP) [file pone.0188577.s001.zip › S1 Code/imp.txt]

     0.066     0.030     0.018     0.062     0.033     0.058     0.019     0.005     0.003
     0.038    -0.016     0.046     0.036    -0.032     0.055    -0.020     0.008     0.013
    -0.075    -0.029    -0.003    -0.063     0.016     0.015    -0.055    -0.002    -0.006
     0.082    -0.019    -0.008    -0.005    -0.057     0.027    -0.035    -0.002     0.013
     0.089    -0.017     0.092     0.059     0.041     0.025    -0.026     0.000     0.008
    -0.034     0.010     0.008    -0.071    -0.005    -0.016    -0.004    -0.003     0.041
     0.122     0.028     0.103     0.087     0.049     0.060     0.008     0.012     0.003
     0.071     0.028     0.071     0.050     0.018     0.041     0.026     0.005     0.008
     0.061     0.027     0.060     0.035    -0.003     0.012    -0.033     0.003     0.020
     0.118     0.019     0.065     0.067     0.059     0.038     0.035     0.018    -0.020
    -0.005     0.021     0.025    -0.068     0.005     0.004     0.010     0.000     0.061
     0.116     0.068     0.046     0.069     0.055     0.072     0.059     0.015     0.003
    -0.022     0.018     0.034    -0.035     0.046    -0.000    -0.009     0.005     0.068
     0.125     0.060     0.090     0.046     0.058     0.062     0.021     0.007    -0.019
     0.086     0.060     0.106     0.105     0.117     0.058     0.043     0.008    -0.000
     0.090     0.043     0.110     0.093     0.074     0.066     0.042     0.020     0.003
     0.090     0.059     0.032     0.077     0.064     0.049     0.046     0.010     0.013
     0.032    -0.049     0.058     0.025    -0.002     0.025     0.014     0.005     0.015
     0.095     0.031     0.046     0.032     0.040     0.034     0.028     0.001     0.010
     0.066    -0.007     0.031    -0.083     0.015     0.015     0.021     0.005     0.006
     0.074     0.051     0.093    -0.020     0.024     0.030     0.023     0.008    -0.019
     0.023    -0.030     0.051    -0.006     0.016    -0.029     0.008    -0.001     0.008
     0.092     0.029     0.031     0.060    -0.011     0.049     0.013     0.013     0.005
     0.081     0.050     0.090     0.068     0.061     0.061     0.064     0.015     0.005
     0.025    -0.025     0.053     0.063     0.014    -0.008     0.011     0.005     0.002
     0.079     0.025     0.095     0.071     0.047     0.010     0.051     0.005     0.005
     0.059    -0.008     0.053    -0.005    -0.054     0.035     0.007     0.005     0.010
     0.067     0.058     0.059     0.088     0.076     0.041     0.046     0.010    -0.015
     0.089     0.057     0.082    -0.041     0.044     0.040     0.062     0.008    -0.000
     0.105     0.035     0.071     0.069    -0.002     0.053     0.040     0.015     0.010
     0.130     0.083     0.116     0.071     0.085     0.073     0.046     0.005    -0.015
     0.130     0.074     0.109     0.081     0.066     0.062     0.059     0.015     0.003
     0.080     0.051     0.092     0.046     0.045     0.037     0.041    -0.035    -0.036
     0.095     0.089     0.097     0.088     0.041     0.042     0.054     0.018     0.003
     0.133     0.076     0.109     0.072     0.069     0.034     0.053     0.022     0.000
    -0.123    -0.022     0.025     0.007    -0.034     0.000    -0.024    -0.007    -0.003
     0.093     0.001     0.046     0.063     0.013     0.010     0.043    -0.002     0.025
     0.087     0.050     0.112     0.101     0.066     0.029     0.079     0.018     0.005
     0.117     0.036     0.128     0.103     0.072     0.020     0.033     0.008     0.005
     0.142     0.023     0.099     0.099     0.088     0.050     0.062     0.011     0.012
     0.069     0.060     0.118     0.097     0.068     0.023     0.054     0.013     0.015
     0.110     0.085     0.072     0.116     0.075     0.053     0.051     0.015     0.008
     0.081     0.014     0.059     0.035     0.019     0.055    -0.002     0.026     0.003
     0.107     0.004     0.136     0.063     0.090     0.054     0.070     0.003     0.005
     0.070     0.071     0.097     0.066     0.060     0.018     0.015     0.001    -0.065
     0.115    -0.023     0.081     0.068    -0.033     0.010     0.030     0.000     0.013
     0.014    -0.018     0.065     0.039    -0.011     0.026    -0.012     0.008    -0.033
     0.068    -0.034     0.076     0.048     0.055     0.028     0.014     0.007     0.000
     0.099     0.018     0.051     0.090     0.060     0.058     0.079     0.013    -0.007
     0.074    -0.017     0.043     0.063    -0.016     0.006     0.019    -0.003     0.008
     0.072    -0.006     0.097     0.086     0.072     0.074     0.037     0.008    -0.000
     0.057     0.032     0.062     0.061    -0.034    -0.007     0.060     0.018     0.005
     0.028    -0.010     0.028     0.057     0.023     0.052     0.058     0.010     0.005
     0.066     0.014     0.068     0.081     0.030     0.072     0.060     0.010    -0.002
     0.059     0.033     0.058     0.073     0.012     0.015     0.035     0.005    -0.000
     0.062     0.005    -0.043     0.043    -0.039     0.020    -0.015     0.008    -0.061
    -0.038     0.012     0.038     0.027     0.014     0.018     0.003     0.010    -0.002
     0.063     0.028     0.103     0.101     0.058     0.043     0.036     0.015     0.008
     0.054    -0.010     0.018     0.029     0.037     0.004    -0.051     0.011     0.003
     0.075    -0.005     0.043     0.057    -0.023     0.025    -0.029     0.013    -0.016
     0.064    -0.010     0.051     0.022    -0.020     0.028     0.001     0.005     0.016
     0.075     0.017     0.034     0.054     0.043     0.028     0.018    -0.082     0.016
     0.107     0.022     0.074     0.105     0.046     0.058     0.073    -0.003    -0.010
     0.054    -0.043     0.031     0.038     0.025    -0.098     0.035    -0.003    -0.000
     0.118     0.033     0.084     0.104     0.059     0.075     0.083     0.007     0.012
     0.095     0.020     0.092     0.070     0.036     0.015     0.025     0.007     0.003
     0.127     0.049     0.097     0.130     0.097     0.088     0.135     0.018     0.038
     0.101     0.055     0.082     0.116     0.025     0.069     0.087     0.016     0.026
     0.112     0.044     0.085     0.137     0.044     0.089     0.095     0.013     0.010
     0.107     0.019     0.069     0.115     0.040     0.064     0.042     0.008     0.010
     0.025    -0.027     0.019     0.018     0.003    -0.023     0.024     0.008     0.015
     0.053    -0.029     0.084     0.002     0.020     0.033     0.020     0.015     0.041
     0.085     0.052     0.076     0.067     0.008     0.070     0.090     0.013     0.011
     0.097     0.036     0.081     0.063     0.025     0.056     0.147     0.022     0.013
     0.074     0.054     0.092     0.097     0.013     0.062     0.120     0.005     0.013
     0.059     0.045     0.075     0.097     0.013     0.069     0.106     0.018     0.005
     0.069     0.027     0.079     0.050    -0.001     0.096     0.160     0.025     0.010
     0.084     0.054     0.072     0.087     0.026     0.037     0.118     0.018     0.005
     0.015    -0.052    -0.013    -0.052    -0.005    -0.034     0.053     0.005     0.041
     0.086     0.018     0.077     0.064     0.013     0.082     0.088     0.018     0.020
     0.028     0.013     0.059     0.060     0.001     0.072     0.097     0.010     0.006
     0.057     0.049     0.034     0.092    -0.002     0.033     0.102     0.008     0.005
     0.020     0.039     0.028    -0.076     0.012     0.025     0.078     0.010    -0.003
     0.067     0.052     0.059     0.052     0.011     0.055     0.111     0.023     0.011
    -0.007    -0.056    -0.025    -0.007     0.008    -0.003     0.021     0.008    -0.008
     0.093     0.031     0.044     0.074     0.001    -0.013     0.087     0.015     0.006
     0.066     0.013     0.036     0.097    -0.005    -0.004     0.078     0.013     0.011
     0.053     0.022     0.043     0.074    -0.001     0.060     0.127     0.013    -0.002
     0.097     0.030     0.048     0.088     0.018     0.016     0.156     0.013     0.007
     0.047    -0.015     0.038     0.044     0.003     0.041     0.033     0.011     0.006
     0.054     0.054     0.075     0.006     0.038     0.059    -0.012     0.008     0.031
     0.086     0.043     0.030     0.076     0.020     0.003     0.070     0.002    -0.000
     0.006    -0.006    -0.006     0.036     0.019    -0.011    -0.031    -0.000    -0.013
     0.087     0.038     0.062     0.115     0.032     0.021     0.084     0.015     0.007
     0.087    -0.020     0.054     0.057     0.007     0.010     0.034     0.015     0.030
     0.013    -0.018    -0.022     0.001    -0.010    -0.014    -0.033     0.000    -0.028
     0.038     0.041     0.026    -0.020     0.015     0.059    -0.015     0.005     0.016
    -0.063    -0.021    -0.007    -0.061    -0.026    -0.011    -0.005    -0.003     0.009
     0.032     0.022     0.027     0.070     0.020     0.040    -0.013     0.010     0.012
    -0.037     0.011     0.030     0.013    -0.014    -0.014    -0.027     0.029    -0.010
     0.039     0.020     0.050     0.045     0.052    -0.011    -0.011     0.018    -0.005
    -0.009     0.033     0.040     0.056     0.002     0.048    -0.040     0.005     0.002
    -0.005    -0.001    -0.005    -0.026     0.005    -0.015    -0.014     0.000    -0.001
     0.078     0.038     0.031     0.007     0.036     0.020     0.124     0.008     0.015
     0.048     0.023     0.065     0.012     0.032     0.012     0.091     0.008     0.001
     0.051    -0.011    -0.009    -0.098     0.008    -0.030    -0.003    -0.005     0.031
     0.076     0.030     0.024    -0.036     0.034     0.012     0.086    -0.090     0.010
     0.127     0.012     0.123     0.024     0.008     0.045     0.126    -0.000    -0.010
     0.028    -0.046     0.039     0.022    -0.023     0.009     0.029     0.007     0.003
    -0.016     0.011     0.033     0.010    -0.008    -0.059     0.036     0.000    -0.008
     0.074     0.031     0.076     0.071     0.007     0.023     0.131     0.013     0.005
     0.108     0.038     0.076     0.070     0.003     0.055     0.129     0.008     0.008
     0.079     0.015     0.108     0.033    -0.008     0.019     0.112     0.008    -0.005
     0.000    -0.007     0.135     0.028     0.029    -0.000     0.081     0.010     0.007
     0.089     0.037     0.137     0.003     0.070     0.003     0.003     0.010    -0.005
     0.057     0.040     0.145     0.036     0.067     0.023     0.069     0.008     0.003
     0.085     0.049     0.162     0.005     0.026     0.035     0.044     0.003    -0.005
     0.036    -0.005     0.070     0.059     0.014     0.063     0.095     0.020    -0.006
     0.035     0.018     0.016     0.034     0.025     0.038     0.050     0.003    -0.105
     0.068    -0.000     0.061     0.037     0.017     0.049     0.147     0.010     0.008
     0.078     0.023     0.077    -0.019     0.057    -0.009     0.040     0.020    -0.020
     0.041     0.037     0.034     0.036     0.011     0.023     0.058     0.016    -0.051
     0.061     0.024     0.037     0.089     0.022     0.006     0.103     0.008     0.005
     0.061     0.013     0.055     0.056     0.021     0.067     0.155     0.020     0.010
    -0.019     0.030    -0.011    -0.028     0.005    -0.021     0.000    -0.002    -0.028
     0.005     0.017     0.041    -0.006     0.033     0.010    -0.023    -0.000    -0.011
    -0.041     0.018    -0.013    -0.045     0.011    -0.025    -0.051     0.003    -0.028
     0.038     0.056     0.065     0.019     0.031     0.032     0.019     0.010     0.030
     0.005     0.000     0.025    -0.028     0.012    -0.003     0.020    -0.018     0.013
     0.020     0.039     0.018    -0.013     0.046     0.014     0.010     0.002     0.035
     0.033     0.064     0.046     0.018     0.036     0.013     0.060     0.002    -0.016
     0.084     0.022     0.087     0.007     0.027     0.012     0.074     0.008     0.008
     0.057     0.036     0.145    -0.005     0.076     0.036     0.088     0.010    -0.010
    -0.002     0.001     0.045    -0.003     0.039     0.007     0.093     0.018     0.015
     0.016     0.031     0.100    -0.018     0.006     0.003     0.059     0.008    -0.005
     0.013     0.013     0.114     0.010     0.054     0.020     0.003     0.010     0.020
     0.020     0.037     0.109    -0.003    -0.065     0.033     0.054     0.015     0.011
     0.050     0.035     0.032     0.113    -0.001     0.023     0.086     0.013     0.007
     0.051     0.011     0.077     0.081    -0.020     0.043     0.078     0.017     0.007
     0.079     0.020     0.069     0.076     0.003     0.042     0.068     0.010     0.018
     0.048     0.030     0.076     0.081     0.002     0.064     0.120     0.015     0.010
     0.021     0.007     0.015    -0.018    -0.024     0.000    -0.001     0.017     0.025
     0.020    -0.019     0.044     0.025     0.003     0.002     0.053     0.008    -0.079
     0.060     0.018     0.046     0.088    -0.003     0.057     0.101     0.018     0.005
     0.004     0.017    -0.043    -0.067    -0.027    -0.005     0.007     0.003     0.019
     0.054    -0.012     0.028    -0.043     0.034     0.007    -0.033     0.012     0.013
     0.023     0.043     0.015    -0.005     0.004     0.017    -0.001    -0.002     0.000
     0.125     0.029     0.049     0.093     0.068     0.051     0.025     0.010     0.003
     0.081    -0.006     0.023     0.038     0.028     0.025     0.040     0.002    -0.015
     0.047    -0.046     0.024     0.038    -0.031    -0.007     0.008     0.002     0.008
     0.023    -0.026     0.007    -0.069     0.014     0.000     0.000     0.003    -0.013
    -0.017     0.011     0.003     0.008    -0.010    -0.027     0.013     0.003    -0.010
     0.013     0.025     0.041     0.004     0.005     0.012     0.012     0.002    -0.003
     0.071     0.018     0.033     0.015     0.051     0.017    -0.016     0.010     0.008
     0.036    -0.033     0.013     0.008     0.018    -0.020     0.005     0.003     0.000
     0.049    -0.020     0.007     0.002    -0.074     0.010     0.011     0.002     0.002
     0.124     0.048     0.054     0.038     0.041     0.031     0.043     0.010     0.010
    -0.018     0.003     0.003    -0.010    -0.025    -0.007    -0.021    -0.003    -0.005
     0.035     0.031     0.061     0.033     0.038     0.036     0.031     0.011    -0.008
     0.037     0.049     0.073     0.087     0.059     0.059     0.077     0.005    -0.005
    -0.035     0.006     0.037     0.023     0.028     0.018     0.036     0.000    -0.005
    -0.043     0.038     0.024     0.021    -0.004     0.008     0.026     0.005    -0.005
    -0.038     0.012     0.004    -0.010    -0.016    -0.013     0.000     0.000     0.000
     0.005    -0.005    -0.006     0.035     0.012     0.014     0.010    -0.023     0.000
     0.004     0.068     0.118     0.075    -0.003     0.030     0.048     0.005     0.007
     0.023     0.051     0.115     0.053     0.018     0.013     0.130     0.029     0.010
     0.046     0.041     0.133     0.074     0.019     0.033     0.150     0.017     0.018
     0.026     0.082     0.169     0.102     0.010     0.031     0.142     0.020     0.021
    -0.020     0.039     0.093     0.051    -0.014     0.022     0.061     0.012     0.010
     0.033     0.058     0.169     0.089     0.023     0.026     0.163     0.026     0.011
    -0.044     0.018     0.102     0.067    -0.022     0.026     0.086     0.021     0.015
     0.045     0.043     0.177     0.127     0.038     0.063     0.025     0.005     0.019
     0.055     0.074     0.174     0.136     0.062     0.091     0.049     0.015     0.018
     0.025     0.062     0.105    -0.040    -0.007     0.025     0.087     0.010     0.015
    -0.011     0.028     0.054     0.020    -0.038     0.000    -0.007    -0.005    -0.028
     0.032     0.026     0.068     0.031     0.004    -0.056     0.078     0.008    -0.038
     0.063     0.081     0.120     0.018     0.034     0.199     0.027     0.020     0.015
     0.026    -0.031     0.036    -0.012     0.022     0.126     0.006     0.005     0.000
     0.032     0.090     0.157     0.031     0.026     0.180     0.029     0.028     0.018
     0.049     0.089     0.117     0.037     0.034     0.183     0.026     0.021     0.018
     0.005     0.068     0.090     0.011    -0.002     0.099    -0.005     0.012     0.008
     0.034     0.106     0.100     0.001     0.018     0.186     0.036     0.023     0.018
     0.039     0.071     0.055    -0.085     0.016     0.127    -0.005     0.020     0.003
    -0.000     0.062     0.037    -0.021    -0.010     0.076    -0.039     0.015     0.005
     0.017     0.082     0.046     0.005     0.034     0.112     0.030     0.030     0.016
    -0.030    -0.023     0.000     0.012     0.002    -0.013     0.016     0.061     0.003
    -0.005     0.035    -0.006     0.024    -0.033     0.001     0.020     0.102    -0.000
     0.000    -0.005    -0.013    -0.003     0.000    -0.005     0.000    -0.005     0.000
    -0.010     0.025    -0.000     0.019    -0.018     0.010    -0.024    -0.025     0.005
    -0.009     0.053     0.043    -0.029    -0.056    -0.015     0.008     0.062     0.006
     0.022     0.029     0.056     0.018     0.023     0.034     0.010     0.145     0.005
     0.024     0.081     0.106     0.104     0.032     0.028     0.013     0.191    -0.003
     0.019     0.071     0.117     0.104     0.038     0.036     0.018     0.100    -0.000
     0.024     0.113     0.125     0.149     0.021     0.043     0.023     0.213     0.000
     0.021     0.106     0.118     0.144     0.023     0.052     0.028     0.209     0.010
     0.021     0.091     0.121     0.120     0.030     0.025     0.023     0.174     0.006
     0.018     0.058     0.102     0.091     0.008     0.029     0.010     0.132     0.010
     0.025     0.095     0.159     0.125     0.026     0.038     0.015     0.215     0.005
     0.036     0.110     0.094     0.118     0.026     0.019     0.041     0.174     0.013
     0.045     0.108     0.136     0.142     0.019     0.036     0.037     0.184     0.010
     0.000     0.079     0.116     0.133     0.018     0.046     0.013     0.217     0.005
    -0.006    -0.019     0.014     0.000    -0.005    -0.006    -0.005    -0.012     0.003
    -0.000     0.084     0.089     0.119     0.023     0.048     0.015     0.180     0.000
     0.015     0.118     0.117     0.122     0.029     0.062     0.021     0.211     0.002
     0.033     0.117     0.111     0.140     0.030     0.057     0.030     0.211     0.010
     0.028     0.082     0.111     0.100     0.028     0.037     0.021     0.202     0.000
     0.015     0.066     0.131     0.107     0.024     0.066     0.038     0.227     0.008
     0.002     0.078     0.040     0.049    -0.013    -0.008    -0.000     0.131     0.005
     0.017     0.081     0.092     0.119     0.005     0.011    -0.030     0.178     0.013
     0.017     0.062     0.102     0.084    -0.011     0.041     0.003     0.210     0.005
     0.022     0.084     0.161     0.109     0.023     0.059     0.021     0.195     0.005
    -0.057     0.098     0.101     0.094     0.018     0.026     0.018     0.232     0.003
     0.026     0.093     0.085     0.110     0.031     0.049     0.021     0.181     0.005
     0.019     0.084     0.136     0.115     0.031     0.046     0.020     0.197     0.008
