# Supplementary material for: Analyzing cross-college course enrollments via contextual graph mining
Source: PLoS One. 2017 Nov 29;12(11):e0188577. doi: 10.1371/journal.pone.0188577 (PMC5706688; doi:10.1371/journal.pone.0188577)
Supplement: S1 Code — https://github.com/snap-stanford/snap/tree/master/examples/node2vec. (ZIP) [file pone.0188577.s001.zip › S1 Code/info.txt]

    1    1    1     0.578     0.199     0.211     0.000     0.006     0.006
    2    1    1     0.492     0.363     0.112     0.000     0.022     0.011
    3    1    2     0.081     0.854     0.065     0.000     0.000     0.000
    4    1    2     0.390     0.538     0.071     0.000     0.000     0.000
    5    1    1     0.707     0.276     0.011     0.000     0.000     0.006
    6    1    2     0.153     0.836     0.000     0.011     0.000     0.000
    7    1    1     0.811     0.183     0.006     0.000     0.000     0.000
    8    1    1     0.742     0.219     0.040     0.000     0.000     0.000
    9    1    1     0.536     0.357     0.087     0.000     0.010     0.010
   10    1    1     0.780     0.175     0.045     0.000     0.000     0.000
   11    1    2     0.292     0.682     0.005     0.021     0.000     0.000
   12    1    1     0.860     0.097     0.043     0.000     0.000     0.000
   13    1    2     0.303     0.682     0.010     0.005     0.000     0.000
   14    1    1     0.831     0.158     0.011     0.000     0.000     0.000
   15    1    1     0.954     0.017     0.029     0.000     0.000     0.000
   16    1    1     0.965     0.023     0.012     0.000     0.000     0.000
   17    1    1     0.804     0.190     0.005     0.000     0.000     0.000
   18    1    1     0.530     0.054     0.367     0.000     0.006     0.042
   19    1    1     0.670     0.092     0.200     0.000     0.022     0.016
   20    1    1     0.429     0.418     0.153     0.000     0.000     0.000
   21    1    1     0.623     0.304     0.073     0.000     0.000     0.000
   22    1    1     0.440     0.035     0.305     0.000     0.165     0.055
   23    1    1     0.691     0.178     0.131     0.000     0.000     0.000
   24    1    1     0.877     0.078     0.045     0.000     0.000     0.000
   25    1    1     0.556     0.208     0.230     0.000     0.000     0.006
   26    1    1     0.795     0.181     0.023     0.000     0.000     0.000
   27    1    1     0.405     0.345     0.245     0.005     0.000     0.000
   28    1    1     0.783     0.120     0.098     0.000     0.000     0.000
   29    1    1     0.685     0.292     0.022     0.000     0.000     0.000
   30    1    1     0.783     0.124     0.087     0.000     0.000     0.006
   31    1    1     0.917     0.078     0.005     0.000     0.000     0.000
   32    1    1     0.945     0.049     0.005     0.000     0.000     0.000
   33    1    1     0.707     0.271     0.022     0.000     0.000     0.000
   34    1    1     0.890     0.082     0.027     0.000     0.000     0.000
   35    1    1     0.914     0.025     0.061     0.000     0.000     0.000
   36    1    3     0.213     0.262     0.520     0.000     0.000     0.005
   37    1    1     0.680     0.146     0.157     0.000     0.011     0.006
   38    1    1     0.861     0.119     0.010     0.005     0.000     0.005
   39    1    1     0.856     0.011     0.126     0.000     0.006     0.000
   40    1    1     0.884     0.011     0.099     0.000     0.006     0.000
   41    1    1     0.868     0.132     0.000     0.000     0.000     0.000
   42    1    1     0.946     0.038     0.016     0.000     0.000     0.000
   43    1    1     0.665     0.097     0.233     0.000     0.000     0.006
   44    1    1     0.793     0.053     0.144     0.000     0.005     0.005
   45    1    1     0.737     0.253     0.011     0.000     0.000     0.000
   46    1    1     0.602     0.170     0.204     0.005     0.000     0.019
   47    1    1     0.494     0.333     0.155     0.000     0.000     0.017
   48    1    1     0.576     0.196     0.147     0.000     0.065     0.016
   49    1    1     0.753     0.142     0.074     0.021     0.005     0.005
   50    1    1     0.483     0.112     0.202     0.000     0.000     0.202
   51    1    1     0.684     0.205     0.068     0.005     0.011     0.026
   52    1    1     0.556     0.234     0.082     0.018     0.000     0.111
   53    1    1     0.603     0.222     0.101     0.011     0.000     0.063
   54    1    1     0.726     0.190     0.056     0.006     0.000     0.022
   55    1    1     0.674     0.171     0.149     0.006     0.000     0.000
   56    1    2     0.410     0.548     0.011     0.021     0.005     0.005
   57    1    1     0.423     0.377     0.137     0.029     0.023     0.011
   58    1    1     0.809     0.170     0.016     0.000     0.000     0.005
   59    1    1     0.530     0.429     0.042     0.000     0.000     0.000
   60    1    1     0.543     0.394     0.059     0.000     0.000     0.005
   61    1    1     0.547     0.110     0.326     0.000     0.000     0.017
   62    1    1     0.565     0.056     0.147     0.006     0.006     0.220
   63    1    1     0.776     0.092     0.132     0.000     0.000     0.000
   64    1    1     0.393     0.018     0.387     0.000     0.196     0.006
   65    1    1     0.861     0.036     0.098     0.000     0.000     0.005
   66    1    1     0.698     0.093     0.209     0.000     0.000     0.000
   67    1    1     0.914     0.051     0.015     0.020     0.000     0.000
   68    1    1     0.830     0.121     0.016     0.027     0.005     0.000
   69    1    1     0.911     0.045     0.022     0.017     0.000     0.006
   70    1    1     0.749     0.101     0.080     0.030     0.005     0.035
   71    2    2     0.329     0.460     0.106     0.006     0.050     0.050
   72    2    2     0.241     0.644     0.105     0.000     0.000     0.010
   73    2    2     0.096     0.904     0.000     0.000     0.000     0.000
   74    2    2     0.047     0.911     0.036     0.000     0.000     0.005
   75    2    2     0.038     0.962     0.000     0.000     0.000     0.000
   76    2    2     0.049     0.951     0.000     0.000     0.000     0.000
   77    2    2     0.019     0.932     0.039     0.000     0.005     0.005
   78    2    2     0.050     0.939     0.011     0.000     0.000     0.000
   79    2    1     0.433     0.369     0.171     0.000     0.011     0.016
   80    2    2     0.094     0.886     0.005     0.000     0.000     0.015
   81    2    2     0.065     0.865     0.022     0.022     0.000     0.027
   82    2    2     0.164     0.807     0.029     0.000     0.000     0.000
   83    2    2     0.291     0.538     0.159     0.000     0.000     0.011
   84    2    2     0.061     0.922     0.017     0.000     0.000     0.000
   85    2    6     0.127     0.333     0.012     0.091     0.067     0.370
   86    2    2     0.179     0.761     0.054     0.000     0.000     0.005
   87    2    2     0.205     0.784     0.006     0.006     0.000     0.000
   88    2    2     0.034     0.888     0.079     0.000     0.000     0.000
   89    2    2     0.105     0.863     0.032     0.000     0.000     0.000
   90    2    2     0.210     0.705     0.011     0.028     0.000     0.045
   91    2    2     0.230     0.684     0.057     0.000     0.000     0.029
   92    2    2     0.202     0.734     0.064     0.000     0.000     0.000
   93    2    2     0.269     0.389     0.244     0.016     0.041     0.041
   94    2    2     0.106     0.820     0.058     0.000     0.005     0.011
   95    2    2     0.277     0.706     0.011     0.000     0.000     0.006
   96    2    1     0.424     0.256     0.297     0.006     0.006     0.012
   97    2    2     0.425     0.514     0.045     0.000     0.000     0.017
   98    2    1     0.695     0.181     0.079     0.000     0.000     0.045
   99    2    2     0.236     0.631     0.067     0.051     0.000     0.015
  100    2    1     0.547     0.347     0.059     0.006     0.000     0.041
  101    2    2     0.287     0.600     0.103     0.000     0.000     0.010
  102    2    2     0.301     0.490     0.087     0.071     0.005     0.046
  103    2    1     0.616     0.298     0.030     0.035     0.015     0.005
  104    2    2     0.293     0.598     0.040     0.017     0.011     0.040
  105    2    2     0.359     0.513     0.021     0.015     0.046     0.046
  106    2    4     0.009     0.358     0.000     0.586     0.014     0.033
  107    2    2     0.042     0.445     0.005     0.283     0.026     0.199
  108    2    2     0.068     0.805     0.021     0.084     0.000     0.021
  109    2    2     0.161     0.269     0.022     0.183     0.247     0.118
  110    2    5     0.063     0.236     0.023     0.080     0.517     0.080
  111    2    2     0.024     0.707     0.010     0.087     0.163     0.010
  112    2    2     0.016     0.754     0.000     0.105     0.115     0.010
  113    2    2     0.119     0.697     0.005     0.108     0.038     0.032
  114    2    2     0.313     0.651     0.026     0.000     0.000     0.010
  115    2    2     0.261     0.693     0.023     0.000     0.000     0.023
  116    2    2     0.176     0.786     0.032     0.000     0.000     0.005
  117    2    2     0.153     0.751     0.096     0.000     0.000     0.000
  118    2    2     0.078     0.771     0.057     0.021     0.000     0.073
  119    2    2     0.219     0.684     0.075     0.021     0.000     0.000
  120    2    2     0.122     0.829     0.044     0.000     0.000     0.006
  121    2    2     0.415     0.516     0.069     0.000     0.000     0.000
  122    2    2     0.241     0.759     0.000     0.000     0.000     0.000
  123    2    2     0.143     0.792     0.065     0.000     0.000     0.000
  124    2    2     0.093     0.835     0.067     0.000     0.000     0.005
  125    2    1     0.669     0.221     0.055     0.022     0.000     0.033
  126    2    2     0.403     0.446     0.113     0.022     0.016     0.000
  127    2    3     0.312     0.180     0.508     0.000     0.000     0.000
  128    2    2     0.138     0.546     0.040     0.115     0.086     0.075
  129    2    4     0.126     0.328     0.087     0.339     0.066     0.055
  130    2    2     0.060     0.410     0.044     0.295     0.137     0.055
  131    2    2     0.099     0.514     0.011     0.287     0.072     0.017
  132    2    2     0.088     0.736     0.000     0.151     0.013     0.013
  133    2    2     0.220     0.751     0.017     0.000     0.000     0.011
  134    2    2     0.142     0.712     0.142     0.000     0.000     0.005
  135    2    2     0.306     0.628     0.056     0.000     0.000     0.011
  136    2    2     0.267     0.617     0.117     0.000     0.000     0.000
  137    2    1     0.497     0.481     0.022     0.000     0.000     0.000
  138    2    2     0.223     0.745     0.027     0.000     0.005     0.000
  139    2    2     0.180     0.776     0.000     0.038     0.005     0.000
  140    2    2     0.086     0.902     0.012     0.000     0.000     0.000
  141    2    2     0.026     0.927     0.042     0.000     0.005     0.000
  142    2    1     0.537     0.419     0.044     0.000     0.000     0.000
  143    2    2     0.370     0.612     0.018     0.000     0.000     0.000
  144    2    2     0.105     0.852     0.019     0.012     0.000     0.012
  145    2    1     0.413     0.324     0.240     0.000     0.000     0.022
  146    2    2     0.448     0.467     0.067     0.006     0.000     0.012
  147    3    1     0.725     0.063     0.212     0.000     0.000     0.000
  148    3    3     0.211     0.250     0.539     0.000     0.000     0.000
  149    3    3     0.337     0.298     0.365     0.000     0.000     0.000
  150    3    1     0.509     0.297     0.188     0.000     0.000     0.006
  151    3    2     0.227     0.663     0.088     0.006     0.006     0.011
  152    3    1     0.704     0.027     0.081     0.000     0.183     0.005
  153    3    1     0.632     0.088     0.263     0.000     0.000     0.018
  154    3    2     0.337     0.342     0.315     0.000     0.000     0.005
  155    3    1     0.420     0.414     0.149     0.000     0.000     0.017
  156    3    1     0.509     0.316     0.170     0.000     0.000     0.006
  157    3    3     0.225     0.209     0.556     0.000     0.000     0.011
  158    3    1     0.915     0.017     0.051     0.000     0.011     0.006
  159    3    3     0.283     0.283     0.422     0.000     0.000     0.011
  160    3    3     0.233     0.277     0.475     0.000     0.005     0.010
  161    3    2     0.301     0.404     0.212     0.010     0.016     0.057
  162    3    1     0.633     0.202     0.160     0.000     0.000     0.005
  163    3    1     0.714     0.181     0.077     0.005     0.000     0.022
  164    4    6     0.043     0.156     0.011     0.108     0.005     0.677
  165    4    4     0.064     0.289     0.021     0.476     0.096     0.053
  166    4    4     0.042     0.216     0.006     0.695     0.018     0.024
  167    4    4     0.026     0.200     0.000     0.753     0.005     0.016
  168    4    4     0.015     0.106     0.010     0.818     0.035     0.015
  169    4    4     0.006     0.292     0.012     0.456     0.023     0.211
  170    4    4     0.017     0.099     0.017     0.807     0.039     0.022
  171    4    4     0.026     0.443     0.010     0.495     0.005     0.021
  172    4    4     0.023     0.158     0.006     0.723     0.011     0.079
  173    4    4     0.020     0.128     0.005     0.760     0.010     0.077
  174    4    4     0.038     0.454     0.005     0.486     0.011     0.005
  175    4    2     0.057     0.526     0.046     0.211     0.006     0.154
  176    4    2     0.067     0.464     0.006     0.380     0.050     0.034
  177    5    5     0.027     0.134     0.027     0.048     0.737     0.027
  178    5    5     0.217     0.300     0.033     0.061     0.372     0.017
  179    5    5     0.033     0.055     0.038     0.000     0.770     0.104
  180    5    5     0.013     0.057     0.051     0.019     0.828     0.032
  181    5    5     0.062     0.164     0.000     0.056     0.480     0.237
  182    5    5     0.021     0.057     0.010     0.078     0.694     0.140
  183    5    5     0.005     0.140     0.000     0.114     0.451     0.290
  184    5    2     0.048     0.407     0.036     0.084     0.347     0.078
  185    5    5     0.068     0.114     0.011     0.028     0.545     0.233
  186    6    2     0.094     0.400     0.022     0.200     0.033     0.250
  187    6    6     0.109     0.264     0.040     0.132     0.017     0.437
  188    6    1     0.684     0.207     0.109     0.000     0.000     0.000
  189    6    2     0.061     0.431     0.044     0.149     0.188     0.127
  190    6    6     0.213     0.228     0.069     0.109     0.084     0.297
  191    6    6     0.017     0.056     0.022     0.039     0.222     0.644
  192    6    6     0.000     0.011     0.000     0.000     0.000     0.989
  193    6    6     0.013     0.047     0.007     0.027     0.027     0.879
  194    6    6     0.000     0.010     0.000     0.000     0.000     0.990
  195    6    6     0.000     0.000     0.000     0.000     0.005     0.995
  196    6    6     0.011     0.011     0.000     0.023     0.011     0.943
  197    6    6     0.011     0.073     0.017     0.119     0.023     0.757
  198    6    6     0.005     0.000     0.000     0.000     0.010     0.985
  199    6    6     0.017     0.000     0.000     0.000     0.006     0.977
  200    6    6     0.000     0.016     0.010     0.010     0.010     0.953
  201    6    6     0.000     0.005     0.000     0.015     0.025     0.954
  202    6    2     0.161     0.359     0.042     0.302     0.078     0.057
  203    6    6     0.000     0.005     0.000     0.026     0.026     0.942
  204    6    6     0.000     0.005     0.000     0.005     0.011     0.979
  205    6    6     0.000     0.000     0.000     0.000     0.005     0.995
  206    6    6     0.006     0.000     0.000     0.000     0.057     0.937
  207    6    6     0.000     0.000     0.000     0.000     0.015     0.985
  208    6    6     0.015     0.149     0.005     0.218     0.040     0.574
  209    6    6     0.000     0.011     0.005     0.011     0.143     0.830
  210    6    6     0.017     0.051     0.011     0.051     0.080     0.790
  211    6    6     0.000     0.000     0.000     0.000     0.000     1.000
  212    6    6     0.010     0.031     0.005     0.026     0.103     0.826
  213    6    6     0.000     0.000     0.000     0.000     0.018     0.982
  214    6    6     0.000     0.005     0.000     0.000     0.005     0.989
