# Supplementary material for: Analyzing cross-college course enrollments via contextual graph mining
Source: PLoS One. 2017 Nov 29;12(11):e0188577. doi: 10.1371/journal.pone.0188577 (PMC5706688; doi:10.1371/journal.pone.0188577)
Supplement: S1 Code — https://github.com/snap-stanford/snap/tree/master/examples/node2vec. (ZIP) [file pone.0188577.s001.zip › S1 Code/inter.txt]

    0  -11    6  -19   -5  -19    6    3   -8
  -11    0   -9   -2    2   25   -8  -10  -12
    6   -9    0   12   -3    1    7  -12  -21
  -19   -2   12    0  -13  -11   11   30  -21
   -5    2   -3  -13    0   -2  -12  -15   -8
  -19   25    1  -11   -2    0   -8   14  -15
    6   -8    7   11  -12   -8    0   -9   -9
    3  -10  -12   30  -15   14   -9    0  -33
   -8  -12  -21  -21   -8  -15   -9  -33    0
