# Supplementary material for: Analyzing cross-college course enrollments via contextual graph mining
Source: PLoS One. 2017 Nov 29;12(11):e0188577. doi: 10.1371/journal.pone.0188577 (PMC5706688; doi:10.1371/journal.pone.0188577)
Supplement: S1 Code — https://github.com/snap-stanford/snap/tree/master/examples/node2vec. (ZIP) [file pone.0188577.s001.zip › S1 Code/save-run-proximities]

    1    1     0.000    2     0.542    3     0.311    4     0.138    5     0.000    6     0.000    7     0.000    8     0.000    9     3.563   10     0.000   11     0.000   12     0.355   13     0.000   14     0.042   15     0.133   16     0.000   17     2.888   18    23.056   19    42.538   20     0.340   21     0.000   22    12.845   23     0.191   24     0.255   25     1.172   26     0.165   27     0.000   28     0.075   29     0.000   30     0.042   31     0.180   32     0.355   33     0.170   34     0.000   35     0.658   36     0.042   37    18.021   38     0.382   39    16.798   40    14.066   41     0.160   42     0.335   43     0.297   44    45.092   45     0.180   46     8.879   47     2.001   48     9.621   49    19.925   50     9.981   51    16.666   52     1.238   53     1.081   54     0.075   55     0.000   56     0.042   57     0.000   58     0.000   59     0.287   60     0.000   61    36.702   62    34.174   63    40.181   64     9.773   65    14.514   66    44.029   67     7.320   68     5.804   69     5.469   70     9.821   71     0.000   72    28.497   73     0.033   74     0.000   75     0.000   76     0.033   77     0.033   78     0.000   79     0.611   80     0.000   81     0.000   82     0.033   83     0.033   84     0.000   85     0.000   86     0.097   87     0.000   88     0.000   89     0.000   90     0.000   91     1.440   92     0.000   93     0.679   94     0.033   95     0.033   96     4.743   97     1.321   98     0.000   99     0.000  100     0.000  101     0.000  102     0.033  103     0.297  104     3.714  105     4.712  106     0.000  107     0.000  108     0.745  109     0.510  110     0.000  111     0.563  112     1.502  113     5.337  114     3.519  115     6.163  116     7.276  117     1.195  118     0.000  119     0.000  120     0.611  121     3.850  122     0.000  123     0.033  124     0.033  125     6.619  126     1.639  127     0.042  128     1.107  129     0.485  130     0.000  131     0.224  132     0.618  133     4.843  134     7.170  135     1.438  136     3.687  137     4.252  138     0.000  139     0.033  140     0.000  141     0.000  142     0.911  143     0.000  144     0.000  145     0.000  146     0.307  147    71.608  148     0.033  149     0.000  150     0.075  151     0.000  152    87.243  153    66.726  154     0.467  155     0.033  156     0.000  157     1.821  158    68.130  159    14.511  160     1.381  161     0.646  162    34.846  163    42.415  164     0.000  165     0.000  166     0.000  167     0.033  168     0.000  169     0.000  170     0.000  171     0.033  172     0.000  173     0.000  174     0.907  175     0.146  176     0.000  177     0.502  178    17.162  179     0.000  180    11.889  181     0.000  182     0.000  183     0.000  184     0.000  185     0.000  186     0.000  187     0.000  188    10.036  189     0.000  190     1.570  191     0.000  192     0.000  193     0.000  194     0.000  195     0.000  196     0.000  197     0.000  198     0.000  199     0.000  200     0.000  201     0.000  202     0.042  203     0.000  204     0.000  205     0.000  206     0.000  207     0.000  208     0.000  209     0.000  210     0.000  211     0.000  212     0.000  213     0.000  214     0.000
    2    1     0.542    2     0.000    3    19.704    4    27.098    5    24.584    6     0.382    7    15.910    8    10.675    9    53.213   10     6.675   11     0.000   12     3.372   13     4.062   14     3.352   15     3.498   16     4.441   17     1.058   18     1.592   19     6.023   20     1.589   21     2.541   22     2.143   23     3.823   24     3.167   25    13.664   26     4.580   27     4.705   28     3.969   29     2.915   30     3.247   31     2.238   32     3.208   33     1.354   34     4.128   35     4.068   36     1.338   37    22.272   38     3.239   39     0.748   40     0.133   41     1.446   42     2.761   43     8.195   44     0.806   45     1.076   46     4.116   47     3.021   48     1.278   49     0.287   50     4.384   51     0.000   52     0.710   53     1.123   54     0.611   55     1.250   56     0.716   57     0.000   58     2.071   59    19.385   60    17.332   61     5.739   62    11.918   63     0.286   64     0.000   65     0.189   66     3.915   67     0.278   68     0.533   69     0.516   70     0.558   71    29.014   72     1.508   73     1.671   74     1.849   75     0.152   76     0.518   77     2.057   78     0.333   79    74.753   80     0.374   81     0.620   82     0.615   83     9.762   84     0.455   85    14.961   86    14.766   87     3.458   88     1.887   89     0.617   90     0.389   91     0.000   92     0.571   93     0.000   94     1.473   95     0.109   96     4.665   97     0.153   98     0.170   99     0.000  100     0.000  101     0.000  102     0.165  103     0.000  104     0.563  105     0.146  106     0.000  107     0.000  108     0.000  109     0.563  110     0.000  111     0.000  112     0.000  113     0.000  114     5.652  115     0.243  116     9.652  117     0.731  118    18.334  119     1.849  120     6.111  121     1.894  122     0.330  123     8.354  124     2.813  125     2.297  126     1.112  127     0.303  128     1.019  129     0.000  130     0.000  131     0.000  132     0.000  133     6.622  134    17.479  135    27.539  136     0.861  137     0.137  138     1.341  139     0.421  140     0.313  141     0.645  142     0.843  143     0.076  144     0.836  145     0.000  146     0.000  147    76.690  148     1.872  149    23.119  150     2.604  151     0.000  152     0.860  153    31.204  154     4.133  155     4.986  156     3.532  157    15.805  158     1.532  159    24.510  160     5.665  161     0.767  162     6.294  163    14.524  164     0.340  165     0.000  166     0.000  167     0.033  168     0.000  169     0.000  170     0.000  171     0.033  172     0.000  173     0.000  174     0.000  175     0.000  176     0.000  177    13.965  178     6.192  179    18.364  180    18.364  181    11.005  182     3.397  183     0.000  184     2.642  185    10.568  186     7.991  187     5.452  188     0.794  189     0.000  190     2.960  191     0.675  192     0.335  193     0.335  194     0.000  195     0.335  196     0.335  197     0.335  198     0.468  199     0.335  200     0.335  201     0.000  202     0.000  203     0.000  204     0.335  205     0.000  206     0.133  207     0.335  208     0.947  209     0.000  210     0.000  211     0.000  212     0.000  213     0.335  214     0.000
    3    1     0.311    2    19.704    3     0.000    4     0.240    5     9.961    6     0.055    7     4.437    8     1.961    9     0.348   10     3.112   11     0.055   12     0.033   13     0.000   14     0.000   15     0.033   16     0.033   17     0.087   18     0.178   19     0.133   20     6.162   21     3.669   22     0.000   23     0.185   24     0.000   25     3.422   26     0.437   27     0.844   28     0.897   29     0.848   30     0.080   31     0.055   32     0.226   33     0.055   34     0.000   35     0.153   36     0.372   37     0.688   38     0.048   39     0.178   40     0.178   41     0.000   42     0.000   43     0.033   44     0.491   45     0.000   46     0.080   47     0.000   48     0.000   49     0.000   50     0.146   51     0.000   52     0.000   53     3.057   54     0.000   55     0.000   56     0.000   57     0.055   58     0.080   59    13.176   60     0.742   61     0.514   62     1.081   63     0.146   64     0.146   65     0.133   66     0.413   67     0.000   68     0.000   69     0.000   70     0.235   71    33.077   72     0.798   73    30.376   74    17.351   75     8.549   76     6.124   77     9.102   78    16.057   79    53.580   80     3.929   81     3.810   82    17.447   83     5.123   84     7.673   85    16.714   86    48.855   87    37.585   88     7.937   89    14.064   90     7.608   91     0.000   92    20.030   93    12.943   94    29.318   95     3.724   96     2.248   97     0.000   98     0.000   99     0.854  100     0.662  101     2.455  102     0.434  103     0.000  104     0.030  105     0.030  106     0.000  107     0.000  108     0.000  109     0.000  110     0.000  111     0.000  112     0.000  113     0.030  114     1.124  115     0.048  116     1.624  117     0.387  118    13.351  119     3.529  120    42.794  121     0.048  122     7.565  123    22.674  124    17.680  125     0.030  126     3.736  127     1.535  128     1.971  129     0.166  130     0.000  131     0.030  132     0.000  133     0.636  134    11.407  135     5.112  136     0.000  137     0.146  138     8.258  139    11.767  140    12.987  141     4.036  142     0.000  143     6.420  144     6.410  145     0.276  146     0.000  147    16.685  148    22.307  149     3.916  150     1.446  151     4.171  152     0.000  153     5.381  154     4.616  155     0.048  156     5.269  157     2.385  158     0.267  159    22.644  160     5.565  161    11.299  162     0.000  163     0.000  164     1.019  165     0.000  166     0.175  167     0.000  168     3.232  169     0.000  170     0.175  171     0.000  172     4.586  173     4.586  174     0.175  175     0.000  176     3.057  177     0.000  178     0.000  179     0.000  180     0.000  181    13.897  182     0.000  183     0.000  184     0.000  185     0.764  186     6.216  187     0.000  188     0.000  189     0.000  190     0.000  191     1.019  192     0.000  193     0.000  194     0.000  195     0.000  196     0.180  197     0.180  198     0.000  199     0.000  200     0.180  201     0.000  202     0.133  203     0.000  204     0.000  205     0.000  206     0.000  207     0.000  208     1.529  209     0.000  210     0.180  211     0.000  212     0.000  213     0.000  214     0.000
    4    1     0.138    2    27.098    3     0.240    4     0.000    5    32.223    6     0.694    7    29.227    8    34.609    9    14.123   10     8.047   11     0.083   12     9.119   13     1.201   14     4.897   15     3.267   16     6.072   17     6.704   18     0.310   19     2.237   20     7.743   21     3.753   22     0.660   23     5.424   24     3.492   25     5.434   26     4.165   27    22.600   28     3.175   29     2.386   30     5.402   31     3.157   32     3.110   33     2.568   34     2.573   35     3.084   36     2.159   37     0.724   38     1.901   39     0.033   40     0.134   41     2.075   42     3.691   43     8.185   44     0.138   45     1.024   46     2.825   47     3.128   48     0.000   49     0.619   50     1.093   51     0.380   52     0.999   53     0.600   54     1.430   55     2.253   56     0.891   57     0.000   58     3.204   59    35.500   60    58.523   61     3.455   62     0.826   63     0.146   64     0.000   65     1.275   66     0.444   67     0.489   68     0.387   69     0.102   70     0.894   71     4.149   72     6.746   73     0.928   74     1.449   75     0.921   76     0.409   77     6.344   78     1.776   79     3.964   80     0.591   81     5.027   82     0.833   83    11.767   84     1.152   85     0.566   86     8.499   87     0.680   88     6.408   89     2.201   90     1.144   91     2.401   92     1.509   93     0.000   94     1.533   95     0.390   96     1.286   97     1.992   98     0.200   99     0.030  100     0.514  101     0.000  102     0.447  103     0.000  104     0.030  105     0.308  106     0.000  107     0.000  108     0.000  109     0.000  110     0.000  111     0.000  112     0.000  113     0.030  114    24.241  115    15.862  116    23.700  117    16.885  118     3.029  119     9.587  120     6.507  121    30.410  122     0.839  123     5.861  124     5.405  125    14.437  126     4.730  127     5.571  128     0.000  129     0.000  130     0.000  131     0.030  132     0.000  133    20.159  134    10.347  135    34.702  136    19.734  137     2.198  138     6.967  139     0.630  140     0.766  141     6.122  142    12.134  143     0.507  144     2.715  145     0.078  146     5.527  147    32.261  148    13.747  149    12.440  150     0.947  151     1.399  152     0.000  153     1.466  154    24.898  155    15.830  156     0.763  157    40.805  158     0.236  159     5.744  160     0.764  161     0.735  162     4.690  163     0.278  164     0.000  165     0.139  166     0.314  167     0.000  168     0.175  169     0.000  170     0.175  171     0.000  172     0.000  173     0.000  174     0.175  175     0.000  176     0.000  177     0.000  178     0.000  179     0.000  180     0.000  181     0.000  182     0.000  183     0.000  184     0.000  185     0.000  186     0.000  187     0.689  188     1.285  189     0.000  190     0.000  191     0.000  192     0.000  193     0.000  194     0.000  195     0.000  196     0.000  197     0.000  198     0.133  199     0.000  200     0.000  201     0.000  202     0.079  203     0.000  204     0.000  205     0.000  206     0.133  207     0.000  208     0.000  209     0.000  210     0.000  211     0.000  212     0.000  213     0.000  214     0.000
    5    1     0.000    2    24.584    3     9.961    4    32.223    5     0.000    6     6.608    7    72.005    8    52.906    9     7.473   10    13.239   11     0.928   12     9.226   13     3.319   14    20.682   15    11.791   16    15.622   17     7.181   18     0.090   19     1.518   20     4.375   21     2.619   22     0.000   23     5.839   24     6.571   25    10.942   26     6.957   27     5.783   28    12.226   29     8.615   30     7.563   31     7.569   32    12.898   33     4.524   34     8.415   35     5.638   36     0.704   37     0.938   38     3.683   39     0.090   40     0.090   41     8.017   42    11.091   43     6.270   44     0.255   45     3.673   46     1.207   47     2.540   48     0.000   49     0.122   50     1.195   51     0.090   52     0.868   53     2.462   54     3.503   55     5.544   56     1.912   57     1.948   58     5.604   59    39.072   60    25.505   61     1.342   62     0.619   63     0.090   64     0.000   65     0.177   66     1.102   67     0.611   68     0.175   69     0.600   70     0.800   71     0.693   72     0.000   73     2.632   74     2.648   75     1.494   76     1.499   77     0.901   78     2.791   79     5.186   80     0.342   81     0.404   82     6.383   83     8.278   84     0.812   85     0.000   86     5.120   87     8.351   88     1.061   89     1.943   90     2.374   91     0.000   92     2.456   93     0.242   94     3.020   95     0.448   96     1.387   97     0.233   98     2.312   99     0.000  100     0.774  101     0.055  102     0.417  103     1.085  104     0.000  105     0.000  106     0.000  107     0.000  108     0.000  109     0.000  110     0.255  111     0.000  112     0.000  113     0.000  114     1.384  115     1.658  116     3.941  117     1.583  118     0.668  119     2.033  120     0.781  121     3.680  122     1.085  123    12.559  124     1.527  125     3.558  126     0.170  127     6.701  128     0.000  129     0.000  130     0.000  131     0.080  132     0.080  133     8.250  134     1.947  135    28.624  136     3.285  137     7.875  138     6.955  139     1.946  140     2.035  141     0.575  142     4.674  143     0.457  144     0.971  145     0.238  146     0.000  147     3.843  148     3.007  149     1.180  150     0.596  151     0.000  152     0.000  153     6.360  154     4.004  155     0.486  156     3.942  157     1.144  158     0.000  159     1.921  160     1.144  161     1.282  162     0.000  163     0.000  164     0.000  165     0.109  166     0.000  167     0.033  168     0.000  169     0.000  170     0.000  171     0.033  172     0.000  173     0.000  174     0.000  175     0.000  176     0.000  177     0.000  178     0.000  179     0.000  180     0.000  181     0.055  182     0.000  183     0.000  184     0.000  185     0.218  186     0.000  187     0.000  188     4.086  189     0.000  190     0.278  191     0.000  192     0.000  193     0.000  194     0.000  195     0.000  196     0.000  197     0.000  198     0.133  199     0.000  200     0.000  201     0.000  202     0.055  203     0.000  204     0.000  205     0.000  206     0.133  207     0.000  208     0.000  209     0.000  210     0.000  211     0.000  212     0.000  213     0.000  214     0.000
    6    1     0.000    2     0.382    3     0.055    4     0.694    5     6.608    6     0.000    7     3.398    8     1.411    9     0.510   10     0.999   11    99.377   12     1.774   13    31.175   14     3.353   15     0.819   16     0.550   17     0.191   18     0.000   19     0.000   20     3.237   21     7.449   22     0.000   23     1.300   24     1.374   25     0.000   26     0.382   27     0.000   28     0.055   29     0.590   30     0.000   31     5.978   32     0.359   33     0.836   34     1.134   35     0.500   36     0.000   37     0.000   38     1.171   39     0.000   40     0.000   41     0.689   42     0.704   43     0.000   44     0.000   45     6.163   46     0.000   47     0.235   48     0.000   49     0.000   50     0.000   51     0.000   52     0.000   53     0.000   54     0.000   55     0.055   56     0.055   57    21.635   58     0.309   59     0.873   60     1.821   61     0.000   62     0.000   63     0.000   64     0.000   65     0.000   66     0.000   67     0.000   68     0.000   69     0.000   70     0.000   71     6.787   72     1.529   73    11.035   74     7.889   75    14.152   76     9.546   77     3.756   78    10.723   79     3.034   80    29.081   81     7.892   82     4.739   83     2.735   84    19.795   85     0.936   86     4.385   87     3.045   88     6.324   89    10.102   90    35.904   91     1.341   92     3.334   93    11.886   94     1.797   95    17.701   96     0.000   97     0.989   98     2.189   99     8.062  100     0.601  101     6.983  102     5.138  103     0.510  104     0.000  105     0.000  106     1.020  107     0.000  108     0.000  109     0.000  110     0.000  111     0.000  112     0.000  113     0.000  114     0.850  115     0.000  116     0.076  117     0.528  118     3.823  119    70.096  120     3.824  121     0.122  122    60.480  123     4.418  124     4.668  125     0.000  126     3.717  127     0.404  128     0.201  129     0.329  130     0.000  131     0.000  132     0.000  133     0.176  134     1.193  135     0.430  136     0.000  137     0.364  138    25.073  139    33.456  140    19.995  141     6.599  142     0.378  143    65.344  144    10.327  145     1.119  146     4.425  147     0.000  148     0.000  149     0.191  150     4.166  151     6.855  152     0.000  153     0.382  154     0.000  155     0.113  156     0.000  157     0.000  158     0.000  159     0.000  160     3.057  161     0.000  162     0.000  163     0.000  164     0.000  165     0.000  166     0.000  167     0.000  168     0.000  169     2.744  170     0.000  171     0.000  172     0.000  173     0.000  174     0.000  175     6.761  176     5.487  177     0.000  178     0.000  179     0.000  180     0.000  181     0.000  182     0.000  183     0.000  184     0.000  185     0.000  186     1.019  187     0.000  188     0.000  189     0.000  190     0.000  191     0.000  192     0.000  193     0.000  194     0.000  195     0.000  196     0.000  197     0.000  198     0.000  199     0.000  200     0.000  201     0.000  202     0.000  203     0.000  204     0.000  205     0.000  206     0.000  207     0.000  208     0.000  209     0.000  210     0.000  211     0.000  212     0.000  213     0.000  214     0.000
    7    1     0.000    2    15.910    3     4.437    4    29.227    5    72.005    6     3.398    7     0.000    8    64.496    9     6.776   10    13.916   11     0.137   12     7.961   13     2.168   14     9.644   15    14.198   16    18.440   17    10.883   18     0.000   19     1.044   20     3.009   21     3.067   22     0.000   23     6.999   24     8.465   25    14.607   26    10.383   27     5.485   28    11.259   29     8.047   30     8.805   31     8.187   32    15.307   33     4.630   34     8.834   35     6.888   36     2.186   37     0.703   38     4.682   39     0.000   40     0.000   41    13.231   42    13.521   43     7.541   44     0.866   45     3.867   46     0.694   47     3.484   48     0.000   49     0.033   50     1.419   51     0.000   52     0.987   53     2.743   54     3.005   55     4.708   56     2.585   57     3.952   58     5.512   59    50.525   60    33.390   61     0.896   62     0.581   63     0.000   64     0.000   65     0.000   66     1.429   67     0.844   68     0.000   69     0.784   70     1.741   71     0.463   72     0.000   73     2.333   74     0.831   75     1.423   76     0.698   77     0.793   78     1.788   79     4.610   80     0.203   81     0.381   82     5.178   83     5.402   84     0.570   85     0.117   86     2.361   87     4.787   88     0.794   89     1.274   90     1.824   91     0.000   92     3.647   93     0.200   94     3.290   95     0.845   96     1.288   97     2.389   98     5.262   99     0.000  100     4.290  101     0.055  102     0.284  103     0.734  104     0.000  105     0.000  106     0.000  107     0.000  108     0.000  109     0.000  110     0.000  111     0.000  112     0.000  113     0.000  114     4.843  115     0.808  116     3.191  117     0.221  118     0.695  119     0.645  120     0.397  121     2.110  122     0.383  123     7.372  124     0.431  125     3.074  126     0.372  127     0.520  128     0.000  129     0.000  130     0.000  131     0.000  132     0.000  133    16.242  134     2.657  135    15.860  136     1.187  137     7.393  138     3.671  139     1.241  140     1.895  141     0.367  142     7.780  143     0.678  144     0.953  145     0.566  146     0.161  147     3.760  148     1.157  149     0.671  150     0.940  151     0.000  152     0.000  153     7.246  154     5.046  155     0.973  156     4.706  157     0.000  158     0.000  159     0.594  160     0.000  161     0.251  162     0.800  163     0.000  164     0.000  165     0.109  166     0.000  167     0.033  168     0.000  169     0.000  170     0.000  171     0.033  172     0.000  173     0.000  174     0.000  175     0.000  176     0.000  177     0.000  178     0.000  179     0.000  180     0.000  181     0.055  182     0.000  183     0.000  184     0.000  185     0.218  186     0.000  187     0.510  188     0.499  189     0.000  190     0.278  191     0.000  192     0.000  193     0.000  194     0.000  195     0.000  196     0.000  197     0.000  198     0.000  199     0.000  200     0.000  201     0.000  202     0.168  203     0.000  204     0.000  205     0.000  206     0.000  207     0.000  208     0.000  209     0.000  210     0.000  211     0.000  212     0.000  213     0.000  214     0.000
    8    1     0.000    2    10.675    3     1.961    4    34.609    5    52.906    6     1.411    7    64.496    8     0.000    9     7.379   10    15.001   11     0.137   12     7.026   13     7.045   14    16.030   15    11.438   16    24.417   17     8.760   18     0.000   19     0.033   20     3.186   21     3.024   22     0.000   23     5.584   24     6.098   25     8.985   26     7.537   27     2.925   28    11.718   29     6.467   30     8.723   31     5.775   32    13.178   33     2.741   34     8.773   35     5.178   36     1.210   37     0.282   38     3.441   39     0.000   40     0.000   41    10.782   42    11.033   43     5.497   44     0.611   45     2.209   46     0.407   47     2.666   48     0.218   49     0.033   50     0.764   51     0.218   52     0.507   53     2.706   54     3.484   55     5.323   56     2.806   57     4.616   58     3.702   59    26.964   60    30.399   61     1.106   62     0.165   63     0.000   64     0.000   65     0.087   66     0.519   67     2.458   68     2.087   69     0.644   70     1.418   71     0.311   72     0.097   73     4.717   74     0.412   75     0.659   76     1.353   77     0.710   78     1.114   79     1.492   80     0.429   81     0.216   82     1.653   83     2.356   84     0.519   85     0.000   86     1.842   87     9.022   88     0.161   89     2.499   90     0.637   91     0.704   92     3.467   93     0.289   94     3.170   95     4.306   96     0.236   97     7.969   98     2.310   99     0.000  100     4.163  101     0.055  102     0.122  103     6.743  104     0.000  105     0.000  106     0.000  107     0.000  108     0.000  109     0.000  110     0.255  111     0.939  112     0.000  113     0.000  114     2.892  115     1.787  116     2.693  117     0.373  118     0.000  119     0.363  120     0.215  121     1.872  122     0.318  123     3.804  124     0.109  125     6.217  126     0.279  127     3.775  128     0.000  129     0.000  130     0.000  131     0.080  132     0.080  133     8.083  134     2.068  135     8.970  136     6.654  137    16.746  138     3.064  139     4.250  140     2.028  141     0.161  142    15.099  143     0.841  144     1.000  145     0.633  146     0.203  147    35.138  148     1.180  149     0.476  150     1.758  151     0.255  152     0.000  153    18.941  154     2.701  155     0.809  156     4.769  157     0.434  158     0.218  159     0.593  160     0.000  161     0.033  162     0.931  163     0.191  164     0.000  165     0.109  166     0.000  167     0.033  168     0.000  169     0.000  170     0.000  171     0.033  172     0.000  173     0.000  174     0.000  175     0.000  176     0.000  177     0.000  178     0.000  179     0.000  180     0.000  181     0.055  182     0.000  183     0.000  184     0.000  185     0.218  186     0.000  187     0.000  188     0.566  189     0.000  190     0.000  191     0.000  192     0.000  193     0.000  194     0.000  195     0.000  196     0.000  197     0.000  198     0.000  199     0.000  200     0.000  201     0.000  202     0.055  203     0.000  204     0.000  205     0.000  206     0.000  207     0.000  208     0.000  209     0.000  210     0.000  211     0.000  212     0.000  213     0.000  214     0.000
    9    1     3.563    2    53.213    3     0.348    4    14.123    5     7.473    6     0.510    7     6.776    8     7.379    9     0.000   10     4.093   11     0.000   12     1.156   13     0.672   14     2.247   15     1.843   16     1.302   17     0.172   18    10.218   19    37.959   20     0.272   21     0.178   22    23.569   23     1.275   24     0.889   25     5.889   26     0.717   27    16.149   28     0.673   29     0.162   30     2.313   31     0.319   32     0.784   33     0.442   34     0.674   35     3.740   36     0.353   37    54.558   38     3.439   39     4.810   40     4.209   41     0.702   42     0.682   43     2.405   44     4.260   45     0.514   46    18.949   47     1.831   48     2.491   49     1.089   50    28.681   51     1.391   52     1.730   53     1.800   54     1.520   55     1.344   56     0.000   57     0.000   58     8.012   59    10.548   60    12.872   61    12.250   62    28.211   63     0.887   64     3.453   65     5.198   66     9.549   67     1.662   68     0.733   69     2.501   70     2.531   71    18.762   72    20.258   73     0.725   74     0.379   75     0.249   76     0.690   77     2.021   78     0.839   79    20.222   80     0.224   81     0.679   82     0.372   83     1.815   84     0.325   85    15.798   86     5.290   87     0.629   88     1.010   89     0.076   90     0.253   91     0.146   92     1.956   93     0.000   94     4.033   95     1.282   96     8.529   97     0.465   98     0.113   99     0.000  100     0.000  101     0.000  102     0.033  103     0.000  104     0.915  105     0.518  106     0.000  107     0.000  108     0.000  109     1.710  110     0.000  111     0.000  112     0.000  113     0.000  114    15.916  115     1.269  116    21.425  117     6.256  118     5.590  119     1.029  120     3.800  121     6.795  122     0.325  123     2.345  124     2.051  125     7.851  126     3.813  127     3.935  128     2.320  129     0.000  130     1.582  131     0.394  132     0.000  133    12.555  134     7.284  135     3.476  136     3.567  137     0.217  138     0.738  139     0.185  140     0.307  141     1.909  142     3.143  143     0.224  144     1.076  145     0.000  146     0.518  147    18.737  148    14.975  149    13.885  150     4.600  151     0.000  152     9.223  153     0.424  154    21.746  155     7.454  156     0.000  157     7.501  158    22.253  159    17.660  160     4.706  161     4.975  162     2.593  163    32.882  164     1.868  165     0.000  166     0.000  167     0.033  168     0.000  169     0.000  170     0.000  171     0.033  172     0.000  173     0.000  174     0.907  175     0.000  176     0.000  177     2.378  178    14.485  179    14.267  180     0.000  181     0.437  182     2.378  183     2.378  184     0.510  185     0.000  186     0.000  187     6.362  188     5.797  189     0.000  190    13.321  191     0.340  192     0.000  193     0.000  194     0.000  195     0.000  196     0.000  197     0.000  198     0.000  199     0.000  200     0.000  201     0.000  202     0.000  203     0.000  204     0.000  205     0.000  206     0.000  207     0.000  208     0.611  209     0.000  210     0.000  211     0.000  212     0.000  213     0.000  214     0.000
   10    1     0.000    2     6.675    3     3.112    4     8.047    5    13.239    6     0.999    7    13.916    8    15.001    9     4.093   10     0.000   11     0.573   12    15.235   13     5.952   14    38.180   15    20.392   16    22.511   17     7.038   18     0.000   19     0.146   20    17.192   21    14.391   22     0.000   23    12.080   24    14.537   25    10.086   26    21.463   27     8.496   28    24.555   29    10.413   30    16.001   31    26.684   32    11.198   33    14.208   34    23.876   35    19.634   36     0.966   37     0.745   38     9.635   39     0.000   40     0.102   41     7.295   42    11.691   43    12.872   44     0.000   45    11.006   46     1.760   47     5.593   48     0.042   49     0.000   50     1.532   51     0.102   52     3.914   53     2.947   54     6.450   55    14.371   56     7.007   57     5.757   58    16.536   59    10.964   60    22.223   61     0.705   62     0.455   63     0.910   64     0.000   65     0.358   66     0.415   67     0.467   68     0.571   69     1.035   70     0.333   71     0.000   72     0.528   73     0.453   74     0.000   75     0.453   76     0.050   77     0.000   78     3.629   79     2.048   80     0.000   81     0.170   82     0.482   83     0.540   84     0.170   85     0.000   86     0.000   87     0.705   88     0.256   89     0.941   90     0.000   91     1.522   92     1.969   93     1.458   94     0.196   95     0.050   96     1.554   97     5.806   98     4.965   99     0.519  100     5.290  101     2.185  102     0.526  103     1.667  104     0.000  105     0.000  106     0.000  107     0.000  108     0.000  109     0.000  110     0.000  111     0.000  112     0.000  113     0.000  114     2.827  115     2.939  116     1.118  117     3.450  118     0.000  119     0.578  120     0.048  121     7.061  122     1.751  123     0.170  124     0.000  125     5.898  126    10.229  127     6.738  128     0.000  129     0.000  130     0.000  131     0.590  132     0.845  133     0.048  134     1.584  135     0.681  136     5.804  137    30.603  138     1.021  139     0.048  140     0.098  141     0.000  142    11.493  143     1.770  144     0.048  145     5.081  146     3.551  147     2.615  148     7.858  149    41.148  150    17.674  151    11.051  152     0.042  153     4.291  154     1.529  155     5.235  156     8.781  157     0.222  158     0.144  159     0.771  160     0.102  161     0.215  162     1.231  163     0.042  164     0.000  165     0.153  166     0.000  167     0.000  168     0.000  169     0.000  170     0.000  171     0.000  172     0.000  173     0.000  174     0.000  175     0.000  176     0.170  177     0.000  178     0.323  179     0.000  180     0.000  181     0.000  182     0.000  183     0.000  184     0.000  185     0.000  186     0.000  187     0.000  188     0.898  189     0.000  190     0.180  191     0.000  192     0.000  193     0.000  194     0.000  195     0.000  196     0.000  197     0.000  198     0.000  199     0.000  200     0.000  201     0.000  202     0.254  203     0.000  204     0.000  205     0.000  206     0.000  207     0.000  208     0.000  209     0.000  210     0.000  211     0.000  212     0.000  213     0.000  214     0.000
   11    1     0.000    2     0.000    3     0.055    4     0.083    5     0.928    6    99.377    7     0.137    8     0.137    9     0.000   10     0.573   11     0.000   12     0.145   13   101.489   14     1.150   15     0.577   16     0.991   17     0.430   18     0.000   19     0.000   20     1.529   21     6.636   22     0.000   23     1.271   24     1.235   25     0.000   26     0.000   27     0.000   28     0.348   29     3.647   30     0.000   31     4.994   32     0.145   33     2.106   34     1.059   35     0.512   36     1.529   37     0.000   38     2.341   39     0.000   40     0.000   41     1.370   42     3.505   43     0.000   44     0.000   45     4.580   46     0.000   47     0.000   48     0.000   49     0.000   50     0.000   51     0.000   52     0.437   53     0.000   54     0.000   55     0.055   56     4.475   57    18.852   58     0.762   59     0.055   60     0.656   61     0.000   62     0.000   63     0.000   64     0.000   65     0.000   66     0.000   67     0.000   68     0.000   69     0.000   70     0.000   71     5.151   72     1.529   73    15.511   74     9.215   75    13.110   76    16.770   77     1.618   78     3.862   79     1.449   80    18.108   81     8.914   82    17.438   83     2.750   84    15.624   85     4.743   86     2.509   87    21.955   88     6.398   89    11.097   90    36.222   91     0.000   92    16.642   93    37.212   94    10.782   95    45.336   96     0.000   97     0.000   98     3.332   99    19.616  100     0.626  101    17.621  102    10.690  103     0.905  104     0.000  105     0.000  106     0.000  107     0.000  108     0.000  109     0.000  110     0.000  111     0.000  112     0.000  113     0.000  114     0.844  115     0.000  116     0.161  117     0.238  118     1.011  119    16.629  120     1.697  121     0.000  122    30.417  123     3.347  124     2.425  125     0.000  126     1.010  127     0.330  128     0.201  129     0.201  130     0.000  131     0.000  132     0.000  133     0.171  134     0.201  135     0.182  136     0.000  137     0.230  138    15.876  139    19.710  140    13.735  141    10.022  142     0.235  143    52.753  144    13.804  145     1.461  146     0.000  147     0.000  148     0.000  149     0.382  150     1.019  151     8.934  152     0.000  153     0.000  154     0.764  155     0.139  156     0.000  157     0.000  158     0.000  159     2.098  160     0.000  161     0.000  162     0.000  163     0.000  164     0.764  165     5.487  166     7.545  167     6.173  168     0.000  169     2.744  170     0.000  171     0.000  172     0.000  173     0.000  174     0.000  175     0.000  176     2.058  177     0.000  178     0.000  179     0.000  180     0.000  181     0.983  182     0.000  183     0.000  184     0.000  185     0.000  186     9.426  187     0.000  188     0.000  189     0.000  190     0.000  191     0.218  192     0.000  193     0.000  194     0.000  195     0.000  196     0.000  197     0.000  198     0.000  199     0.000  200     0.000  201     0.000  202     0.217  203     0.000  204     0.000  205     0.000  206     0.000  207     0.000  208     0.000  209     0.000  210     0.000  211     0.000  212     0.000  213     0.000  214     0.000
   12    1     0.355    2     3.372    3     0.033    4     9.119    5     9.226    6     1.774    7     7.961    8     7.026    9     1.156   10    15.235   11     0.145   12     0.000   13     1.414   14    12.938   15    24.654   16    23.188   17    52.852   18     0.042   19     1.866   20     4.881   21     9.593   22     0.042   23    37.406   24    24.827   25     7.450   26    21.127   27     6.045   28    14.143   29    14.377   30    19.817   31    23.335   32    21.236   33    16.013   34    20.944   35    24.950   36     1.242   37     1.660   38    24.171   39     0.042   40     0.042   41    21.871   42    25.953   43    10.318   44     0.042   45    11.193   46     1.492   47     3.397   48     0.000   49     0.193   50     1.147   51     0.042   52     1.676   53     3.379   54     3.849   55     4.631   56     5.526   57     2.317   58    19.641   59    13.155   60    11.939   61     2.334   62     0.516   63     0.265   64     0.042   65     0.699   66     0.224   67     0.566   68     0.325   69     0.788   70     0.285   71     0.000   72     0.000   73     0.372   74     0.000   75     0.000   76     0.033   77     0.033   78     0.048   79     0.189   80     0.090   81     0.048   82     0.810   83     1.724   84     0.048   85     0.000   86     0.306   87     0.146   88     0.000   89     0.437   90     0.805   91     2.259   92     0.387   93     0.571   94     0.178   95     0.568   96     0.423   97     1.451   98     3.842   99     1.191  100     4.915  101     0.925  102     1.350  103     2.229  104     0.000  105     0.000  106     0.000  107     0.000  108     0.000  109     0.000  110     0.000  111     0.000  112     0.000  113     0.000  114     0.000  115     2.387  116     0.851  117     0.562  118     0.000  119     0.000  120     0.048  121     3.604  122     0.000  123     0.080  124     0.033  125    11.213  126     5.843  127    13.879  128     0.000  129     0.000  130     0.000  131     0.080  132     0.080  133     0.415  134     0.000  135     1.861  136     4.037  137    11.060  138     2.262  139     0.574  140     0.772  141     0.000  142     4.438  143     0.555  144     0.187  145     0.931  146     9.631  147    44.534  148     0.198  149     0.966  150     6.029  151     0.278  152     0.000  153    20.435  154     0.033  155    10.148  156     9.203  157     0.083  158     0.000  159     0.724  160     0.102  161     0.252  162     0.127  163     0.083  164     0.000  165     0.483  166     0.139  167     0.033  168     0.000  169     0.000  170     0.000  171     0.033  172     0.000  173     0.000  174     0.000  175     0.000  176     0.000  177     0.000  178     0.000  179     0.000  180     0.000  181     0.055  182     0.000  183     0.000  184     0.000  185     0.000  186     0.000  187     0.180  188     1.776  189     0.000  190     0.000  191     0.000  192     0.000  193     0.000  194     0.000  195     0.000  196     0.000  197     0.000  198     0.133  199     0.000  200     0.000  201     0.000  202     1.271  203     0.000  204     0.000  205     0.000  206     0.133  207     0.000  208     0.000  209     0.000  210     0.000  211     0.000  212     0.000  213     0.000  214     0.000
   13    1     0.000    2     4.062    3     0.000    4     1.201    5     3.319    6    31.175    7     2.168    8     7.045    9     0.672   10     5.952   11   101.489   12     1.414   13     0.000   14     8.645   15     6.195   16     3.668   17     2.882   18     0.000   19     0.000   20     0.000   21     1.592   22     0.000   23     0.431   24     4.217   25     0.241   26     1.537   27     2.038   28     3.448   29     0.455   30     0.000   31     3.936   32     3.956   33     8.942   34     5.050   35     0.723   36     3.821   37     0.000   38     4.929   39     0.000   40     0.000   41     4.790   42     1.861   43     0.078   44     0.000   45     9.446   46     0.235   47     1.965   48     0.000   49     0.000   50     0.000   51     0.306   52     0.180   53     0.000   54     0.000   55     0.191   56     4.744   57    37.989   58     1.533   59     1.323   60     1.529   61     0.000   62     0.000   63     0.000   64     0.000   65     0.000   66     0.000   67     0.000   68     0.000   69     0.000   70     0.000   71     1.090   72     1.955   73    11.695   74     2.151   75    14.632   76    17.810   77     2.757   78     4.977   79    11.845   80    11.891   81    12.738   82    21.662   83    25.815   84    14.347   85     2.781   86     1.540   87    18.893   88     4.739   89     2.504   90     7.533   91     1.175   92    18.414   93    14.441   94    10.175   95    37.903   96     0.128   97     0.435   98    16.280   99     9.712  100     0.252  101     9.149  102     3.121  103     5.330  104     0.000  105     0.000  106     0.000  107     0.000  108     0.352  109     0.000  110     0.563  111     0.000  112     0.000  113     0.000  114     1.055  115     0.000  116     0.159  117     0.927  118     1.426  119     7.198  120     2.575  121     0.161  122    14.076  123     1.706  124     2.275  125     0.000  126     0.094  127     2.930  128     0.000  129     0.000  130     0.000  131     0.000  132     0.000  133     0.083  134     0.069  135     2.563  136     2.418  137     2.635  138     5.257  139    24.697  140    12.523  141     2.624  142     1.078  143    38.550  144     3.664  145    19.239  146     5.044  147     0.000  148     1.764  149     4.454  150     6.878  151     4.216  152     0.000  153     0.055  154     7.903  155     6.573  156     7.169  157     1.798  158     0.000  159     0.000  160     0.000  161     0.000  162     0.000  163     0.000  164     0.764  165     0.000  166     0.000  167     0.000  168     0.000  169     1.529  170     0.000  171     0.000  172     3.057  173     3.057  174     0.000  175     0.764  176    16.462  177     0.000  178     0.000  179     0.000  180     0.000  181     0.819  182     0.000  183     0.000  184     0.000  185     0.218  186     3.821  187     0.000  188     0.000  189     0.000  190     0.000  191     0.000  192     0.000  193     0.000  194     0.000  195     0.000  196     0.000  197     0.000  198     0.000  199     0.000  200     0.000  201     0.000  202     4.913  203     0.000  204     0.000  205     0.000  206     0.000  207     0.000  208     0.000  209     0.000  210     0.000  211     0.000  212     0.000  213     0.000  214     0.000
   14    1     0.042    2     3.352    3     0.000    4     4.897    5    20.682    6     3.353    7     9.644    8    16.030    9     2.247   10    38.180   11     1.150   12    12.938   13     8.645   14     0.000   15    24.741   16    39.438   17     9.696   18     0.042   19     0.042   20     6.262   21    20.960   22     0.042   23    10.905   24    11.877   25    12.077   26     8.557   27     4.183   28    27.687   29    15.441   30    11.158   31    46.470   32    26.015   33    26.542   34    21.088   35    14.496   36     0.533   37     0.288   38     8.403   39     0.042   40     0.042   41     9.031   42    13.427   43     4.642   44     0.132   45    18.311   46     1.060   47     8.225   48     0.000   49     0.042   50     0.433   51     0.042   52     1.618   53     1.609   54     2.529   55     7.867   56    14.403   57     9.325   58    11.333   59     4.371   60     6.463   61     0.175   62     0.260   63     0.042   64     0.042   65     0.641   66     0.299   67     2.594   68     2.453   69     1.951   70     0.624   71     0.000   72     5.179   73     0.235   74     0.000   75     0.000   76     0.235   77     0.000   78     0.282   79     5.329   80     0.000   81     0.000   82     1.175   83     0.520   84     0.000   85     0.000   86     0.306   87     1.027   88     0.382   89     0.978   90     0.641   91     1.630   92     3.096   93     7.923   94     0.380   95     0.309   96     0.568   97     3.807   98     9.633   99     0.615  100     1.375  101     4.995  102     0.630  103     4.606  104     0.000  105     0.000  106     0.000  107     0.000  108     0.000  109     0.000  110     0.000  111     0.161  112     0.161  113     0.000  114     1.128  115     0.646  116     0.306  117     0.763  118     0.000  119     0.456  120     0.000  121     2.383  122     1.220  123     0.282  124     0.000  125     4.127  126     1.365  127     5.648  128     0.000  129     0.000  130     0.000  131     0.000  132     0.000  133     0.000  134     1.880  135     0.631  136     3.708  137    31.991  138     0.438  139     0.055  140     0.235  141     0.000  142    13.282  143     0.751  144     0.000  145     1.956  146     4.346  147     1.642  148     3.179  149    18.939  150     2.902  151     7.381  152     0.000  153     2.119  154     0.000  155     1.960  156     3.529  157     0.520  158     0.090  159     0.732  160     0.102  161     0.215  162     1.167  163     0.437  164     0.000  165     0.262  166     0.153  167     0.153  168     0.000  169     0.000  170     0.000  171     0.000  172     0.000  173     0.000  174     0.000  175     0.153  176     0.934  177     0.000  178     0.000  179     0.000  180     0.000  181     0.055  182     0.000  183     0.000  184     0.000  185     0.218  186     0.000  187     0.000  188     0.710  189     0.000  190     0.000  191     0.000  192     0.000  193     0.000  194     0.000  195     0.000  196     0.000  197     0.000  198     0.133  199     0.000  200     0.000  201     0.000  202     0.499  203     0.000  204     0.000  205     0.000  206     0.133  207     0.000  208     0.000  209     0.000  210     0.000  211     0.000  212     0.000  213     0.000  214     0.000
   15    1     0.133    2     3.498    3     0.033    4     3.267    5    11.791    6     0.819    7    14.198    8    11.438    9     1.843   10    20.392   11     0.577   12    24.654   13     6.195   14    24.741   15     0.000   16    38.754   17    19.679   18     0.000   19     0.033   20    11.394   21     9.169   22     0.000   23    24.325   24    25.605   25     7.778   26    15.007   27     6.755   28    24.066   29    23.059   30    11.158   31    23.874   32    37.316   33    11.565   34    40.975   35    28.770   36     0.801   37     1.171   38    17.872   39     0.000   40     0.000   41    16.929   42    29.704   43    11.571   44     0.000   45    12.855   46     2.359   47     3.241   48     0.042   49     0.150   50     0.918   51     0.000   52     1.023   53     3.555   54     3.493   55     5.335   56     8.183   57     3.057   58    14.130   59     5.887   60     4.483   61     1.907   62     0.628   63     0.263   64     0.000   65     0.293   66     0.320   67     0.392   68     0.228   69     0.667   70     0.582   71     0.000   72     0.000   73     0.033   74     0.000   75     0.000   76     0.033   77     0.033   78     0.048   79     0.255   80     0.090   81     0.048   82     0.786   83     0.260   84     0.048   85     0.000   86     0.000   87     0.601   88     0.000   89     0.091   90     0.888   91     0.253   92     1.135   93     0.812   94     0.178   95     1.430   96     0.823   97     0.870   98     5.918   99     1.068  100     2.441  101     1.025  102     1.052  103     3.054  104     0.000  105     0.000  106     0.000  107     0.000  108     0.000  109     0.000  110     0.255  111     0.161  112     0.161  113     0.000  114     0.000  115     1.361  116     0.448  117     0.180  118     0.000  119     0.000  120     0.139  121     5.096  122     0.000  123     0.171  124     0.033  125     2.926  126     1.997  127     2.456  128     0.000  129     0.000  130     0.000  131     0.284  132     0.080  133     0.048  134     0.000  135     0.522  136     1.753  137     5.176  138     1.278  139     4.033  140     0.517  141     0.000  142     2.647  143     0.168  144     0.048  145     1.329  146     2.776  147     4.821  148     1.481  149     3.626  150     8.426  151     0.000  152     0.042  153     1.693  154     0.033  155    30.265  156     6.863  157     0.295  158     0.042  159     0.799  160     0.102  161     0.561  162     0.255  163     0.125  164     0.000  165     0.415  166     0.153  167     0.185  168     0.000  169     0.000  170     0.000  171     0.033  172     0.000  173     0.000  174     0.102  175     0.153  176     0.000  177     0.000  178     0.042  179     0.000  180     0.000  181     0.055  182     0.000  183     0.000  184     0.000  185     0.000  186     0.000  187     0.180  188     1.219  189     0.000  190     0.180  191     0.000  192     0.000  193     0.000  194     0.000  195     0.000  196     0.000  197     0.000  198     0.000  199     0.000  200     0.000  201     0.000  202     1.502  203     0.000  204     0.000  205     0.000  206     0.000  207     0.000  208     0.000  209     0.000  210     0.000  211     0.000  212     0.000  213     0.000  214     0.000
   16    1     0.000    2     4.441    3     0.033    4     6.072    5    15.622    6     0.550    7    18.440    8    24.417    9     1.302   10    22.511   11     0.991   12    23.188   13     3.668   14    39.438   15    38.754   16     0.000   17    20.079   18     0.000   19     0.131   20     7.355   21     8.277   22     0.000   23    15.126   24    22.129   25     8.721   26    17.781   27     5.233   28    24.157   29    21.243   30    13.667   31    20.994   32    36.613   33    12.127   34    19.565   35    20.707   36     2.582   37     0.946   38    12.702   39     0.000   40     0.000   41    21.040   42    32.856   43     9.050   44     0.000   45    11.103   46     1.009   47     2.728   48     0.042   49     0.033   50     1.034   51     0.000   52     1.816   53     2.915   54     3.732   55     5.185   56     5.919   57     3.366   58    16.753   59     6.003   60     8.082   61     1.315   62     0.219   63     0.000   64     0.000   65     0.130   66     0.807   67     0.080   68     0.309   69     0.662   70     0.444   71     0.000   72     0.000   73     0.033   74     0.000   75     0.000   76     0.033   77     0.033   78     0.048   79     0.491   80     0.090   81     0.048   82     1.256   83     0.715   84     0.048   85     0.000   86     0.306   87     0.440   88     0.000   89     0.224   90     0.926   91     0.160   92     1.769   93     0.964   94     0.178   95     0.577   96     0.772   97     0.474   98     7.700   99     0.469  100     2.330  101     1.662  102     1.491  103     3.102  104     0.000  105     0.000  106     0.000  107     0.000  108     0.000  109     0.000  110     0.000  111     0.000  112     0.000  113     0.000  114     0.000  115     0.366  116     0.971  117     0.180  118     0.000  119     0.000  120     0.139  121     4.564  122     0.000  123     0.171  124     0.033  125     3.628  126     1.484  127     2.714  128     0.000  129     0.000  130     0.000  131     0.298  132     0.094  133     0.812  134     0.000  135     0.836  136     0.914  137    12.351  138     0.819  139     0.413  140     1.090  141     0.000  142     2.527  143     0.055  144     0.048  145     1.440  146     2.077  147     3.131  148     1.739  149     3.659  150     9.302  151     0.102  152     0.042  153     4.356  154     0.874  155     2.162  156     6.961  157     0.462  158     0.042  159     1.199  160     0.000  161     0.875  162     0.042  163     0.042  164     0.000  165     0.497  166     0.153  167     0.185  168     0.000  169     0.000  170     0.000  171     0.033  172     0.000  173     0.000  174     0.000  175     0.153  176     0.000  177     0.000  178     0.042  179     0.000  180     0.000  181     0.055  182     0.000  183     0.000  184     0.000  185     0.218  186     0.000  187     0.180  188     0.888  189     0.000  190     0.000  191     0.000  192     0.000  193     0.000  194     0.000  195     0.000  196     0.000  197     0.000  198     0.133  199     0.000  200     0.000  201     0.000  202     1.148  203     0.000  204     0.000  205     0.000  206     0.133  207     0.000  208     0.000  209     0.000  210     0.000  211     0.000  212     0.000  213     0.000  214     0.000
   17    1     2.888    2     1.058    3     0.087    4     6.704    5     7.181    6     0.191    7    10.883    8     8.760    9     0.172   10     7.038   11     0.430   12    52.852   13     2.882   14     9.696   15    19.679   16    20.079   17     0.000   18     0.000   19     2.435   20     2.326   21     4.894   22     0.278   23    31.914   24    26.655   25     6.779   26    21.740   27     3.953   28    12.299   29    15.066   30    13.198   31    23.265   32    27.503   33    15.727   34    19.590   35    21.223   36     1.665   37     1.288   38    20.405   39     0.000   40     0.000   41    43.554   42    27.344   43     6.604   44     0.204   45    16.374   46     0.495   47     2.732   48     0.042   49     1.066   50     1.019   51     0.000   52     1.955   53     3.352   54     3.742   55     4.268   56     6.785   57     4.195   58    11.417   59     6.868   60     9.028   61     2.594   62     0.379   63     0.105   64     0.000   65     0.247   66     0.244   67     1.269   68     1.216   69     0.532   70     0.654   71     0.000   72     0.000   73     0.959   74     0.000   75     0.050   76     0.748   77     0.033   78     0.048   79     0.312   80     0.090   81     0.048   82     2.074   83     0.552   84     0.048   85     0.000   86     0.000   87     0.415   88     0.000   89     0.000   90     1.564   91     6.655   92     0.447   93     0.306   94     0.083   95     1.518   96     0.889   97     3.719   98    14.324   99     1.660  100     2.630  101     0.845  102     0.856  103     2.820  104     0.000  105     0.000  106     0.000  107     0.000  108     0.000  109     0.000  110     0.217  111     0.378  112     0.378  113     0.000  114     0.156  115     5.621  116     0.569  117     0.256  118     0.000  119     0.000  120     0.048  121     4.671  122     0.050  123     0.080  124     0.033  125    14.966  126     4.278  127     6.967  128     0.000  129     0.000  130     0.000  131     0.000  132     0.000  133     0.592  134     0.000  135     2.208  136     5.869  137    13.779  138     1.243  139     0.519  140     1.546  141     0.000  142     2.852  143     0.379  144     0.048  145     0.740  146    19.624  147    19.803  148     0.288  149     0.282  150     3.774  151     0.000  152     0.042  153     2.458  154     0.033  155     4.486  156     2.454  157     0.125  158     0.042  159     0.900  160     0.102  161     0.357  162     0.170  163     0.125  164     0.000  165     0.153  166     0.000  167     0.033  168     0.000  169     0.000  170     0.000  171     0.033  172     0.000  173     0.000  174     0.000  175     0.000  176     0.000  177     0.000  178     0.042  179     0.000  180     0.000  181     0.000  182     0.000  183     0.000  184     0.000  185     0.218  186     0.000  187     0.611  188     1.058  189     0.000  190     0.000  191     0.000  192     0.000  193     0.000  194     0.000  195     0.000  196     0.000  197     0.000  198     0.000  199     0.000  200     0.000  201     0.000  202     2.296  203     0.000  204     0.000  205     0.000  206     0.000  207     0.000  208     0.000  209     0.000  210     0.000  211     0.000  212     0.000  213     0.000  214     0.000
   18    1    23.056    2     1.592    3     0.178    4     0.310    5     0.090    6     0.000    7     0.000    8     0.000    9    10.218   10     0.000   11     0.000   12     0.042   13     0.000   14     0.042   15     0.000   16     0.000   17     0.000   18     0.000   19    12.755   20     0.000   21     0.000   22    50.629   23     0.146   24     0.075   25     0.435   26     0.033   27     0.000   28     0.075   29     0.000   30     0.042   31     0.083   32     0.431   33     0.042   34     0.000   35     0.319   36     0.603   37    11.870   38     0.279   39    71.944   40    70.857   41     0.033   42     0.463   43     0.125   44    29.674   45     0.000   46     6.154   47     0.000   48    13.985   49    10.604   50     3.940   51     4.299   52     1.126   53     2.333   54     0.551   55     0.000   56     0.042   57     0.000   58     0.000   59     0.165   60     0.000   61     7.492   62    10.150   63    32.553   64    27.876   65    15.331   66     8.350   67     8.404   68     7.143   69     6.123   70     6.359   71     8.147   72     1.528   73     0.033   74     0.000   75     0.000   76     0.033   77     0.033   78     0.000   79     1.684   80     0.000   81     0.000   82     0.033   83     0.033   84     0.000   85     7.288   86     0.000   87     0.000   88     0.000   89     0.000   90     0.000   91     1.062   92     0.000   93     0.000   94     0.033   95     0.033   96     1.045   97     0.234   98     0.000   99     0.000  100     0.000  101     0.000  102     0.033  103     0.649  104     4.957  105     7.350  106     0.000  107     0.000  108     0.903  109    17.044  110     0.000  111     0.000  112     0.000  113     0.000  114     0.501  115     0.594  116     1.137  117     0.000  118     0.000  119     0.000  120     0.133  121     0.384  122     0.000  123     0.033  124     0.033  125     3.089  126     0.146  127     0.125  128     1.656  129     0.161  130     3.057  131     0.127  132     1.298  133     1.312  134     0.766  135     0.909  136     0.146  137     2.816  138     0.000  139     0.033  140     0.000  141     0.000  142     0.042  143     0.000  144     0.000  145     0.083  146     0.083  147     1.896  148     0.033  149     0.083  150     0.075  151     0.000  152   215.918  153     6.883  154     0.033  155     0.115  156     0.083  157     0.271  158   100.229  159     1.149  160     7.788  161     0.635  162    23.378  163   309.711  164     0.000  165     0.000  166     0.000  167     0.033  168     0.000  169     0.000  170     0.000  171     0.033  172     0.000  173     0.000  174     0.000  175     0.000  176     0.000  177     0.000  178     0.156  179     6.483  180     1.286  181     0.000  182     0.849  183     0.849  184     0.849  185     1.461  186     0.000  187     8.515  188    12.467  189    12.620  190     8.374  191     0.000  192     0.000  193     0.000  194     0.000  195     0.000  196     0.000  197     0.000  198     0.000  199     1.493  200     0.000  201     0.264  202     3.732  203     0.000  204     0.000  205     0.000  206     0.000  207     0.000  208     3.141  209     1.493  210     0.264  211     0.264  212     1.493  213     1.493  214     0.000
   19    1    42.538    2     6.023    3     0.133    4     2.237    5     1.518    6     0.000    7     1.044    8     0.033    9    37.959   10     0.146   11     0.000   12     1.866   13     0.000   14     0.042   15     0.033   16     0.131   17     2.435   18    12.755   19     0.000   20     0.340   21     0.000   22    39.841   23     1.494   24     0.845   25     1.286   26     0.921   27     0.193   28     0.254   29     0.131   30     0.381   31     1.027   32     0.490   33     0.042   34     0.000   35     1.285   36     0.075   37    42.070   38     0.222   39     7.045   40     9.688   41     0.099   42     0.278   43     0.271   44     8.241   45     0.180   46    29.506   47     5.803   48    14.565   49    10.104   50    29.137   51     8.657   52     8.099   53     3.141   54     2.613   55     2.328   56     0.203   57     0.000   58     0.033   59     0.247   60     1.286   61    40.148   62    33.627   63    10.424   64     2.994   65    17.987   66    56.328   67     8.774   68     5.976   69     4.785   70     6.864   71     7.753   72    11.458   73     0.000   74     0.030   75     0.030   76     0.000   77     0.000   78     0.030   79     5.576   80     0.000   81     0.000   82     0.000   83     0.000   84     0.000   85     2.534   86     0.127   87     0.030   88     0.000   89     0.030   90     0.000   91     5.765   92     0.030   93     0.510   94     0.000   95     0.000   96     3.537   97     1.678   98     0.000   99     0.030  100     0.030  101     0.000  102     0.000  103     0.297  104     4.249  105    12.365  106     0.000  107     0.000  108     0.000  109     3.560  110     0.939  111     0.000  112     0.000  113     0.539  114     3.243  115     2.624  116     1.249  117     1.238  118     0.999  119     0.235  120     0.030  121     5.732  122     0.000  123     0.000  124     0.000  125     2.513  126     1.099  127     0.411  128     1.458  129     1.325  130     0.510  131     0.127  132     0.000  133     1.427  134     0.180  135     1.652  136     1.643  137     0.000  138     0.030  139     0.000  140     0.030  141     0.030  142     0.720  143     0.000  144     0.030  145     0.083  146     1.291  147    70.840  148     0.000  149     0.083  150     0.042  151     0.000  152    32.583  153   129.805  154     1.311  155     0.847  156     0.217  157     1.249  158    63.656  159     8.762  160     1.537  161    11.455  162    51.361  163    18.327  164     0.340  165     0.000  166     0.175  167     0.000  168     0.175  169     0.000  170     0.175  171     0.000  172     0.000  173     0.000  174     0.743  175     0.000  176     0.000  177    10.644  178    36.799  179    14.703  180    12.326  181     0.437  182     2.378  183     2.378  184     0.000  185     0.000  186     0.000  187     0.278  188    12.290  189     0.000  190     3.458  191     0.728  192     0.388  193     0.388  194     0.000  195     0.388  196     0.000  197     0.000  198     0.388  199     0.388  200     0.388  201     0.000  202     3.811  203     0.000  204     0.388  205     0.388  206     0.388  207     0.388  208     0.000  209     0.000  210     0.388  211     0.000  212     0.388  213     0.388  214     0.388
   20    1     0.340    2     1.589    3     6.162    4     7.743    5     4.375    6     3.237    7     3.009    8     3.186    9     0.272   10    17.192   11     1.529   12     4.881   13     0.000   14     6.262   15    11.394   16     7.355   17     2.326   18     0.000   19     0.340   20     0.000   21   105.727   22     0.000   23     7.206   24     4.315   25     5.442   26     5.282   27    20.973   28     9.472   29    23.855   30     5.799   31     4.459   32     3.790   33     3.799   34     8.190   35     9.841   36     1.654   37     0.873   38     3.508   39     0.000   40     0.000   41     2.774   42     5.138   43     9.760   44     0.000   45     2.987   46     1.238   47     4.593   48     0.000   49     0.306   50     0.000   51     0.000   52     2.387   53     1.998   54     3.338   55     5.692   56     1.453   57     0.122   58     8.107   59     1.248   60     4.490   61     1.637   62     0.000   63     0.437   64     0.000   65     0.961   66     0.185   67     0.946   68     1.936   69     0.976   70     1.305   71     3.032   72     0.000   73     1.776   74     3.579   75     1.678   76     1.212   77     0.661   78     3.295   79     0.088   80     3.596   81     6.691   82     1.080   83     0.088   84     2.727   85     0.980   86     4.199   87     2.266   88     1.350   89     4.719   90     5.342   91     3.233   92     5.250   93    12.419   94     2.112   95     0.538   96     9.266   97     2.134   98     4.413   99    23.358  100    11.056  101     3.314  102    22.767  103     0.242  104     0.000  105     0.000  106     0.444  107     0.188  108     0.000  109     0.000  110     0.000  111     0.000  112     0.000  113     0.000  114     1.020  115     1.081  116     0.350  117     5.806  118     7.548  119     0.398  120     0.113  121     0.755  122     7.913  123    11.950  124    15.587  125     7.857  126    66.177  127     6.250  128     0.657  129     3.373  130     0.000  131     0.000  132     0.000  133     0.000  134     4.833  135     0.481  136     4.396  137     1.526  138     5.714  139     1.432  140     3.702  141     2.253  142     2.002  143     1.429  144     9.335  145     1.084  146     3.655  147     2.341  148    18.328  149    43.169  150    13.329  151    76.387  152     0.000  153     0.348  154     2.278  155     8.081  156     3.573  157     6.451  158     0.000  159    36.279  160    82.516  161    37.797  162     0.764  163     0.146  164     0.000  165     1.026  166     0.611  167     0.000  168     0.000  169     0.000  170     0.764  171     0.000  172     0.000  173     0.000  174     0.000  175     0.000  176     1.698  177     0.000  178     0.000  179     0.000  180     0.000  181     0.000  182     0.000  183     0.000  184     0.000  185     0.000  186     0.000  187     1.529  188     0.198  189     0.000  190     0.000  191     0.000  192     0.000  193     0.000  194     0.000  195     0.000  196     0.000  197     0.000  198     0.000  199     0.000  200     0.000  201     0.000  202     0.000  203     0.000  204     0.000  205     0.000  206     0.000  207     0.000  208     0.000  209     0.000  210     0.000  211     0.000  212     0.000  213     0.000  214     0.000
   21    1     0.000    2     2.541    3     3.669    4     3.753    5     2.619    6     7.449    7     3.067    8     3.024    9     0.178   10    14.391   11     6.636   12     9.593   13     1.592   14    20.960   15     9.169   16     8.277   17     4.894   18     0.000   19     0.000   20   105.727   21     0.000   22     0.000   23    15.458   24     9.598   25     6.810   26     4.972   27    14.808   28     8.900   29    52.505   30     6.355   31    19.076   32     7.201   33    20.060   34    12.926   35    14.057   36     3.933   37     2.020   38     6.690   39     0.000   40     0.102   41     4.965   42     7.527   43    10.473   44     0.000   45    13.531   46     1.094   47    10.685   48     0.000   49     0.000   50     0.080   51     0.102   52     1.289   53     1.501   54     1.537   55     6.699   56     6.180   57     2.280   58     8.200   59     1.411   60     5.165   61     1.630   62     0.980   63     0.000   64     0.000   65     0.786   66     0.340   67     1.991   68     0.925   69     3.170   70     1.325   71     0.603   72     0.451   73     0.377   74     0.198   75     0.776   76     3.833   77     0.377   78     0.965   79     0.000   80     5.067   81     5.122   82     0.101   83     0.000   84     1.080   85     0.000   86     4.945   87     0.678   88     0.217   89     0.928   90     3.458   91     1.421   92     2.977   93    16.882   94     1.282   95     1.242   96    11.795   97     1.607   98     4.134   99     2.996  100     8.859  101    15.045  102     4.627  103     4.596  104     0.000  105     0.000  106     0.188  107     1.126  108     0.000  109     0.000  110     0.000  111     0.000  112     0.000  113     0.000  114     0.451  115     0.170  116     0.000  117     2.763  118     0.000  119     4.074  120     0.276  121     0.247  122     9.668  123     7.061  124     0.453  125     9.209  126    35.191  127     8.078  128     0.389  129     3.446  130     0.000  131     0.000  132     0.000  133     0.000  134     3.071  135     5.208  136     6.862  137     1.959  138     1.768  139     0.895  140     1.106  141     0.413  142     7.141  143    11.576  144     2.339  145     4.814  146     4.770  147     8.201  148     1.401  149    16.477  150    40.416  151    34.564  152     0.000  153     0.340  154     1.019  155     8.660  156     0.899  157     3.134  158     0.102  159    25.362  160     6.282  161     8.581  162    14.409  163     0.582  164     0.000  165     1.930  166     7.018  167     0.153  168     0.000  169     0.000  170     0.000  171     0.000  172     0.000  173     0.000  174     0.000  175     3.210  176     7.643  177     0.000  178     3.057  179     0.000  180     0.000  181     0.000  182     0.000  183     0.000  184     0.000  185     0.000  186     0.000  187     0.000  188     0.000  189     0.000  190     0.000  191     0.000  192     0.000  193     0.000  194     0.000  195     0.000  196     0.000  197     0.000  198     0.133  199     0.000  200     0.000  201     0.000  202     0.170  203     0.000  204     0.000  205     0.000  206     0.133  207     0.000  208     0.000  209     0.000  210     0.000  211     0.000  212     0.000  213     0.000  214     0.000
   22    1    12.845    2     2.143    3     0.000    4     0.660    5     0.000    6     0.000    7     0.000    8     0.000    9    23.569   10     0.000   11     0.000   12     0.042   13     0.000   14     0.042   15     0.000   16     0.000   17     0.278   18    50.629   19    39.841   20     0.000   21     0.000   22     0.000   23     0.584   24     0.042   25     0.109   26     0.000   27     0.518   28     0.042   29     0.000   30     0.042   31     0.000   32     0.042   33     0.042   34     0.000   35     0.161   36     0.042   37    15.225   38     0.598   39    35.772   40    40.651   41     0.278   42     0.042   43     0.042   44     6.470   45     0.000   46     7.592   47     0.401   48    23.173   49     3.821   50     5.325   51    13.441   52     1.732   53     1.006   54     0.704   55     0.392   56     0.156   57     0.000   58     0.000   59     0.235   60     0.000   61     6.754   62    11.258   63     3.051   64    22.016   65    10.150   66    27.828   67     3.296   68     2.687   69     2.953   70     5.625   71    21.894   72     2.869   73     0.000   74     0.000   75     0.000   76     0.000   77     0.000   78     0.000   79     4.270   80     0.000   81     0.000   82     0.000   83     0.000   84     0.000   85     9.365   86     0.000   87     0.000   88     0.000   89     0.000   90     0.000   91     0.659   92     0.000   93     0.679   94     0.000   95     0.000   96     0.161   97     2.967   98     0.000   99     0.000  100     0.000  101     0.000  102     0.000  103     0.042  104     5.021  105     2.938  106     0.000  107     0.000  108     0.000  109     3.468  110     3.268  111     0.235  112     1.128  113     0.437  114     1.221  115     0.000  116     0.153  117     0.235  118     0.235  119     0.235  120     0.133  121     0.880  122     0.000  123     0.000  124     0.000  125     0.211  126     0.235  127     0.042  128     0.278  129     0.000  130     1.529  131     0.000  132     0.000  133     0.153  134     0.000  135     0.000  136     0.235  137     0.000  138     0.000  139     0.000  140     0.000  141     0.000  142     0.254  143     0.000  144     0.000  145     0.000  146     0.617  147    21.337  148     0.000  149     0.000  150     0.042  151     0.000  152   233.223  153    89.930  154     0.000  155     0.278  156     0.000  157     0.466  158   169.284  159     4.898  160     0.278  161     0.411  162    45.806  163    61.772  164     0.000  165     0.000  166     0.000  167     0.000  168     0.000  169     0.000  170     0.000  171     0.000  172     0.000  173     0.000  174     0.000  175     0.000  176     0.000  177    25.921  178    36.296  179    82.167  180    26.526  181    56.926  182    61.333  183    11.747  184   126.258  185    85.174  186     0.000  187     1.916  188     1.112  189    13.059  190     3.978  191     1.003  192     2.983  193     9.111  194     2.314  195     2.381  196     0.000  197     0.000  198     3.024  199    10.657  200     3.178  201     1.926  202     0.042  203     1.895  204     3.178  205     2.563  206     3.092  207     1.808  208     0.109  209     1.370  210     0.388  211     2.066  212     3.052  213     1.993  214     2.056
   23    1     0.191    2     3.823    3     0.185    4     5.424    5     5.839    6     1.300    7     6.999    8     5.584    9     1.275   10    12.080   11     1.271   12    37.406   13     0.431   14    10.905   15    24.325   16    15.126   17    31.914   18     0.146   19     1.494   20     7.206   21    15.458   22     0.584   23     0.000   24    18.519   25    10.500   26    12.659   27     8.334   28    13.475   29    13.796   30    23.133   31    20.301   32    19.901   33    10.449   34    16.051   35    28.804   36     2.495   37     2.495   38    17.528   39     0.357   40     0.459   41    14.014   42    24.992   43    17.747   44     0.255   45    11.283   46     2.162   47     4.498   48     0.144   49     0.361   50     2.644   51     0.000   52     3.257   53     4.336   54     7.486   55     6.859   56     7.462   57     0.435   58    13.815   59     3.946   60    10.351   61     4.881   62     1.662   63     0.793   64     0.000   65     0.457   66     1.754   67     1.075   68     0.827   69     1.647   70     1.489   71     0.000   72     0.156   73     0.033   74     0.000   75     0.000   76     0.033   77     0.033   78     1.104   79     0.189   80     0.352   81     0.400   82     0.757   83     2.267   84     0.048   85     0.000   86     0.545   87     0.000   88     0.000   89     0.117   90     0.422   91     2.029   92     0.362   93     0.000   94     0.033   95     0.339   96     1.168   97     5.258   98     4.654   99     0.888  100     5.167  101     0.561  102     2.207  103     2.334  104     0.000  105     0.000  106     0.000  107     0.000  108     0.000  109     0.000  110     0.000  111     0.000  112     0.000  113     0.000  114     0.000  115     4.236  116     1.155  117     0.844  118     0.000  119     0.166  120     0.048  121     7.543  122     0.117  123     0.080  124     0.033  125    11.177  126     4.831  127    28.946  128     0.000  129     0.000  130     0.000  131     0.080  132     0.080  133     0.538  134     0.000  135     3.860  136     2.966  137     2.754  138     1.765  139     0.441  140     0.165  141     0.000  142     6.027  143     0.837  144     0.539  145     1.268  146    10.690  147    31.386  148     5.598  149     7.614  150    66.249  151     0.000  152     0.042  153     5.623  154    20.156  155   107.022  156    16.555  157     4.163  158     0.297  159     1.741  160     0.000  161     3.096  162     0.446  163     0.380  164     0.000  165     0.439  166     0.139  167     0.033  168     0.000  169     0.000  170     0.000  171     0.033  172     0.000  173     0.000  174     0.102  175     0.000  176     0.000  177     0.000  178     0.042  179     0.000  180     0.000  181     0.000  182     0.000  183     0.000  184     0.000  185     0.000  186     0.000  187     0.180  188     1.725  189     0.000  190     0.000  191     0.000  192     0.000  193     0.000  194     0.000  195     0.000  196     0.000  197     0.000  198     0.133  199     0.000  200     0.000  201     0.000  202     0.497  203     0.000  204     0.000  205     0.000  206     0.133  207     0.000  208     0.000  209     0.000  210     0.000  211     0.000  212     0.000  213     0.000  214     0.000
   24    1     0.255    2     3.167    3     0.000    4     3.492    5     6.571    6     1.374    7     8.465    8     6.098    9     0.889   10    14.537   11     1.235   12    24.827   13     4.217   14    11.877   15    25.605   16    22.129   17    26.655   18     0.075   19     0.845   20     4.315   21     9.598   22     0.042   23    18.519   24     0.000   25     6.217   26    29.562   27     6.369   28    20.040   29    19.546   30    20.527   31    28.736   32    20.265   33    15.080   34    28.572   35    27.304   36     1.029   37     2.056   38    48.209   39     0.075   40     0.075   41    29.908   42    21.554   43    10.439   44     0.075   45    19.878   46     2.475   47     2.888   48     0.000   49     0.160   50     1.749   51     0.042   52     2.221   53     3.004   54     3.003   55     4.425   56     4.561   57     8.809   58    21.770   59     4.170   60     3.051   61     2.077   62     0.547   63     0.160   64     0.042   65     0.193   66     0.412   67     0.329   68     0.291   69     0.170   70     0.163   71     0.000   72     0.000   73     0.883   74     0.030   75     0.695   76     0.122   77     0.498   78     0.078   79     0.122   80     0.263   81     0.189   82     0.763   83     4.451   84     0.311   85     0.122   86     0.434   87     0.191   88     0.000   89     0.600   90     2.232   91     1.805   92     1.159   93     0.579   94     0.000   95     3.161   96     1.153   97     4.099   98    10.914   99     4.753  100     3.233  101     1.323  102     6.174  103     2.645  104     0.030  105     0.030  106     0.000  107     0.000  108     0.000  109     0.000  110     0.255  111     0.000  112     0.000  113     0.030  114     0.000  115     0.971  116     0.721  117     0.306  118     0.704  119     0.235  120     0.341  121     1.855  122     1.530  123     0.048  124     0.704  125     1.124  126     1.398  127     0.981  128     0.000  129     0.000  130     0.000  131     0.030  132     0.000  133     0.078  134     0.000  135     0.278  136     1.065  137     3.691  138     4.157  139     1.474  140     1.390  141     0.293  142     1.012  143     1.679  144     0.341  145     0.981  146    11.928  147     3.407  148     6.204  149     7.090  150    18.867  151     0.380  152     0.000  153     1.607  154     0.000  155    32.586  156     7.398  157     1.615  158     0.134  159     1.150  160     0.102  161     0.219  162     0.212  163     0.083  164     0.000  165     0.963  166     0.328  167     0.153  168     0.175  169     0.000  170     0.175  171     0.000  172     0.000  173     0.000  174     0.175  175     0.153  176     0.000  177     0.000  178     0.000  179     0.000  180     0.000  181     0.055  182     0.000  183     0.000  184     0.000  185     0.218  186     0.000  187     0.611  188     1.763  189     0.000  190     0.180  191     0.000  192     0.000  193     0.000  194     0.000  195     0.000  196     0.000  197     0.000  198     0.000  199     0.000  200     0.000  201     0.000  202     1.317  203     0.000  204     0.000  205     0.000  206     0.000  207     0.000  208     0.000  209     0.000  210     0.000  211     0.000  212     0.000  213     0.000  214     0.000
   25    1     1.172    2    13.664    3     3.422    4     5.434    5    10.942    6     0.000    7    14.607    8     8.985    9     5.889   10    10.086   11     0.000   12     7.450   13     0.241   14    12.077   15     7.778   16     8.721   17     6.779   18     0.435   19     1.286   20     5.442   21     6.810   22     0.109   23    10.500   24     6.217   25     0.000   26     8.911   27    11.053   28    24.630   29     6.237   30    20.103   31     5.016   32    13.697   33     4.483   34     6.036   35     7.618   36    25.932   37     3.139   38     6.628   39     0.000   40     0.000   41     6.314   42    10.609   43    13.034   44     0.917   45     3.558   46     4.308   47     4.901   48     0.042   49     0.914   50     1.538   51     0.292   52     0.850   53    17.786   54     6.756   55    17.439   56     0.757   57     5.028   58    11.474   59    12.278   60    14.398   61    13.534   62     4.399   63     0.436   64     0.000   65     1.991   66     1.882   67     0.956   68     0.877   69     2.220   70     1.787   71     0.148   72     0.375   73     0.189   74     1.178   75     0.148   76     0.033   77     0.337   78     0.452   79     6.425   80     0.404   81     0.048   82     0.181   83     3.251   84     0.608   85     0.000   86     8.770   87     3.205   88     0.500   89     0.437   90     0.000   91     0.042   92     0.260   93     4.613   94     3.238   95     0.033   96    22.033   97     0.744   98     4.118   99     0.527  100     1.881  101     0.704  102     4.912  103     4.934  104     0.000  105     0.153  106     0.000  107     0.000  108     0.000  109     0.000  110     0.000  111     0.000  112     0.000  113     0.000  114     0.000  115     1.896  116     4.552  117     0.000  118     0.148  119     0.156  120     0.204  121     1.117  122     0.148  123     4.309  124     0.337  125    17.618  126     0.230  127     2.754  128     0.000  129     0.000  130     0.000  131     1.612  132     0.000  133     4.115  134     0.000  135    10.748  136     2.768  137     3.249  138     0.391  139     0.080  140     0.048  141     0.148  142     6.170  143     0.000  144     0.641  145     0.384  146     0.273  147    69.390  148    68.323  149    25.738  150    17.432  151     7.480  152     0.042  153    42.993  154    31.887  155    11.895  156    62.802  157    55.543  158     1.391  159     5.678  160     5.512  161    17.721  162     2.927  163     0.525  164     0.000  165     0.292  166     0.139  167     0.033  168     0.000  169     0.000  170     0.000  171     0.033  172     0.000  173     0.000  174     0.000  175     0.000  176     0.000  177     0.000  178     0.476  179     0.000  180     0.000  181     0.000  182     0.000  183     0.000  184     0.000  185     0.000  186     0.000  187     0.000  188    10.544  189     0.000  190     0.278  191     0.000  192     0.000  193     0.000  194     0.000  195     0.000  196     0.000  197     0.000  198     0.133  199     0.000  200     0.000  201     0.000  202     3.100  203     0.000  204     0.000  205     0.000  206     0.133  207     0.000  208     0.000  209     0.000  210     0.000  211     0.000  212     0.000  213     0.000  214     0.000
   26    1     0.165    2     4.580    3     0.437    4     4.165    5     6.957    6     0.382    7    10.383    8     7.537    9     0.717   10    21.463   11     0.000   12    21.127   13     1.537   14     8.557   15    15.007   16    17.781   17    21.740   18     0.033   19     0.921   20     5.282   21     4.972   22     0.000   23    12.659   24    29.562   25     8.911   26     0.000   27     5.914   28    11.948   29     9.216   30    25.998   31    15.863   32    17.214   33    18.007   34    12.813   35    15.436   36     1.827   37     2.197   38    37.455   39     0.033   40     0.033   41    38.743   42    18.544   43     8.951   44     0.033   45    21.088   46     1.306   47     2.322   48     0.042   49     0.000   50     1.989   51     0.000   52     1.891   53     3.038   54     5.318   55     6.366   56     2.989   57    16.844   58    20.270   59     9.184   60     4.875   61     2.380   62     0.754   63     0.170   64     0.000   65     0.247   66     1.088   67     0.127   68     0.327   69     1.671   70     0.563   71     0.000   72     0.000   73     2.738   74     0.030   75     2.226   76     1.367   77     0.808   78     0.587   79     0.056   80     0.861   81     0.371   82     1.443   83     6.448   84     0.843   85     0.452   86     0.030   87     0.171   88     0.648   89     1.067   90     0.739   91     5.598   92     0.318   93     0.306   94     0.050   95     1.606   96     1.909   97    15.961   98     4.194   99     4.603  100     8.480  101     0.000  102     8.135  103     0.463  104     0.030  105     0.030  106     0.000  107     0.000  108     0.000  109     0.000  110     0.170  111     0.000  112     0.000  113     0.030  114     0.000  115     4.010  116     0.133  117     0.000  118     0.446  119     0.520  120     0.914  121     1.157  122     1.669  123     0.139  124     0.856  125     2.665  126     1.528  127    11.756  128     0.000  129     0.000  130     0.000  131     0.314  132     0.080  133     0.211  134     0.000  135     0.602  136     0.966  137     5.488  138     1.137  139     2.099  140     9.282  141     1.414  142     1.959  143     2.774  144     1.624  145     6.567  146     3.767  147    12.578  148     0.967  149     0.454  150     5.595  151     0.278  152     0.042  153     6.808  154     0.255  155    17.826  156     7.041  157     0.176  158     0.176  159     0.836  160     0.357  161     0.423  162     0.448  163     0.042  164     0.000  165     0.153  166     0.175  167     0.000  168     0.175  169     0.000  170     0.175  171     0.000  172     0.000  173     0.000  174     0.175  175     0.000  176     0.000  177     0.000  178     0.170  179     0.000  180     0.000  181     0.000  182     0.000  183     0.000  184     0.000  185     0.000  186     0.000  187     0.000  188     1.935  189     0.000  190     0.000  191     0.000  192     0.000  193     0.000  194     0.000  195     0.000  196     0.000  197     0.000  198     0.133  199     0.000  200     0.000  201     0.000  202     1.352  203     0.000  204     0.000  205     0.000  206     0.133  207     0.000  208     0.000  209     0.000  210     0.000  211     0.000  212     0.000  213     0.000  214     0.000
   27    1     0.000    2     4.705    3     0.844    4    22.600    5     5.783    6     0.000    7     5.485    8     2.925    9    16.149   10     8.496   11     0.000   12     6.045   13     2.038   14     4.183   15     6.755   16     5.233   17     3.953   18     0.000   19     0.193   20    20.973   21    14.808   22     0.518   23     8.334   24     6.369   25    11.053   26     5.914   27     0.000   28     8.745   29    22.602   30    25.386   31     4.280   32     3.163   33     4.626   34     8.669   35    10.496   36     5.437   37     1.787   38    10.937   39     0.000   40     0.102   41     6.749   42     4.649   43    35.645   44     0.000   45     4.199   46     3.638   47     5.968   48     0.000   49     0.589   50     2.404   51     0.102   52     9.477   53     3.200   54     6.370   55     5.106   56     1.053   57     0.599   58    20.572   59     2.148   60     1.945   61     2.879   62     0.665   63     0.000   64     0.000   65     0.315   66     0.368   67     0.940   68     0.539   69     2.788   70     0.638   71     0.122   72     4.057   73     1.832   74     2.075   75     1.381   76     1.208   77     1.575   78     1.201   79     0.000   80     0.770   81     6.333   82     3.576   83     0.033   84     0.518   85     0.274   86     2.657   87     2.996   88     8.114   89     9.798   90     0.684   91     1.608   92     3.545   93     0.659   94     1.181   95     0.369   96    33.283   97     3.420   98     0.563   99     2.913  100    21.712  101     1.603  102     3.703  103     0.983  104     0.097  105     0.097  106     0.000  107     0.000  108     0.000  109     0.000  110     0.000  111     0.000  112     0.000  113     0.000  114     4.232  115     9.511  116     7.101  117    26.106  118     1.025  119     0.696  120     1.970  121    31.385  122     0.544  123     3.935  124     6.219  125     5.732  126    13.981  127     2.526  128     0.000  129     0.000  130     0.000  131     0.810  132     0.000  133     5.047  134     2.267  135     1.106  136    13.802  137     0.782  138     1.800  139     1.435  140     0.759  141     4.128  142     6.374  143     0.216  144     2.060  145     0.446  146     2.177  147    14.938  148    61.222  149    85.227  150    15.653  151    74.907  152     0.000  153     0.170  154    56.356  155    57.547  156     1.108  157    20.801  158     0.536  159    52.786  160    30.558  161    53.108  162     2.810  163     0.364  164     0.000  165     0.248  166     0.139  167     0.033  168     0.000  169     0.000  170     0.000  171     0.033  172     0.000  173     0.000  174    17.131  175     0.000  176     0.000  177     0.000  178     0.127  179     0.000  180     0.000  181     0.000  182     0.000  183     0.000  184     0.000  185     0.000  186     0.000  187     0.000  188     1.944  189     0.000  190     0.218  191     0.000  192     0.000  193     0.000  194     0.000  195     0.000  196     0.000  197     0.000  198     0.000  199     0.000  200     0.000  201     0.000  202     0.000  203     0.000  204     0.000  205     0.000  206     0.000  207     0.000  208     0.000  209     0.000  210     0.000  211     0.000  212     0.000  213     0.000  214     0.000
   28    1     0.075    2     3.969    3     0.897    4     3.175    5    12.226    6     0.055    7    11.259    8    11.718    9     0.673   10    24.555   11     0.348   12    14.143   13     3.448   14    27.687   15    24.066   16    24.157   17    12.299   18     0.075   19     0.254   20     9.472   21     8.900   22     0.042   23    13.475   24    20.040   25    24.630   26    11.948   27     8.745   28     0.000   29    17.315   30    15.990   31    15.465   32    35.411   33     7.950   34    19.619   35    20.288   36     2.314   37     1.202   38    13.850   39     0.075   40     0.075   41    14.704   42    26.140   43    17.072   44     0.075   45     7.742   46     1.672   47     3.005   48     0.000   49     0.042   50     1.241   51     0.042   52     1.969   53     4.167   54     6.748   55     6.129   56     7.017   57     3.881   58    24.517   59     4.755   60     4.141   61     1.313   62     0.549   63     0.148   64     0.042   65     0.351   66     0.627   67     0.613   68     0.288   69     0.689   70     0.774   71     0.000   72     0.000   73     1.045   74     0.202   75     0.527   76     1.134   77     0.132   78     1.471   79     0.681   80     0.161   81     0.205   82     1.984   83     0.371   84     0.216   85     0.000   86     0.606   87     2.566   88     0.132   89     1.941   90     0.962   91     0.000   92     6.131   93     3.176   94     1.610   95     1.013   96     2.472   97     0.483   98     7.066   99     1.792  100     2.773  101     4.031  102     1.181  103     1.572  104     0.030  105     0.030  106     0.000  107     0.000  108     0.000  109     0.000  110     0.255  111     0.161  112     0.161  113     0.030  114     0.000  115     1.195  116     0.459  117     0.606  118     0.088  119     0.088  120     0.030  121     3.553  122     0.266  123     2.555  124     0.132  125     3.270  126     2.007  127     9.938  128     0.000  129     0.000  130     0.000  131     0.408  132     0.174  133     0.336  134     0.510  135     0.821  136     1.869  137    12.756  138     2.676  139     0.389  140     2.300  141     0.074  142     2.232  143     0.934  144     0.541  145     2.941  146     1.104  147     2.758  148     8.117  149    23.506  150    39.774  151     3.249  152     0.000  153    17.925  154    13.218  155    19.141  156    48.711  157     6.540  158     0.134  159     1.215  160     0.102  161     0.944  162     0.000  163     0.228  164     0.000  165     0.153  166     0.175  167     0.000  168     0.175  169     0.000  170     0.175  171     0.000  172     0.000  173     0.000  174     0.175  175     0.000  176     0.000  177     0.000  178     0.000  179     0.000  180     0.000  181     0.055  182     0.000  183     0.000  184     0.000  185     0.218  186     0.000  187     0.000  188     1.182  189     0.000  190     0.180  191     0.000  192     0.000  193     0.000  194     0.000  195     0.000  196     0.000  197     0.000  198     0.000  199     0.000  200     0.000  201     0.000  202     1.321  203     0.000  204     0.000  205     0.000  206     0.000  207     0.000  208     0.000  209     0.000  210     0.000  211     0.000  212     0.000  213     0.000  214     0.000
   29    1     0.000    2     2.915    3     0.848    4     2.386    5     8.615    6     0.590    7     8.047    8     6.467    9     0.162   10    10.413   11     3.647   12    14.377   13     0.455   14    15.441   15    23.059   16    21.243   17    15.066   18     0.000   19     0.131   20    23.855   21    52.505   22     0.000   23    13.796   24    19.546   25     6.237   26     9.216   27    22.602   28    17.315   29     0.000   30     8.282   31    16.820   32    23.351   33     8.538   34    27.421   35    25.129   36     0.723   37     0.373   38    15.519   39     0.000   40     0.000   41    11.465   42    19.890   43     7.953   44     0.000   45     7.315   46     0.547   47     2.706   48     0.000   49     0.033   50     0.486   51     0.000   52     0.898   53     1.617   54     2.302   55     2.403   56     5.046   57     0.685   58    10.359   59     2.367   60     3.173   61     0.473   62     0.191   63     0.000   64     0.000   65     0.146   66     0.201   67     0.000   68     0.284   69     0.312   70     0.434   71     0.402   72     0.000   73     2.200   74     0.765   75     1.211   76     1.112   77     0.543   78     4.286   79     0.000   80     1.488   81     1.257   82     8.602   83     0.080   84     1.602   85     0.000   86     1.921   87     8.033   88     0.776   89     7.078   90     2.990   91     0.118   92    17.464   93     5.430   94     3.347   95     7.646   96    16.026   97     0.233   98     4.427   99    17.547  100    32.072  101     8.481  102    17.959  103     1.921  104     0.000  105     0.000  106     0.000  107     0.000  108     0.000  109     0.000  110     0.425  111     0.161  112     0.161  113     0.000  114     0.000  115     0.420  116     0.033  117     1.521  118     0.113  119     0.128  120     0.502  121     0.724  122     0.340  123     8.028  124     0.598  125     2.144  126    17.785  127     1.038  128     0.217  129     0.402  130     0.000  131     0.094  132     0.094  133     0.048  134     1.879  135     0.265  136     0.776  137     3.098  138     9.072  139     6.758  140     1.816  141     0.444  142     0.643  143     2.510  144     2.682  145     0.814  146     2.109  147     2.029  148     1.651  149     3.234  150    12.068  151     3.159  152     0.000  153     1.327  154     0.452  155     2.485  156     3.388  157     0.791  158     0.000  159    18.468  160     6.030  161     7.608  162     0.318  163     0.146  164     0.000  165     1.261  166     0.764  167     0.185  168     0.000  169     0.000  170     0.764  171     0.033  172     0.000  173     0.000  174     0.000  175     0.153  176     0.000  177     0.000  178     0.000  179     0.000  180     0.000  181     0.055  182     0.000  183     0.000  184     0.000  185     0.000  186     0.000  187     0.000  188     0.231  189     0.000  190     0.000  191     0.000  192     0.000  193     0.000  194     0.000  195     0.000  196     0.000  197     0.000  198     0.000  199     0.000  200     0.000  201     0.000  202     0.738  203     0.000  204     0.000  205     0.000  206     0.000  207     0.000  208     0.000  209     0.000  210     0.000  211     0.000  212     0.000  213     0.000  214     0.000
   30    1     0.042    2     3.247    3     0.080    4     5.402    5     7.563    6     0.000    7     8.805    8     8.723    9     2.313   10    16.001   11     0.000   12    19.817   13     0.000   14    11.158   15    11.158   16    13.667   17    13.198   18     0.042   19     0.381   20     5.799   21     6.355   22     0.042   23    23.133   24    20.527   25    20.103   26    25.998   27    25.386   28    15.990   29     8.282   30     0.000   31    11.907   32    10.300   33    14.420   34    14.292   35    19.811   36     5.737   37     3.227   38    19.139   39     0.042   40     0.042   41    16.861   42    14.048   43    34.108   44     0.246   45    12.885   46     4.087   47    10.208   48     0.000   49     0.506   50     1.365   51     0.042   52    12.487   53     8.901   54    15.085   55     9.398   56     2.325   57     5.208   58    43.965   59     6.247   60     6.402   61     1.770   62     0.443   63     0.160   64     0.042   65     0.384   66     0.470   67     1.238   68     0.774   69     2.552   70     0.819   71     0.000   72     0.000   73     0.311   74     0.560   75     0.279   76     0.077   77     0.077   78     0.176   79     0.797   80     0.728   81     0.282   82     0.785   83     7.197   84     0.578   85     0.000   86     0.143   87     0.357   88     0.326   89     6.869   90     0.559   91     0.093   92     1.138   93     0.153   94     0.345   95     0.033   96     2.461   97     1.460   98     3.172   99     0.422  100    10.402  101     0.000  102     2.855  103     0.863  104     0.000  105     0.000  106     0.000  107     0.000  108     0.000  109     0.000  110     0.170  111     0.000  112     0.000  113     0.000  114     0.000  115    10.246  116     0.315  117     0.044  118     0.000  119     0.176  120     0.411  121     3.972  122     0.000  123     1.400  124     0.311  125     7.450  126     2.317  127     5.340  128     0.000  129     0.000  130     0.000  131     0.284  132     0.080  133     0.388  134     0.000  135     1.514  136     4.928  137     8.532  138     0.600  139     0.033  140     0.000  141     0.220  142     9.308  143     0.000  144     2.778  145     2.029  146     4.515  147    12.098  148     8.610  149     2.114  150    34.527  151    12.935  152     0.000  153     7.497  154     5.693  155    30.548  156    23.715  157     1.013  158     0.000  159     0.771  160     2.772  161     8.965  162     0.266  163     0.083  164     0.000  165     0.401  166     0.139  167     0.033  168     0.000  169     0.000  170     0.000  171     0.033  172     0.000  173     0.000  174     0.000  175     0.000  176     0.000  177     0.000  178     0.280  179     0.000  180     0.000  181     0.000  182     0.000  183     0.000  184     0.000  185     0.000  186     0.000  187     0.180  188     6.892  189     0.000  190     0.000  191     0.000  192     0.000  193     0.000  194     0.000  195     0.000  196     0.000  197     0.000  198     0.000  199     0.000  200     0.000  201     0.000  202     0.000  203     0.000  204     0.000  205     0.000  206     0.000  207     0.000  208     0.000  209     0.000  210     0.000  211     0.000  212     0.000  213     0.000  214     0.000
   31    1     0.180    2     2.238    3     0.055    4     3.157    5     7.569    6     5.978    7     8.187    8     5.775    9     0.319   10    26.684   11     4.994   12    23.335   13     3.936   14    46.470   15    23.874   16    20.994   17    23.265   18     0.083   19     1.027   20     4.459   21    19.076   22     0.000   23    20.301   24    28.736   25     5.016   26    15.863   27     4.280   28    15.465   29    16.820   30    11.907   31     0.000   32    19.075   33    38.574   34    29.845   35    20.073   36     0.377   37     1.554   38    21.995   39     0.000   40     0.000   41    18.522   42    23.093   43     7.991   44     0.000   45    27.970   46     0.792   47     7.056   48     0.042   49     0.118   50     1.051   51     0.000   52     4.057   53     1.663   54     3.494   55     6.593   56    15.714   57    10.588   58    14.858   59     4.428   60     6.365   61     1.320   62     0.367   63     0.509   64     0.000   65     0.212   66     0.427   67     0.672   68     0.723   69     1.110   70     0.285   71     0.000   72     0.000   73     0.050   74     0.000   75     0.050   76     0.050   77     0.000   78     0.000   79     0.000   80     0.090   81     0.000   82     0.318   83     1.288   84     0.000   85     0.000   86     0.306   87     0.211   88     0.382   89     0.133   90     2.685   91     2.235   92     0.518   93     0.739   94     0.050   95     0.586   96     0.314   97     5.525   98    10.463   99     1.214  100     2.121  101     1.847  102     1.908  103    10.439  104     0.000  105     0.000  106     0.000  107     0.000  108     0.000  109     0.000  110     0.170  111     0.161  112     0.161  113     0.000  114     0.866  115     0.679  116     0.306  117     1.499  118     0.000  119     0.255  120     0.000  121     0.306  122     0.886  123     0.000  124     0.000  125     1.017  126     7.390  127     1.306  128     0.000  129     0.611  130     0.000  131     0.080  132     0.080  133     0.000  134     0.000  135     0.354  136     1.615  137    22.236  138     0.692  139     0.161  140     0.496  141     0.000  142     2.841  143     1.938  144     0.000  145     5.369  146     7.691  147     2.396  148     0.212  149     3.043  150     6.057  151     1.707  152     0.042  153     0.881  154     0.218  155     9.007  156     2.910  157     0.573  158     0.042  159     0.814  160     0.255  161     0.113  162     0.667  163     0.042  164     0.000  165     0.453  166     0.153  167     0.153  168     0.000  169     0.000  170     0.000  171     0.000  172     0.000  173     0.000  174     0.000  175     0.153  176     0.764  177     0.000  178     0.042  179     0.000  180     0.000  181     0.000  182     0.000  183     0.000  184     0.000  185     0.218  186     0.000  187     0.000  188     1.145  189     0.000  190     0.000  191     0.000  192     0.000  193     0.000  194     0.000  195     0.000  196     0.000  197     0.000  198     0.133  199     0.000  200     0.000  201     0.000  202     0.554  203     0.000  204     0.000  205     0.000  206     0.133  207     0.000  208     0.000  209     0.000  210     0.000  211     0.000  212     0.000  213     0.000  214     0.000
   32    1     0.355    2     3.208    3     0.226    4     3.110    5    12.898    6     0.359    7    15.307    8    13.178    9     0.784   10    11.198   11     0.145   12    21.236   13     3.956   14    26.015   15    37.316   16    36.613   17    27.503   18     0.431   19     0.490   20     3.790   21     7.201   22     0.042   23    19.901   24    20.265   25    13.697   26    17.214   27     3.163   28    35.411   29    23.351   30    10.300   31    19.075   32     0.000   33    13.530   34    28.413   35    21.385   36     3.632   37     1.131   38    13.922   39     0.042   40     0.042   41    26.804   42    32.386   43    13.702   44     0.042   45    13.082   46     1.685   47     4.947   48     0.000   49     0.193   50     1.093   51     0.042   52     1.535   53     4.156   54     4.637   55     6.815   56    12.462   57     3.263   58    13.895   59     6.842   60     4.998   61     2.293   62     0.255   63     0.348   64     0.042   65     0.228   66     1.056   67     0.858   68     0.571   69     1.485   70     2.101   71     0.000   72     0.000   73     0.077   74     0.044   75     0.044   76     0.077   77     0.077   78     0.000   79     0.179   80     0.134   81     0.000   82     0.418   83     0.269   84     0.000   85     0.000   86     0.044   87     1.111   88     0.044   89     0.268   90     0.662   91     0.093   92     1.349   93     1.896   94     0.644   95     0.642   96     3.315   97     0.965   98     8.768   99     3.891  100     1.507  101     2.758  102     1.082  103     8.738  104     0.000  105     0.000  106     0.000  107     0.000  108     0.000  109     0.000  110     0.255  111     0.161  112     0.161  113     0.000  114     0.000  115     0.241  116     0.077  117     0.224  118     0.000  119     0.000  120     0.091  121     0.712  122     0.000  123     0.123  124     0.077  125     9.233  126     2.382  127     4.993  128     0.000  129     0.000  130     0.000  131     0.284  132     0.080  133     0.000  134     0.000  135     0.261  136     0.706  137    10.672  138     0.556  139     0.087  140     0.000  141     0.044  142     3.048  143     0.055  144     0.306  145     2.963  146     1.645  147     5.016  148     1.061  149     0.603  150    12.052  151     0.000  152     0.000  153     4.318  154     0.504  155     3.385  156    12.708  157     0.591  158     0.000  159     1.212  160     0.484  161     0.838  162     0.564  163     0.146  164     0.000  165     0.606  166     0.153  167     0.185  168     0.000  169     0.000  170     0.000  171     0.033  172     0.000  173     0.000  174     0.000  175     0.153  176     0.000  177     0.000  178     0.000  179     0.000  180     0.000  181     0.055  182     0.000  183     0.000  184     0.000  185     0.000  186     0.000  187     0.000  188     0.980  189     0.000  190     0.000  191     0.000  192     0.000  193     0.000  194     0.000  195     0.000  196     0.000  197     0.000  198     0.000  199     0.000  200     0.000  201     0.000  202     1.264  203     0.000  204     0.000  205     0.000  206     0.000  207     0.000  208     0.000  209     0.000  210     0.000  211     0.000  212     0.000  213     0.000  214     0.000
   33    1     0.170    2     1.354    3     0.055    4     2.568    5     4.524    6     0.836    7     4.630    8     2.741    9     0.442   10    14.208   11     2.106   12    16.013   13     8.942   14    26.542   15    11.565   16    12.127   17    15.727   18     0.042   19     0.042   20     3.799   21    20.060   22     0.042   23    10.449   24    15.080   25     4.483   26    18.007   27     4.626   28     7.950   29     8.538   30    14.420   31    38.574   32    13.530   33     0.000   34    15.982   35    16.011   36     2.807   37     4.732   38    16.829   39     0.042   40     0.042   41    14.805   42    13.230   43    10.183   44     0.042   45    54.425   46     0.924   47     7.924   48     0.000   49     0.152   50     1.207   51     0.042   52     2.024   53     2.232   54     3.362   55     7.942   56    20.249   57    10.206   58    14.920   59     3.432   60     4.711   61     0.403   62     1.510   63     0.148   64     0.042   65     0.109   66     0.127   67     0.333   68     0.695   69     1.333   70     0.194   71     0.000   72     0.235   73     0.390   74     0.000   75     0.050   76     0.050   77     0.128   78     0.128   79     0.474   80     0.000   81     0.000   82     1.025   83     0.346   84     0.000   85     0.128   86     0.000   87     0.050   88     0.000   89     0.696   90     0.656   91     4.607   92     0.272   93     2.322   94     0.050   95     0.350   96     0.000   97     2.441   98    15.911   99     0.497  100    33.884  101    18.158  102     0.849  103    10.454  104     0.000  105     0.000  106     0.000  107     0.000  108     0.634  109     0.000  110     0.000  111     0.000  112     0.000  113     0.000  114     0.861  115     0.219  116     0.000  117     0.000  118     0.128  119     1.076  120     0.128  121     0.185  122     3.802  123     0.000  124     0.128  125     1.388  126     1.929  127     4.575  128     0.000  129     1.056  130     0.000  131     0.000  132     0.000  133     0.000  134     0.000  135     0.000  136     7.985  137     3.721  138     0.237  139     0.161  140     0.241  141     0.128  142    29.807  143     9.883  144     0.267  145    19.557  146    13.198  147     2.202  148     0.000  149     1.039  150     3.415  151     2.277  152     0.000  153     2.124  154     0.364  155    15.771  156    16.125  157     0.572  158     0.000  159     0.523  160     0.611  161     0.102  162    14.111  163     0.083  164     0.000  165     0.139  166     0.139  167     0.000  168     0.000  169     0.000  170     0.000  171     0.000  172     0.000  173     0.000  174     0.000  175     3.057  176     0.170  177     0.000  178     0.280  179     0.000  180     0.000  181     0.000  182     0.000  183     0.000  184     0.000  185     0.000  186     0.000  187     0.000  188     1.420  189     0.000  190     0.000  191     0.000  192     0.000  193     0.000  194     0.000  195     0.000  196     0.000  197     0.000  198     0.133  199     0.000  200     0.000  201     0.000  202     0.238  203     0.000  204     0.000  205     0.000  206     0.133  207     0.000  208     0.000  209     0.000  210     0.000  211     0.000  212     0.000  213     0.000  214     0.000
   34    1     0.000    2     4.128    3     0.000    4     2.573    5     8.415    6     1.134    7     8.834    8     8.773    9     0.674   10    23.876   11     1.059   12    20.944   13     5.050   14    21.088   15    40.975   16    19.565   17    19.590   18     0.000   19     0.000   20     8.190   21    12.926   22     0.000   23    16.051   24    28.572   25     6.036   26    12.813   27     8.669   28    19.619   29    27.421   30    14.292   31    29.845   32    28.413   33    15.982   34     0.000   35    22.165   36     1.074   37     0.857   38    23.633   39     0.000   40     0.000   41    18.544   42    22.109   43     9.554   44     0.000   45    14.256   46     1.775   47     3.111   48     0.042   49     0.118   50     0.849   51     0.000   52     3.176   53     1.722   54     2.862   55     7.980   56    11.660   57     4.490   58    15.102   59     4.765   60     4.615   61     0.587   62     0.665   63     0.223   64     0.000   65     0.334   66     0.375   67     0.490   68     0.531   69     1.068   70     0.741   71     0.000   72     0.000   73     0.217   74     0.000   75     0.000   76     0.217   77     0.000   78     0.264   79     0.189   80     0.090   81     0.264   82     2.415   83     0.257   84     0.249   85     0.000   86     0.000   87     0.776   88     0.000   89     2.037   90     3.467   91     0.253   92     2.016   93     1.336   94     0.347   95     1.726   96     1.273   97     2.328   98    12.711   99     2.585  100     4.829  101     3.854  102     1.495  103     9.434  104     0.000  105     0.000  106     0.000  107     0.000  108     0.000  109     0.000  110     0.170  111     0.161  112     0.161  113     0.000  114     0.000  115     0.623  116     0.235  117     1.274  118     0.000  119     0.000  120     0.048  121     1.285  122     0.000  123     0.048  124     0.000  125     1.877  126     1.812  127     1.383  128     0.000  129     0.000  130     0.000  131     0.080  132     0.080  133     0.048  134     0.000  135     0.483  136     0.553  137     3.930  138     1.031  139     4.958  140     0.239  141     0.000  142     1.798  143     0.168  144     0.249  145     1.940  146     3.225  147     3.562  148     2.895  149     8.833  150    15.439  151     4.474  152     0.042  153     2.197  154     0.268  155     8.295  156     4.662  157     0.907  158     0.042  159     1.011  160     0.000  161     0.718  162     0.446  163     0.125  164     0.000  165     0.772  166     0.153  167     0.153  168     0.000  169     0.000  170     0.000  171     0.000  172     0.000  173     0.000  174     0.000  175     0.153  176     0.934  177     0.000  178     0.042  179     0.000  180     0.000  181     0.055  182     0.000  183     0.000  184     0.000  185     0.000  186     0.000  187     0.180  188     2.202  189     0.000  190     0.000  191     0.000  192     0.000  193     0.000  194     0.000  195     0.000  196     0.611  197     0.000  198     0.133  199     0.000  200     0.000  201     0.000  202     2.168  203     0.000  204     0.000  205     0.000  206     0.133  207     0.000  208     0.000  209     0.000  210     0.000  211     0.000  212     0.000  213     0.000  214     0.000
   35    1     0.658    2     4.068    3     0.153    4     3.084    5     5.638    6     0.500    7     6.888    8     5.178    9     3.740   10    19.634   11     0.512   12    24.950   13     0.723   14    14.496   15    28.770   16    20.707   17    21.223   18     0.319   19     1.285   20     9.841   21    14.057   22     0.161   23    28.804   24    27.304   25     7.618   26    15.436   27    10.496   28    20.288   29    25.129   30    19.811   31    20.073   32    21.385   33    16.011   34    22.165   35     0.000   36     1.816   37     3.248   38    30.274   39     0.033   40     0.134   41    20.785   42    23.016   43    16.035   44     0.212   45    18.517   46     4.505   47     9.912   48     0.042   49     0.533   50     1.824   51     0.102   52     3.524   53     7.948   54     9.303   55    13.203   56     7.763   57     1.985   58    21.421   59     3.411   60     4.151   61     4.511   62     1.633   63     0.425   64     0.000   65     0.955   66     1.699   67     1.021   68     1.473   69     1.680   70     1.458   71     0.000   72     0.000   73     0.000   74     0.030   75     0.030   76     0.000   77     0.000   78     0.078   79     0.255   80     0.090   81     0.048   82     0.196   83     0.048   84     0.048   85     0.000   86     0.171   87     0.776   88     0.000   89     0.121   90     0.727   91     0.135   92     1.266   93     1.030   94     0.146   95     0.714   96     5.673   97     0.920   98     2.929   99     2.285  100     2.415  101     2.495  102     1.444  103     1.832  104     0.030  105     0.030  106     0.000  107     0.000  108     0.000  109     0.000  110     0.170  111     0.469  112     0.469  113     0.499  114     0.000  115     0.626  116     0.313  117     1.073  118     0.000  119     0.000  120     0.169  121     3.756  122     0.000  123     0.139  124     0.000  125     2.097  126     2.986  127     3.680  128     0.000  129     0.000  130     0.000  131     0.824  132     0.080  133     0.351  134     0.000  135     0.299  136     3.108  137     5.088  138     1.109  139     0.380  140     0.356  141     0.030  142     1.930  143     0.168  144     0.078  145     1.497  146     2.385  147    17.092  148     6.931  149     8.510  150    32.353  151     0.102  152     0.042  153     8.884  154     0.629  155    10.888  156    23.547  157     0.972  158     0.278  159     1.860  160     2.518  161     3.574  162     4.557  163     0.188  164     0.000  165     0.000  166     0.175  167     0.000  168     0.175  169     0.000  170     0.175  171     0.000  172     0.000  173     0.000  174     0.277  175     0.000  176     0.000  177     0.000  178     0.195  179     0.000  180     0.000  181     0.055  182     0.000  183     0.000  184     0.000  185     0.000  186     0.000  187     0.180  188     1.387  189     0.000  190     0.180  191     0.000  192     0.000  193     0.000  194     0.000  195     0.000  196     0.000  197     0.000  198     0.000  199     0.000  200     0.000  201     0.000  202     0.526  203     0.000  204     0.000  205     0.000  206     0.000  207     0.000  208     0.000  209     0.000  210     0.000  211     0.000  212     0.000  213     0.000  214     0.000
   36    1     0.042    2     1.338    3     0.372    4     2.159    5     0.704    6     0.000    7     2.186    8     1.210    9     0.353   10     0.966   11     1.529   12     1.242   13     3.821   14     0.533   15     0.801   16     2.582   17     1.665   18     0.603   19     0.075   20     1.654   21     3.933   22     0.042   23     2.495   24     1.029   25    25.932   26     1.827   27     5.437   28     2.314   29     0.723   30     5.737   31     0.377   32     3.632   33     2.807   34     1.074   35     1.816   36     0.000   37     1.006   38     4.015   39     0.042   40     0.042   41     1.954   42     2.526   43    24.248   44     0.222   45     0.948   46     7.642   47    16.888   48     0.000   49     1.305   50     4.579   51     0.042   52     0.809   53     5.562   54     5.478   55     1.448   56     1.851   57    36.797   58     1.955   59     0.420   60     4.627   61     0.797   62     0.406   63     0.382   64     0.042   65     0.956   66     0.581   67     0.868   68     0.000   69     1.048   70     0.212   71     3.057   72     0.000   73     0.533   74     4.163   75     0.890   76     0.493   77     0.033   78     1.820   79    16.846   80     0.806   81     0.329   82    10.308   83     6.643   84     0.814   85     0.000   86     5.325   87     7.593   88     0.402   89     1.890   90     0.000   91     0.000   92     4.368   93    18.872   94     2.254   95     0.033   96     3.835   97     1.375   98     0.192   99     0.989  100     0.000  101     1.736  102     0.033  103     0.344  104     0.097  105     0.097  106     0.000  107     0.000  108     0.000  109     0.000  110     0.000  111     0.000  112     0.000  113     0.000  114     0.000  115     2.256  116     0.235  117     0.510  118     0.000  119     0.469  120     0.139  121     4.982  122     0.108  123     5.573  124     0.033  125     3.455  126     0.306  127    71.302  128     0.000  129     0.000  130     0.000  131     0.097  132     0.000  133     1.338  134     0.000  135     2.200  136     0.814  137     0.782  138     0.304  139     0.189  140     0.304  141     1.408  142     3.363  143     0.148  144     1.617  145    37.497  146     0.591  147    27.245  148   123.163  149    99.265  150    87.114  151    54.056  152     0.000  153     8.602  154   174.774  155    39.218  156   261.902  157   110.598  158     0.434  159    13.953  160    10.486  161    20.825  162     2.730  163     0.337  164     0.000  165     0.000  166     0.000  167     0.033  168     0.000  169     0.000  170     0.000  171     0.033  172     0.000  173     0.000  174     0.568  175     0.000  176     0.000  177     0.000  178     1.708  179     0.000  180     0.000  181     0.000  182     0.000  183     0.000  184     0.000  185     2.038  186     0.000  187     0.000  188     7.922  189     0.000  190     0.000  191     0.000  192     0.000  193     0.000  194     0.000  195     0.000  196     0.000  197     0.000  198     0.000  199     0.000  200     0.000  201     0.000  202     4.586  203     0.000  204     0.000  205     0.000  206     0.000  207     0.000  208     0.000  209     0.000  210     0.000  211     0.000  212     0.000  213     0.000  214     0.000
   37    1    18.021    2    22.272    3     0.688    4     0.724    5     0.938    6     0.000    7     0.703    8     0.282    9    54.558   10     0.745   11     0.000   12     1.660   13     0.000   14     0.288   15     1.171   16     0.946   17     1.288   18    11.870   19    42.070   20     0.873   21     2.020   22    15.225   23     2.495   24     2.056   25     3.139   26     2.197   27     1.787   28     1.202   29     0.373   30     3.227   31     1.554   32     1.131   33     4.732   34     0.857   35     3.248   36     1.006   37     0.000   38     2.511   39     4.559   40     2.934   41     0.562   42     0.905   43     1.962   44    12.314   45     0.601   46    56.627   47     4.582   48     4.022   49     3.075   50    34.029   51     4.342   52     4.278   53     4.105   54     1.438   55     1.123   56     0.093   57     0.165   58     1.114   59     2.616   60     0.700   61    29.720   62    69.884   63     9.426   64     2.471   65     8.125   66    19.159   67     3.180   68     3.833   69     6.256   70     4.494   71     4.586   72    10.802   73     0.033   74     0.000   75     0.000   76     0.033   77     0.138   78     0.000   79    11.264   80     0.000   81     0.000   82     0.033   83     0.131   84     0.000   85     1.557   86     0.803   87     0.000   88     0.000   89     0.000   90     0.000   91     0.516   92     0.099   93     0.000   94     0.033   95     0.033   96    23.316   97     0.754   98     0.039   99     0.306  100     9.245  101     0.000  102     0.033  103     1.118  104     0.504  105     3.513  106     0.000  107     0.000  108     0.000  109     0.000  110     0.000  111     0.000  112     0.000  113     0.000  114     3.512  115     0.487  116     4.139  117     0.134  118     1.201  119     0.000  120     0.850  121     5.041  122     0.000  123     0.033  124     0.469  125     3.966  126     1.120  127     0.718  128     5.297  129     0.000  130     1.971  131     2.898  132     0.174  133     0.176  134     4.553  135     0.935  136     4.645  137     0.039  138     0.000  139     0.033  140     0.000  141     0.000  142     1.126  143     0.000  144     0.000  145     0.122  146     1.035  147    24.095  148     7.170  149     6.852  150     0.734  151     0.102  152     5.855  153     5.834  154     1.420  155    13.364  156     2.775  157     9.891  158    32.096  159    35.680  160    20.078  161     7.469  162    76.132  163    35.706  164     3.397  165     0.000  166     0.000  167     0.033  168     0.000  169     0.000  170     0.000  171     0.033  172     0.000  173     0.000  174     0.000  175     0.000  176     0.000  177     2.719  178    15.015  179    14.703  180     0.437  181     0.000  182     2.378  183     2.378  184     0.000  185     0.000  186     0.000  187     0.611  188    11.122  189     0.000  190     8.456  191     0.340  192     0.000  193     0.000  194     0.000  195     0.000  196     0.000  197     0.000  198     0.000  199     0.000  200     0.000  201     0.000  202     0.000  203     0.000  204     0.000  205     0.000  206     0.000  207     0.000  208     0.611  209     0.000  210     0.000  211     0.000  212     0.000  213     0.000  214     0.000
   38    1     0.382    2     3.239    3     0.048    4     1.901    5     3.683    6     1.171    7     4.682    8     3.441    9     3.439   10     9.635   11     2.341   12    24.171   13     4.929   14     8.403   15    17.872   16    12.702   17    20.405   18     0.279   19     0.222   20     3.508   21     6.690   22     0.598   23    17.528   24    48.209   25     6.628   26    37.455   27    10.937   28    13.850   29    15.519   30    19.139   31    21.995   32    13.922   33    16.829   34    23.633   35    30.274   36     4.015   37     2.511   38     0.000   39     0.075   40     0.075   41    63.792   42    18.835   43    10.931   44     0.075   45    33.176   46     4.861   47     5.306   48     0.000   49     0.160   50     2.766   51     0.042   52     6.250   53     3.132   54     5.599   55     4.775   56     3.794   57     6.536   58    27.081   59     3.821   60     2.014   61     2.529   62     1.072   63     0.534   64     0.042   65     0.204   66     0.623   67     0.226   68     0.462   69     0.487   70     0.567   71     0.000   72     0.000   73     0.384   74     0.074   75     0.196   76     0.294   77     0.428   78     0.627   79     0.122   80     2.235   81     0.134   82     0.240   83     7.935   84     0.942   85     0.250   86     0.074   87     0.165   88     0.600   89     0.602   90     2.635   91     3.545   92     0.509   93     0.207   94     0.000   95     4.958   96     1.511   97     8.338   98     6.231   99     3.504  100    12.855  101     1.078  102     5.751  103     4.796  104     0.030  105     0.030  106     0.000  107     0.000  108     0.000  109     0.000  110     0.170  111     0.000  112     0.000  113     0.030  114     0.000  115     0.683  116     0.928  117     0.554  118     0.879  119     0.217  120     0.693  121     2.346  122     1.352  123     0.091  124     0.306  125     1.226  126     0.863  127     0.909  128     0.000  129     0.000  130     0.000  131     3.436  132     0.080  133     0.734  134     0.000  135     0.387  136     2.042  137     1.364  138     1.572  139     1.347  140     0.813  141     0.787  142     1.305  143     1.377  144     1.628  145     1.696  146     8.579  147     1.564  148     1.936  149     1.228  150    13.495  151     0.000  152     0.000  153     1.432  154     0.122  155     5.962  156     4.898  157     0.919  158     0.134  159     0.441  160     0.102  161     0.263  162     0.085  163     0.000  164     0.000  165    18.334  166     0.328  167     0.153  168     0.175  169     0.000  170     0.175  171     0.000  172     0.000  173     0.000  174     0.175  175     0.153  176     0.000  177     0.000  178     0.280  179     0.000  180     0.000  181     0.055  182     0.000  183     0.000  184     0.000  185     0.000  186     0.000  187     0.611  188     6.251  189     0.000  190     0.180  191     0.000  192     0.000  193     0.000  194     0.000  195     0.000  196     0.000  197     0.000  198     0.000  199     0.000  200     0.000  201     0.000  202     1.699  203     0.000  204     0.000  205     0.000  206     0.000  207     0.000  208     0.000  209     0.000  210     0.000  211     0.000  212     0.000  213     0.000  214     0.000
   39    1    16.798    2     0.748    3     0.178    4     0.033    5     0.090    6     0.000    7     0.000    8     0.000    9     4.810   10     0.000   11     0.000   12     0.042   13     0.000   14     0.042   15     0.000   16     0.000   17     0.000   18    71.944   19     7.045   20     0.000   21     0.000   22    35.772   23     0.357   24     0.075   25     0.000   26     0.033   27     0.000   28     0.075   29     0.000   30     0.042   31     0.000   32     0.042   33     0.042   34     0.000   35     0.033   36     0.042   37     4.559   38     0.075   39     0.000   40   241.079   41     0.033   42     0.075   43     0.042   44    32.522   45     0.000   46     3.216   47     0.357   48    23.907   49    15.775   50     2.244   51    37.575   52     0.844   53     0.982   54     0.662   55     0.587   56     0.042   57     0.000   58     0.000   59     0.267   60     0.000   61     2.823   62     3.601   63    23.146   64    51.333   65     7.454   66     9.289   67     7.049   68     5.644   69     6.683   70    11.931   71     3.620   72     1.407   73     0.033   74     0.000   75     0.000   76     0.033   77     0.033   78     0.000   79     1.073   80     0.000   81     0.000   82     0.033   83     0.033   84     0.000   85     1.073   86     0.000   87     0.000   88     0.000   89     0.000   90     0.000   91     0.042   92     0.000   93     0.000   94     0.033   95     0.033   96     0.278   97     0.152   98     0.000   99     0.000  100     0.000  101     0.000  102     0.033  103     0.798  104     8.504  105     5.667  106     0.000  107     0.000  108     0.000  109    10.679  110     0.000  111     0.000  112     0.000  113     0.510  114     0.632  115     0.720  116     0.443  117     0.000  118     0.000  119     0.000  120     0.133  121     0.267  122     0.000  123     0.033  124     0.033  125     0.740  126     0.000  127     0.042  128     0.000  129     0.670  130     0.340  131     0.000  132     0.000  133     0.340  134     0.611  135     0.231  136     0.000  137     0.000  138     0.000  139     0.033  140     0.000  141     0.000  142     0.144  143     0.000  144     0.000  145     0.000  146     0.000  147     8.363  148     0.033  149     0.000  150     0.075  151     0.000  152    61.543  153     6.638  154     0.033  155     0.033  156     0.000  157     0.188  158   158.133  159     0.824  160     0.000  161     0.821  162     2.760  163    35.631  164     0.000  165     0.000  166     0.000  167     0.033  168     0.000  169     0.000  170     0.000  171     0.033  172     0.000  173     0.000  174     0.000  175     0.000  176     0.000  177     0.000  178     0.156  179     3.669  180     0.000  181     0.109  182     0.764  183     0.000  184     5.265  185     0.437  186     0.000  187     0.897  188     1.030  189     1.376  190     2.316  191     0.000  192     0.000  193     0.000  194     0.000  195     0.000  196     0.000  197     0.000  198     0.109  199     0.000  200     0.109  201     0.000  202     0.042  203     0.109  204     0.109  205     0.109  206     0.109  207     0.109  208     0.109  209     0.000  210     0.000  211     0.000  212     0.000  213     0.000  214     0.109
   40    1    14.066    2     0.133    3     0.178    4     0.134    5     0.090    6     0.000    7     0.000    8     0.000    9     4.209   10     0.102   11     0.000   12     0.042   13     0.000   14     0.042   15     0.000   16     0.000   17     0.000   18    70.857   19     9.688   20     0.000   21     0.102   22    40.651   23     0.459   24     0.075   25     0.000   26     0.033   27     0.102   28     0.075   29     0.000   30     0.042   31     0.000   32     0.042   33     0.042   34     0.000   35     0.134   36     0.042   37     2.934   38     0.075   39   241.079   40     0.000   41     0.033   42     0.075   43     0.042   44    31.445   45     0.000   46     2.766   47     0.122   48    23.670   49    16.819   50     1.760   51    32.458   52     0.884   53     1.835   54     0.389   55     0.314   56     0.042   57     0.000   58     0.000   59     0.165   60     0.102   61     3.199   62     5.097   63    19.020   64    47.647   65    15.687   66    12.718   67     5.885   68     5.639   69     4.332   70     9.004   71     4.486   72     0.764   73     0.033   74     0.000   75     0.000   76     0.033   77     0.033   78     0.000   79     1.073   80     0.000   81     0.000   82     0.033   83     0.033   84     0.000   85     1.173   86     0.000   87     0.000   88     0.000   89     0.000   90     0.000   91     0.042   92     0.000   93     0.170   94     0.033   95     0.033   96     0.000   97     0.152   98     0.000   99     0.000  100     0.000  101     0.000  102     0.033  103     0.458  104     7.462  105     5.490  106     0.000  107     0.000  108     0.000  109     5.939  110     0.611  111     0.000  112     0.000  113     1.274  114     0.632  115     0.033  116     0.033  117     0.000  118     0.000  119     0.000  120     0.133  121     0.033  122     0.000  123     0.033  124     0.033  125     0.447  126     0.000  127     0.042  128     0.000  129     0.161  130     0.340  131     0.000  132     0.000  133     0.340  134     0.611  135     0.231  136     0.000  137     0.000  138     0.000  139     0.033  140     0.000  141     0.000  142     0.042  143     0.000  144     0.000  145     0.000  146     0.000  147     7.487  148     0.033  149     0.000  150     0.075  151     0.000  152    58.912  153     5.878  154     0.033  155     0.033  156     0.000  157     0.188  158   130.398  159     0.824  160     0.000  161     0.444  162     3.185  163    39.816  164     0.000  165     0.000  166     0.000  167     0.033  168     0.000  169     0.000  170     0.000  171     0.033  172     0.000  173     0.000  174     0.000  175     0.000  176     0.000  177     0.000  178     0.156  179     1.461  180     0.849  181     0.000  182     1.613  183     0.849  184     1.359  185     1.286  186     0.000  187     0.510  188     1.574  189     2.658  190     3.066  191     0.000  192     0.000  193     0.000  194     0.000  195     0.000  196     0.000  197     0.000  198     0.000  199     0.264  200     0.000  201     0.264  202     0.042  203     0.000  204     0.000  205     0.000  206     0.000  207     0.000  208     0.000  209     0.264  210     0.264  211     0.264  212     0.264  213     0.264  214     0.000
   41    1     0.160    2     1.446    3     0.000    4     2.075    5     8.017    6     0.689    7    13.231    8    10.782    9     0.702   10     7.295   11     1.370   12    21.871   13     4.790   14     9.031   15    16.929   16    21.040   17    43.554   18     0.033   19     0.099   20     2.774   21     4.965   22     0.278   23    14.014   24    29.908   25     6.314   26    38.743   27     6.749   28    14.704   29    11.465   30    16.861   31    18.522   32    26.804   33    14.805   34    18.544   35    20.785   36     1.954   37     0.562   38    63.792   39     0.033   40     0.033   41     0.000   42    27.063   43     8.477   44     0.236   45    32.010   46     1.275   47     4.131   48     0.042   49     0.321   50     2.748   51     0.000   52     1.893   53     4.381   54     4.691   55     4.273   56     2.846   57    10.249   58    17.913   59     3.044   60     2.776   61     5.246   62     0.519   63     0.118   64     0.000   65     0.042   66     0.670   67     0.204   68     0.314   69     0.318   70     0.757   71     0.000   72     0.000   73     0.000   74     0.030   75     0.152   76     0.250   77     0.122   78     0.078   79     0.122   80     0.340   81     0.048   82     0.909   83     3.050   84     0.170   85     0.122   86     0.129   87     0.191   88     0.000   89     0.030   90     3.784   91    11.193   92     0.821   93     0.207   94     0.000   95     6.212   96     0.464   97    18.224   98    14.661   99     8.912  100     3.839  101     0.716  102     9.543  103     6.188  104     0.030  105     0.030  106     0.000  107     0.000  108     0.000  109     0.000  110     0.733  111     0.161  112     0.161  113     0.030  114     0.000  115     2.635  116     0.000  117     0.000  118     0.000  119     0.000  120     0.200  121     1.233  122     0.250  123     0.048  124     0.000  125     2.712  126     0.555  127     0.886  128     0.000  129     0.000  130     0.000  131     0.110  132     0.080  133     0.231  134     0.000  135     0.890  136     0.735  137    13.426  138     0.698  139     4.174  140     1.092  141     0.293  142     2.362  143     0.819  144     1.539  145     1.106  146     5.245  147     1.743  148     0.378  149     0.314  150     3.343  151     0.102  152     0.042  153     2.727  154     0.486  155     4.525  156     3.114  157     0.635  158     0.176  159     0.385  160     0.000  161     0.118  162     0.564  163     0.042  164     0.000  165     0.815  166     0.328  167     0.153  168     0.175  169     0.000  170     0.175  171     0.000  172     0.000  173     0.000  174     0.175  175     0.153  176     0.000  177     0.000  178     0.042  179     0.000  180     0.000  181     0.055  182     0.000  183     0.000  184     0.000  185     0.000  186     0.000  187     0.000  188     2.034  189     0.000  190     0.000  191     0.000  192     0.000  193     0.000  194     0.000  195     0.000  196     0.000  197     0.000  198     0.000  199     0.000  200     0.000  201     0.000  202     3.607  203     0.000  204     0.000  205     0.000  206     0.000  207     0.000  208     0.000  209     0.000  210     0.000  211     0.000  212     0.000  213     0.000  214     0.000
   42    1     0.335    2     2.761    3     0.000    4     3.691    5    11.091    6     0.704    7    13.521    8    11.033    9     0.682   10    11.691   11     3.505   12    25.953   13     1.861   14    13.427   15    29.704   16    32.856   17    27.344   18     0.463   19     0.278   20     5.138   21     7.527   22     0.042   23    24.992   24    21.554   25    10.609   26    18.544   27     4.649   28    26.140   29    19.890   30    14.048   31    23.093   32    32.386   33    13.230   34    22.109   35    23.016   36     2.526   37     0.905   38    18.835   39     0.075   40     0.075   41    27.063   42     0.000   43    19.313   44     0.075   45    22.318   46     1.882   47     8.406   48     0.000   49     0.297   50     2.404   51     0.042   52     3.273   53     9.425   54     6.331   55     8.225   56     8.298   57     5.163   58    14.082   59     5.323   60     4.785   61     1.004   62     0.456   63     0.231   64     0.042   65     0.288   66     1.033   67     0.331   68     0.707   69     0.971   70     0.497   71     0.000   72     0.000   73     0.000   74     0.030   75     0.030   76     0.000   77     0.000   78     0.030   79     0.000   80     0.000   81     0.000   82     1.530   83     0.551   84     0.000   85     0.000   86     0.030   87     0.176   88     0.000   89     0.163   90     1.411   91     0.093   92     3.990   93     1.729   94     0.791   95     3.303   96     0.565   97     1.098   98     5.247   99     2.428  100     3.232  101     3.362  102     1.353  103     4.076  104     0.030  105     0.030  106     0.000  107     0.000  108     0.000  109     0.000  110     0.425  111     0.161  112     0.161  113     0.030  114     0.000  115     0.614  116     0.000  117     0.000  118     0.000  119     0.000  120     0.030  121     0.426  122     0.000  123     0.000  124     0.000  125     1.967  126     0.836  127     3.221  128     0.000  129     0.000  130     0.000  131     0.110  132     0.080  133     0.030  134     0.000  135     0.374  136     0.579  137     6.483  138     0.688  139     0.576  140     0.499  141     0.030  142     2.314  143     0.215  144     0.030  145     2.351  146     3.373  147     2.214  148     0.500  149     0.277  150     5.302  151     0.102  152     0.000  153     2.302  154     6.387  155     3.400  156    11.858  157     2.484  158     0.134  159     7.749  160     0.102  161     0.602  162     0.276  163     0.000  164     0.000  165     0.344  166     0.328  167     3.210  168     0.175  169     0.000  170     0.175  171     0.000  172     0.000  173     0.000  174     0.175  175     0.153  176     0.000  177     0.000  178     0.000  179     0.000  180     0.000  181     0.055  182     0.000  183     0.000  184     0.000  185     0.000  186     0.000  187     0.000  188     1.688  189     0.000  190     0.000  191     0.000  192     0.000  193     0.000  194     0.000  195     0.000  196     0.000  197     0.000  198     0.000  199     0.000  200     0.000  201     0.000  202     1.326  203     0.000  204     0.000  205     0.000  206     0.000  207     0.000  208     0.000  209     0.000  210     0.000  211     0.000  212     0.000  213     0.000  214     0.000
   43    1     0.297    2     8.195    3     0.033    4     8.185    5     6.270    6     0.000    7     7.541    8     5.497    9     2.405   10    12.872   11     0.000   12    10.318   13     0.078   14     4.642   15    11.571   16     9.050   17     6.604   18     0.125   19     0.271   20     9.760   21    10.473   22     0.042   23    17.747   24    10.439   25    13.034   26     8.951   27    35.645   28    17.072   29     7.953   30    34.108   31     7.991   32    13.702   33    10.183   34     9.554   35    16.035   36    24.248   37     1.962   38    10.931   39     0.042   40     0.042   41     8.477   42    19.313   43     0.000   44     0.042   45     8.013   46     4.163   47    21.268   48     0.000   49     0.655   50     8.566   51     0.042   52     5.585   53    15.125   54    21.594   55    21.415   56     2.746   57     1.436   58    13.064   59     4.431   60     7.813   61     2.883   62     1.037   63     0.382   64     0.042   65     0.497   66     0.500   67     0.968   68     1.768   69     1.887   70     1.658   71     0.000   72     0.245   73     0.033   74     0.000   75     0.000   76     0.033   77     0.033   78     0.000   79     0.133   80     0.000   81     0.000   82     0.354   83     0.643   84     0.000   85     0.000   86     0.097   87     0.000   88     0.000   89     0.382   90     0.382   91     0.411   92     0.099   93     1.231   94     0.193   95     0.033   96    15.239   97     1.129   98     1.868   99     1.124  100     6.327  101     1.097  102     0.953  103     0.600  104     0.097  105     0.097  106     0.000  107     0.000  108     0.000  109     1.529  110     0.000  111     0.000  112     0.000  113     0.000  114     0.000  115     2.494  116     5.136  117     1.857  118     0.000  119     0.000  120     0.000  121     7.751  122     0.000  123     0.950  124     1.052  125    15.397  126     4.877  127    13.158  128     0.000  129     0.000  130     0.000  131     0.395  132     0.094  133     0.327  134     0.000  135     4.177  136     4.883  137     0.920  138     0.207  139     0.033  140     0.000  141     1.019  142     3.462  143     0.000  144     1.158  145     2.774  146     3.449  147    28.348  148    14.895  149     7.906  150    31.995  151    23.668  152     0.000  153    11.332  154    32.504  155    17.863  156    77.534  157    46.019  158     0.434  159    25.585  160    19.248  161    29.062  162     0.403  163     0.000  164     0.000  165     0.292  166     0.139  167     0.033  168     0.000  169     0.000  170     0.000  171     0.033  172     0.000  173     0.000  174     0.568  175     0.000  176     0.000  177     0.000  178     0.515  179     0.000  180     0.000  181     0.000  182     0.000  183     0.000  184     0.000  185     0.000  186     0.000  187     0.180  188    14.426  189     0.000  190     0.458  191     0.000  192     0.000  193     0.000  194     0.000  195     0.000  196     0.000  197     0.000  198     0.000  199     0.000  200     0.000  201     0.000  202     0.000  203     0.000  204     0.000  205     0.000  206     0.000  207     0.000  208     0.000  209     0.000  210     0.000  211     0.000  212     0.000  213     0.000  214     0.000
   44    1    45.092    2     0.806    3     0.491    4     0.138    5     0.255    6     0.000    7     0.866    8     0.611    9     4.260   10     0.000   11     0.000   12     0.042   13     0.000   14     0.132   15     0.000   16     0.000   17     0.204   18    29.674   19     8.241   20     0.000   21     0.000   22     6.470   23     0.255   24     0.075   25     0.917   26     0.033   27     0.000   28     0.075   29     0.000   30     0.246   31     0.000   32     0.042   33     0.042   34     0.000   35     0.212   36     0.222   37    12.314   38     0.075   39    32.522   40    31.445   41     0.236   42     0.075   43     0.042   44     0.000   45     0.000   46     8.156   47     0.985   48    28.706   49    40.110   50     4.908   51    59.262   52     0.976   53     1.978   54     1.227   55     0.802   56     0.425   57     0.000   58     0.000   59     0.924   60     0.435   61     7.900   62     7.221   63    50.446   64    20.927   65    36.869   66    22.648   67    26.176   68    23.155   69    22.193   70    33.945   71     0.000   72     1.793   73     0.033   74     0.000   75     0.000   76     0.033   77     0.033   78     0.000   79     0.153   80     0.000   81     0.000   82     0.033   83     0.033   84     0.000   85     0.000   86     0.263   87     0.000   88     0.000   89     0.000   90     0.000   91     1.717   92     0.000   93     0.000   94     0.033   95     0.033   96     1.956   97     0.770   98     0.000   99     0.000  100     0.000  101     0.000  102     0.033  103     0.828  104    10.232  105     9.925  106     0.000  107     0.306  108     0.881  109     4.266  110     1.175  111     0.000  112     0.000  113     2.273  114     1.258  115     1.211  116     2.307  117     0.000  118     0.000  119     0.000  120     0.000  121     0.725  122     0.000  123     0.033  124     0.033  125     3.483  126     0.278  127     0.042  128     2.153  129     0.146  130     1.794  131     7.352  132     1.115  133     2.384  134     3.912  135     1.195  136     0.235  137     0.791  138     0.000  139     0.033  140     0.000  141     0.000  142     0.203  143     0.000  144     0.000  145     0.000  146     0.000  147    12.691  148     0.033  149     0.000  150     0.075  151     0.000  152    13.191  153    21.293  154     0.467  155     0.033  156     0.000  157     1.617  158   158.115  159     4.219  160     6.410  161     1.828  162    27.994  163    33.696  164     0.000  165     0.000  166     0.510  167     0.542  168     0.000  169     0.000  170     0.000  171     0.033  172     0.000  173     0.000  174     0.568  175     0.146  176     0.000  177     0.322  178    24.714  179     0.000  180     0.000  181     0.000  182     0.611  183     0.000  184     0.000  185     0.000  186     0.000  187     0.000  188     4.080  189     8.071  190     0.982  191     0.000  192     0.000  193     0.000  194     0.000  195     0.000  196     0.000  197     0.000  198     0.000  199     0.000  200     0.000  201     0.000  202     0.042  203     0.000  204     0.000  205     0.000  206     0.000  207     0.000  208     0.000  209     0.000  210     0.000  211     0.000  212     0.000  213     0.000  214     0.000
   45    1     0.180    2     1.076    3     0.000    4     1.024    5     3.673    6     6.163    7     3.867    8     2.209    9     0.514   10    11.006   11     4.580   12    11.193   13     9.446   14    18.311   15    12.855   16    11.103   17    16.374   18     0.000   19     0.180   20     2.987   21    13.531   22     0.000   23    11.283   24    19.878   25     3.558   26    21.088   27     4.199   28     7.742   29     7.315   30    12.885   31    27.970   32    13.082   33    54.425   34    14.256   35    18.517   36     0.948   37     0.601   38    33.176   39     0.000   40     0.000   41    32.010   42    22.318   43     8.013   44     0.000   45     0.000   46     1.540   47    18.864   48     0.042   49     0.000   50     1.363   51     0.306   52     5.075   53     1.967   54     2.726   55     4.587   56    15.102   57    33.109   58    14.653   59     2.465   60     3.304   61     0.733   62     0.716   63     0.105   64     0.000   65     0.042   66     0.200   67     0.946   68     1.332   69     0.512   70     0.224   71     0.000   72     3.223   73     0.000   74     0.000   75     0.000   76     0.000   77     0.128   78     0.128   79     0.000   80     0.090   81     0.000   82     0.865   83     2.257   84     0.000   85     0.128   86     0.000   87     0.000   88     0.382   89     0.133   90     2.237   91     7.996   92     0.188   93     2.434   94     0.000   95     1.865   96     0.293   97    10.049   98    52.849   99     1.227  100     3.382  101     2.016  102     1.286  103     9.361  104     0.000  105     0.000  106     0.764  107     0.000  108     1.666  109     0.000  110     0.000  111     0.000  112     0.000  113     0.000  114     0.510  115     0.520  116     0.000  117     0.000  118     0.128  119     5.076  120     0.128  121     0.161  122     1.681  123     0.000  124     0.739  125     0.765  126     0.382  127     0.935  128     0.000  129     0.000  130     0.000  131     0.000  132     0.000  133     0.000  134     0.000  135     0.259  136    10.733  137     4.376  138     0.183  139     0.980  140     0.000  141     0.128  142     3.609  143     5.159  144     0.128  145    19.526  146    40.378  147     2.055  148     0.090  149     1.422  150     2.442  151     1.159  152     0.042  153     1.067  154     0.830  155     2.079  156     1.544  157     3.272  158     0.042  159     3.780  160     0.510  161     0.000  162     2.225  163     5.085  164     0.000  165     0.191  166     0.000  167     0.000  168     0.000  169     0.000  170     0.000  171     0.000  172     0.000  173     0.000  174     0.000  175     1.274  176     0.000  177     0.000  178     0.195  179     0.000  180     0.000  181     0.055  182     0.000  183     0.000  184     0.000  185     0.000  186     0.000  187     0.611  188     1.086  189     0.000  190     0.000  191     0.000  192     0.000  193     0.000  194     0.000  195     0.000  196     0.000  197     0.000  198     0.000  199     0.000  200     0.000  201     0.000  202     0.604  203     0.000  204     0.000  205     0.000  206     0.000  207     0.000  208     0.000  209     0.000  210     0.000  211     0.000  212     0.000  213     0.000  214     0.000
   46    1     8.879    2     4.116    3     0.080    4     2.825    5     1.207    6     0.000    7     0.694    8     0.407    9    18.949   10     1.760   11     0.000   12     1.492   13     0.235   14     1.060   15     2.359   16     1.009   17     0.495   18     6.154   19    29.506   20     1.238   21     1.094   22     7.592   23     2.162   24     2.475   25     4.308   26     1.306   27     3.638   28     1.672   29     0.547   30     4.087   31     0.792   32     1.685   33     0.924   34     1.775   35     4.505   36     7.642   37    56.627   38     4.861   39     3.216   40     2.766   41     1.275   42     1.882   43     4.163   44     8.156   45     1.540   46     0.000   47    12.021   48     2.873   49    10.457   50    59.084   51     3.151   52    32.190   53    21.496   54    15.323   55     7.779   56     0.970   57     0.122   58     4.798   59     2.136   60     3.596   61    32.971   62    20.945   63    11.463   64     0.727   65    23.957   66    22.811   67     9.670   68     5.493   69    12.113   70    17.627   71     0.000   72    13.349   73     0.077   74     0.044   75     0.044   76     0.077   77     0.182   78     0.000   79     0.939   80     0.044   81     0.000   82     0.167   83     0.033   84     0.000   85     0.000   86     0.044   87     0.135   88     0.044   89     0.135   90     0.044   91     4.822   92     0.000   93     0.000   94     0.033   95     0.033   96    41.862   97     4.656   98     0.372   99     0.382  100     1.790  101     0.000  102     0.033  103     0.888  104     4.205  105     4.756  106     0.000  107     0.000  108     0.000  109     0.161  110     0.000  111     0.000  112     0.000  113     0.340  114     5.565  115     1.029  116     6.077  117     5.287  118     0.000  119     0.000  120     1.737  121    10.602  122     0.000  123     1.652  124     0.513  125    12.427  126     5.262  127     0.738  128     3.238  129     0.791  130     0.000  131     1.811  132     0.843  133     1.284  134     3.414  135     1.136  136     3.085  137     0.000  138     0.000  139     0.033  140     0.000  141     0.044  142     1.484  143     0.000  144     0.306  145     0.153  146     1.929  147    10.757  148    28.730  149    24.105  150     1.373  151     1.797  152     2.023  153    16.736  154     7.098  155     5.271  156     2.639  157    22.748  158     9.320  159    85.490  160    76.370  161    53.782  162    23.815  163     9.989  164     0.000  165     1.372  166     1.372  167     1.404  168     0.000  169     0.000  170     1.372  171     0.033  172     0.000  173     0.000  174     1.711  175     1.517  176     1.372  177     0.180  178     0.681  179     0.000  180     0.000  181     0.000  182     0.000  183     0.000  184     0.000  185     0.000  186     0.000  187     0.000  188    37.132  189     0.000  190     2.309  191     0.000  192     0.000  193     0.000  194     0.000  195     0.000  196     1.529  197     1.529  198     0.000  199     0.000  200     0.000  201     0.000  202     3.732  203     0.000  204     0.000  205     0.000  206     0.000  207     0.000  208     0.000  209     0.000  210     1.529  211     0.000  212     0.000  213     0.000  214     0.000
   47    1     2.001    2     3.021    3     0.000    4     3.128    5     2.540    6     0.235    7     3.484    8     2.666    9     1.831   10     5.593   11     0.000   12     3.397   13     1.965   14     8.225   15     3.241   16     2.728   17     2.732   18     0.000   19     5.803   20     4.593   21    10.685   22     0.401   23     4.498   24     2.888   25     4.901   26     2.322   27     5.968   28     3.005   29     2.706   30    10.208   31     7.056   32     4.947   33     7.924   34     3.111   35     9.912   36    16.888   37     4.582   38     5.306   39     0.357   40     0.122   41     4.131   42     8.406   43    21.268   44     0.985   45    18.864   46    12.021   47     0.000   48     1.371   49     6.556   50    19.218   51     1.435   52    26.579   53    14.598   54    25.826   55    14.055   56     6.867   57     0.753   58    11.038   59     0.698   60     5.115   61     4.781   62     0.705   63     2.036   64     0.170   65     3.933   66     4.591   67    14.470   68    13.769   69    13.624   70     3.123   71     0.000   72     2.082   73     0.000   74     0.000   75     0.000   76     0.000   77     0.000   78     0.000   79     1.277   80     0.000   81     0.000   82     0.161   83     0.000   84     0.510   85     0.000   86     0.000   87     0.000   88     0.000   89     0.000   90     0.000   91     7.886   92     0.113   93     1.099   94     0.161   95     0.000   96    11.929   97    17.216   98     5.474   99     0.118  100     3.832  101     0.439  102     2.469  103     8.274  104     0.122  105     0.428  106     0.000  107     0.000  108     0.000  109     2.204  110     0.000  111     0.000  112     0.000  113     0.000  114    12.518  115     6.863  116     0.712  117     3.826  118     0.000  119     1.421  120     0.000  121     5.392  122     0.411  123     0.000  124     0.000  125    20.056  126    13.111  127     5.295  128     1.534  129     1.645  130     0.156  131     0.000  132     0.113  133     1.271  134     0.445  135     2.417  136     5.897  137    11.446  138     0.222  139     0.000  140     0.000  141     0.000  142    35.345  143     0.575  144     0.000  145    11.542  146     5.623  147    15.949  148     0.278  149    17.025  150     0.897  151    55.818  152     0.335  153     7.798  154    32.844  155    18.681  156    22.223  157    14.093  158     0.447  159     9.024  160    11.445  161    15.738  162    48.021  163     2.878  164     0.000  165     0.000  166     0.000  167     0.000  168     0.000  169     0.000  170     0.000  171     0.000  172     0.000  173     0.000  174     0.000  175     0.510  176     0.170  177     0.161  178     0.746  179     0.000  180     0.000  181     0.000  182     0.000  183     0.000  184     0.000  185     0.000  186     0.764  187     0.611  188    32.963  189     0.000  190     1.845  191     0.000  192     0.000  193     0.000  194     0.000  195     0.000  196     0.000  197     0.000  198     0.000  199     0.000  200     0.000  201     0.000  202     0.042  203     0.000  204     0.000  205     0.000  206     0.000  207     0.000  208     0.000  209     0.000  210     0.000  211     0.000  212     0.000  213     0.000  214     0.000
   48    1     9.621    2     1.278    3     0.000    4     0.000    5     0.000    6     0.000    7     0.000    8     0.218    9     2.491   10     0.042   11     0.000   12     0.000   13     0.000   14     0.000   15     0.042   16     0.042   17     0.042   18    13.985   19    14.565   20     0.000   21     0.000   22    23.173   23     0.144   24     0.000   25     0.042   26     0.042   27     0.000   28     0.000   29     0.000   30     0.000   31     0.042   32     0.000   33     0.000   34     0.042   35     0.042   36     0.000   37     4.022   38     0.000   39    23.907   40    23.670   41     0.042   42     0.000   43     0.000   44    28.706   45     0.042   46     2.873   47     1.371   48     0.000   49    18.090   50     1.377   51    92.328   52     0.737   53     0.042   54     0.191   55     0.234   56     0.000   57     0.042   58     0.042   59     0.490   60     0.000   61     4.671   62     5.888   63    12.390   64    72.983   65    17.954   66    14.757   67    14.512   68    11.985   69    11.720   70    25.069   71     1.325   72     3.637   73     0.000   74     0.000   75     0.000   76     0.000   77     0.000   78     0.000   79     1.783   80     0.000   81     0.000   82     0.000   83     0.000   84     0.000   85     0.000   86     0.000   87     0.000   88     0.000   89     0.000   90     0.000   91     0.204   92     0.000   93     1.578   94     0.000   95     0.000   96     0.624   97     1.193   98     0.039   99     0.000  100     0.000  101     0.000  102     0.000  103     1.282  104    37.112  105    36.700  106     0.000  107     0.775  108     4.798  109     9.167  110     2.776  111     3.982  112     0.456  113     5.371  114     1.295  115     0.039  116     0.294  117     1.014  118     0.000  119     0.000  120     0.133  121     0.274  122     0.000  123     0.000  124     0.000  125     1.162  126     0.300  127     0.000  128     6.673  129     0.382  130     6.194  131     2.024  132     5.354  133     0.255  134     1.071  135     0.255  136     0.039  137     0.039  138     0.000  139     0.000  140     0.000  141     0.000  142     0.263  143     0.000  144     0.000  145     0.039  146     0.039  147     1.039  148     0.000  149     2.585  150     0.000  151     0.000  152   120.035  153     7.909  154     0.000  155     0.175  156     0.175  157     0.000  158   115.050  159     0.133  160    11.532  161     0.430  162    23.753  163    38.004  164     0.000  165     0.000  166     0.000  167     0.000  168     0.000  169     0.000  170     0.000  171     0.000  172     0.000  173     0.000  174     0.000  175     0.000  176     0.000  177    18.355  178    60.852  179    10.834  180    20.015  181     7.295  182    17.370  183    15.485  184    14.824  185     5.389  186     0.000  187     0.278  188     5.732  189     4.105  190     1.579  191     0.000  192     6.149  193     0.000  194     2.460  195     6.149  196     0.000  197     0.000  198     0.000  199     0.000  200     0.000  201     0.000  202     0.000  203     0.000  204     0.000  205     0.000  206     0.000  207     0.000  208     0.000  209     1.839  210     0.000  211     0.000  212     0.000  213     0.000  214     0.000
   49    1    19.925    2     0.287    3     0.000    4     0.619    5     0.122    6     0.000    7     0.033    8     0.033    9     1.089   10     0.000   11     0.000   12     0.193   13     0.000   14     0.042   15     0.150   16     0.033   17     1.066   18    10.604   19    10.104   20     0.306   21     0.000   22     3.821   23     0.361   24     0.160   25     0.914   26     0.000   27     0.589   28     0.042   29     0.033   30     0.506   31     0.118   32     0.193   33     0.152   34     0.118   35     0.533   36     1.305   37     3.075   38     0.160   39    15.775   40    16.819   41     0.321   42     0.297   43     0.655   44    40.110   45     0.000   46    10.457   47     6.556   48    18.090   49     0.000   50     4.990   51    25.103   52     8.785   53     1.694   54     5.182   55     2.237   56     0.882   57     0.000   58     0.259   59     0.211   60     0.109   61     8.589   62     3.923   63    43.568   64    15.086   65    46.751   66    15.866   67    54.721   68    47.306   69    42.506   70    82.326   71     0.000   72     0.538   73     0.000   74     0.030   75     0.030   76     0.000   77     0.105   78     0.030   79     0.153   80     0.000   81     0.000   82     0.000   83     0.000   84     0.000   85     0.000   86     0.030   87     0.030   88     0.000   89     0.030   90     0.000   91     3.245   92     1.438   93     0.000   94     0.000   95     0.000   96     6.446   97     2.478   98     0.000   99     0.030  100     0.030  101     0.000  102     0.764  103     4.152  104     4.574  105     6.911  106     1.917  107     0.419  108     5.250  109     1.269  110     0.650  111     2.929  112     1.267  113    13.019  114     1.795  115     3.717  116     0.954  117     2.703  118     0.000  119     0.000  120     0.135  121     7.503  122     0.000  123     0.000  124     0.000  125    20.720  126     0.278  127     0.509  128     1.336  129     0.000  130     1.358  131     4.076  132     3.112  133     0.499  134     0.000  135     0.820  136     5.263  137     2.862  138     0.030  139     0.000  140     0.030  141     0.030  142     3.362  143     0.000  144     0.030  145     0.000  146     0.352  147    14.538  148     0.105  149     0.510  150     0.042  151     0.382  152     3.268  153    15.487  154     0.000  155     0.000  156     0.134  157     0.176  158    97.205  159     0.134  160     0.617  161     5.320  162    12.406  163    19.967  164     0.000  165     9.167  166     3.032  167     3.567  168     0.998  169     0.823  170     3.855  171     7.061  172     0.000  173     0.000  174    26.459  175     0.510  176     1.333  177     0.322  178     9.891  179     0.000  180     0.000  181     0.000  182     0.000  183     0.113  184     9.115  185     0.000  186     0.000  187     0.000  188    10.383  189     0.691  190     0.000  191     0.000  192     0.000  193     0.000  194     0.000  195     0.000  196     0.000  197     0.000  198     0.000  199     0.000  200     0.000  201     0.000  202     0.121  203     0.000  204     0.000  205     0.000  206     0.000  207     0.000  208     0.000  209     0.000  210     0.000  211     0.000  212     0.000  213     0.000  214     0.000
   50    1     9.981    2     4.384    3     0.146    4     1.093    5     1.195    6     0.000    7     1.419    8     0.764    9    28.681   10     1.532   11     0.000   12     1.147   13     0.000   14     0.433   15     0.918   16     1.034   17     1.019   18     3.940   19    29.137   20     0.000   21     0.080   22     5.325   23     2.644   24     1.749   25     1.538   26     1.989   27     2.404   28     1.241   29     0.486   30     1.365   31     1.051   32     1.093   33     1.207   34     0.849   35     1.824   36     4.579   37    34.029   38     2.766   39     2.244   40     1.760   41     2.748   42     2.404   43     8.566   44     4.908   45     1.363   46    59.084   47    19.218   48     1.377   49     4.990   50     0.000   51     2.756   52    46.904   53    13.472   54     9.331   55     3.757   56     0.804   57     0.000   58     3.641   59     2.986   60     2.301   61    32.202   62    11.988   63     6.602   64     0.562   65    13.696   66    14.715   67     3.760   68     3.334   69     8.785   70     4.353   71     0.000   72    12.069   73     0.000   74     0.030   75     0.030   76     0.000   77     0.000   78     0.030   79     1.703   80     0.000   81     0.000   82     0.161   83     0.218   84     0.000   85     0.000   86     0.127   87     0.030   88     0.000   89     0.030   90     0.000   91     8.646   92     0.030   93     0.161   94     0.161   95     0.939   96    16.300   97    11.159   98     4.410   99     0.030  100     6.798  101     0.000  102     1.605  103     0.876  104     0.394  105     3.057  106     0.000  107     0.000  108     0.000  109     0.000  110     0.000  111     0.000  112     0.000  113     0.030  114     4.535  115     5.378  116     0.765  117     0.000  118     0.000  119     0.000  120     3.998  121     9.983  122     0.000  123     0.000  124     0.000  125     7.189  126     1.356  127     0.335  128     1.128  129     6.417  130     0.000  131     3.202  132     0.174  133     1.530  134     0.180  135     0.343  136     0.764  137     0.000  138     0.030  139     0.000  140     0.030  141     0.030  142     1.980  143     0.000  144     0.030  145     1.687  146     5.376  147     7.084  148    10.592  149     6.916  150     0.462  151     2.972  152     1.114  153    23.717  154    62.382  155     6.704  156     2.630  157    24.427  158     7.930  159    93.201  160    37.604  161    64.180  162    33.716  163     2.743  164     0.000  165     1.019  166     0.175  167     0.000  168     0.175  169     0.000  170     0.175  171     0.000  172     0.000  173     0.000  174     0.743  175     1.165  176     0.000  177     0.161  178     2.822  179     0.000  180     0.000  181     0.000  182     0.000  183     0.000  184     0.000  185     0.000  186     0.000  187     1.073  188   228.832  189     1.845  190     6.693  191     0.461  192     0.000  193     0.461  194     0.461  195     0.000  196     0.000  197     0.000  198     0.000  199     0.461  200     0.461  201     0.000  202     0.121  203     0.000  204     0.461  205     0.000  206     0.000  207     0.000  208     1.225  209     0.000  210     0.461  211     0.000  212     0.000  213     0.000  214     0.461
   51    1    16.666    2     0.000    3     0.000    4     0.380    5     0.090    6     0.000    7     0.000    8     0.218    9     1.391   10     0.102   11     0.000   12     0.042   13     0.306   14     0.042   15     0.000   16     0.000   17     0.000   18     4.299   19     8.657   20     0.000   21     0.102   22    13.441   23     0.000   24     0.042   25     0.292   26     0.000   27     0.102   28     0.042   29     0.000   30     0.042   31     0.000   32     0.042   33     0.042   34     0.000   35     0.102   36     0.042   37     4.342   38     0.042   39    37.575   40    32.458   41     0.000   42     0.042   43     0.042   44    59.262   45     0.306   46     3.151   47     1.435   48    92.328   49    25.103   50     2.756   51     0.000   52     1.120   53     0.701   54     0.222   55     0.000   56     0.042   57     0.306   58     0.000   59     0.255   60     0.442   61     3.920   62     5.836   63    29.911   64     9.576   65    24.311   66    27.503   67    28.075   68    30.894   69    25.369   70    50.550   71     4.784   72     7.881   73     0.000   74     0.000   75     0.000   76     0.000   77     0.000   78     0.000   79     1.801   80     0.000   81     0.000   82     0.000   83     0.000   84     0.000   85     0.000   86     0.000   87     0.000   88     0.000   89     0.000   90     0.000   91     1.966   92     0.000   93     1.578   94     0.000   95     0.000   96     0.463   97     3.222   98     0.340   99     0.000  100     0.000  101     0.000  102     0.000  103     2.004  104    30.877  105    21.786  106     0.553  107     1.827  108     1.654  109     6.286  110     3.778  111     0.784  112     0.000  113     8.311  114     4.336  115     0.000  116     0.161  117     0.000  118     0.000  119     0.000  120     0.000  121     0.000  122     0.000  123     0.000  124     0.000  125     2.108  126     0.139  127     0.042  128    13.258  129     0.695  130     3.715  131     7.632  132     2.837  133     0.255  134     7.733  135     0.345  136     0.603  137     0.764  138     0.000  139     0.000  140     0.000  141     0.000  142     1.964  143     0.000  144     0.000  145     0.000  146     0.201  147     5.712  148     0.000  149     0.000  150     0.042  151     3.147  152     3.184  153    28.566  154     0.000  155     0.000  156     0.000  157     0.042  158    94.651  159     0.000  160     1.798  161     0.633  162    18.241  163    35.877  164     0.000  165     0.936  166     0.113  167     0.823  168     0.823  169     0.823  170     0.936  171     0.823  172     0.000  173     0.000  174     0.936  175     0.000  176     1.260  177     0.180  178     2.248  179     0.000  180     0.000  181     0.000  182     0.611  183     0.113  184    29.722  185     0.437  186     0.000  187     0.000  188    27.957  189     1.359  190     0.889  191     0.000  192     0.000  193     0.000  194     0.000  195     0.000  196     0.000  197     0.000  198     0.000  199     0.000  200     0.000  201     0.000  202     0.042  203     0.000  204     0.000  205     0.000  206     0.000  207     0.000  208     0.000  209     0.000  210     0.000  211     0.000  212     0.000  213     0.000  214     0.000
   52    1     1.238    2     0.710    3     0.000    4     0.999    5     0.868    6     0.000    7     0.987    8     0.507    9     1.730   10     3.914   11     0.437   12     1.676   13     0.180   14     1.618   15     1.023   16     1.816   17     1.955   18     1.126   19     8.099   20     2.387   21     1.289   22     1.732   23     3.257   24     2.221   25     0.850   26     1.891   27     9.477   28     1.969   29     0.898   30    12.487   31     4.057   32     1.535   33     2.024   34     3.176   35     3.524   36     0.809   37     4.278   38     6.250   39     0.844   40     0.884   41     1.893   42     3.273   43     5.585   44     0.976   45     5.075   46    32.190   47    26.579   48     0.737   49     8.785   50    46.904   51     1.120   52     0.000   53    18.028   54    39.042   55    26.683   56     7.493   57     0.477   58    12.528   59     0.087   60     3.381   61     6.380   62     2.964   63     5.030   64     0.348   65     5.322   66     4.793   67    10.925   68    16.048   69    13.924   70     5.699   71     0.000   72     0.942   73     0.000   74     0.000   75     0.000   76     0.000   77     0.256   78     0.000   79     0.000   80     0.000   81     0.000   82     0.000   83     0.000   84     0.000   85     0.939   86     0.000   87     0.000   88     0.469   89     0.000   90     0.000   91    10.152   92     0.000   93     0.641   94     0.000   95     0.939   96     7.986   97    35.795   98     4.366   99     0.939  100     3.835  101     0.204  102     2.789  103     4.166  104     1.791  105     2.255  106     0.188  107     0.188  108     0.218  109     0.274  110     0.000  111     0.000  112     0.000  113     0.510  114     7.901  115    11.323  116     1.060  117     3.028  118     0.000  119     0.563  120     1.046  121    12.621  122     0.000  123     0.000  124     0.000  125     7.130  126     7.912  127     3.562  128     3.183  129     4.879  130     3.245  131     0.598  132     1.532  133     0.402  134     0.113  135     0.603  136     4.921  137     1.997  138     0.109  139     0.000  140     0.000  141     0.282  142     4.112  143     0.776  144     0.000  145     2.405  146     9.396  147     0.109  148     0.000  149     9.974  150     0.000  151    34.939  152     0.345  153     3.300  154     1.514  155    17.986  156     1.846  157     8.333  158     1.230  159    18.098  160    12.293  161    35.366  162    21.935  163     2.043  164     0.000  165     9.920  166     1.266  167     1.266  168     0.000  169     0.000  170     1.266  171     1.266  172     0.000  173    16.462  174     2.843  175     8.020  176     0.000  177     3.057  178     3.454  179     0.000  180     3.057  181     0.000  182     0.000  183     0.000  184     0.000  185     0.000  186     0.000  187     0.000  188   144.773  189     3.057  190     2.063  191     0.000  192     0.000  193     0.000  194     0.000  195     0.000  196     0.000  197     0.000  198     0.000  199     0.000  200     0.000  201     0.000  202     0.000  203     0.000  204     0.000  205     0.000  206     0.000  207     0.000  208     0.000  209     0.000  210     3.057  211     0.000  212     0.000  213     0.000  214     0.000
   53    1     1.081    2     1.123    3     3.057    4     0.600    5     2.462    6     0.000    7     2.743    8     2.706    9     1.800   10     2.947   11     0.000   12     3.379   13     0.000   14     1.609   15     3.555   16     2.915   17     3.352   18     2.333   19     3.141   20     1.998   21     1.501   22     1.006   23     4.336   24     3.004   25    17.786   26     3.038   27     3.200   28     4.167   29     1.617   30     8.901   31     1.663   32     4.156   33     2.232   34     1.722   35     7.948   36     5.562   37     4.105   38     3.132   39     0.982   40     1.835   41     4.381   42     9.425   43    15.125   44     1.978   45     1.967   46    21.496   47    14.598   48     0.042   49     1.694   50    13.472   51     0.701   52    18.028   53     0.000   54   125.095   55    66.912   56    27.053   57     0.109   58     5.702   59     2.728   60     3.832   61    10.342   62     0.527   63     4.347   64     0.146   65     7.058   66     7.421   67     1.203   68     1.835   69     2.659   70     2.973   71     0.000   72     0.000   73     0.000   74     0.030   75     0.030   76     0.000   77     0.000   78     0.030   79     0.870   80     0.000   81     0.000   82     0.000   83     4.200   84     0.000   85     0.313   86     0.030   87     0.030   88     0.000   89     0.467   90     0.000   91     0.840   92     0.143   93     0.000   94     1.019   95     0.000   96     8.773   97     2.145   98     9.511   99     3.152  100    22.113  101     2.224  102     5.332  103    21.796  104     5.721  105    11.071  106     0.000  107     0.000  108     0.611  109     0.161  110     7.948  111     0.704  112     0.704  113     0.641  114     1.132  115     1.026  116     0.917  117     0.569  118     0.000  119     0.000  120     0.030  121     2.006  122     0.000  123     0.000  124     0.000  125     4.563  126     0.000  127     0.643  128     0.402  129     6.624  130     0.402  131     2.855  132     0.000  133     4.654  134     0.352  135    10.286  136     0.714  137     2.032  138     0.249  139     0.000  140     0.030  141     0.030  142     5.119  143     0.000  144     0.169  145    16.595  146     0.188  147    16.679  148     3.488  149     0.188  150     1.380  151     0.437  152     0.301  153    28.016  154    13.173  155     0.409  156     3.960  157    21.077  158     1.952  159    27.267  160    26.593  161    40.309  162     6.996  163     0.834  164     0.000  165     3.141  166     0.314  167     1.372  168     0.175  169     1.372  170     0.175  171    19.519  172     0.000  173     0.000  174     5.215  175     1.372  176     1.372  177     0.000  178     8.241  179     0.000  180     0.000  181     0.000  182     0.000  183     0.000  184     1.019  185     0.000  186     0.764  187     0.461  188    62.404  189     7.379  190     3.009  191     0.461  192     0.000  193     0.461  194     0.461  195     0.000  196     0.000  197     0.000  198     0.000  199     0.461  200     0.461  201     0.000  202     4.422  203     0.000  204     0.461  205     0.000  206     0.000  207     0.000  208     0.461  209     0.000  210     1.990  211     0.000  212     0.000  213     0.000  214     0.461
   54    1     0.075    2     0.611    3     0.000    4     1.430    5     3.503    6     0.000    7     3.005    8     3.484    9     1.520   10     6.450   11     0.000   12     3.849   13     0.000   14     2.529   15     3.493   16     3.732   17     3.742   18     0.551   19     2.613   20     3.338   21     1.537   22     0.704   23     7.486   24     3.003   25     6.756   26     5.318   27     6.370   28     6.748   29     2.302   30    15.085   31     3.494   32     4.637   33     3.362   34     2.862   35     9.303   36     5.478   37     1.438   38     5.599   39     0.662   40     0.389   41     4.691   42     6.331   43    21.594   44     1.227   45     2.726   46    15.323   47    25.826   48     0.191   49     5.182   50     9.331   51     0.222   52    39.042   53   125.095   54     0.000   55    93.401   56    26.632   57     0.406   58    21.296   59     1.786   60     2.324   61     2.191   62     0.357   63     2.027   64     0.348   65     3.959   66     3.014   67     2.985   68     4.529   69     2.686   70     3.205   71     0.000   72     3.057   73     0.000   74     0.030   75     0.030   76     0.000   77     0.000   78     0.030   79     0.105   80     0.000   81     0.000   82     0.000   83     0.458   84     0.000   85     0.313   86     0.030   87     0.030   88     0.000   89     0.849   90     0.382   91     1.587   92     0.143   93     0.611   94     4.076   95     3.057   96     8.003   97     3.667   98    10.825   99     2.355  100    36.510  101     9.113  102    16.168  103    16.175  104     2.627  105     4.596  106     0.000  107     0.000  108     1.014  109     0.161  110     3.446  111     0.704  112     1.106  113     0.641  114     0.514  115     2.374  116     0.307  117     4.903  118     0.000  119     0.000  120     0.030  121     3.747  122     0.000  123     0.000  124     0.000  125     8.609  126     2.254  127     2.779  128     1.699  129     4.329  130     0.000  131     1.937  132     1.013  133     0.343  134     0.000  135     2.498  136     2.683  137     3.332  138     0.135  139     0.000  140     0.030  141     0.030  142     6.169  143     0.000  144     0.169  145    16.028  146     4.676  147     3.656  148     6.937  149     1.095  150     1.484  151     1.660  152     0.113  153     6.764  154     4.109  155     1.226  156    12.922  157     8.111  158     1.356  159     4.713  160     7.899  161    42.954  162     4.526  163     0.772  164     0.000  165     3.658  166     0.926  167     1.983  168     0.175  169     1.372  170     1.704  171     0.000  172     0.000  173     0.000  174     3.177  175     2.536  176     1.372  177     0.000  178     6.874  179     0.000  180     0.000  181     0.000  182     0.000  183     0.000  184     0.000  185     0.000  186     0.764  187     0.611  188    21.353  189     7.379  190     2.548  191     0.000  192     0.000  193     0.000  194     0.000  195     0.000  196     0.000  197     0.000  198     0.000  199     0.000  200     0.000  201     0.000  202    13.038  203     0.000  204     0.000  205     0.000  206     0.000  207     0.000  208     3.057  209     0.000  210     1.529  211     0.000  212     0.000  213     0.000  214     0.000
   55    1     0.000    2     1.250    3     0.000    4     2.253    5     5.544    6     0.055    7     4.708    8     5.323    9     1.344   10    14.371   11     0.055   12     4.631   13     0.191   14     7.867   15     5.335   16     5.185   17     4.268   18     0.000   19     2.328   20     5.692   21     6.699   22     0.392   23     6.859   24     4.425   25    17.439   26     6.366   27     5.106   28     6.129   29     2.403   30     9.398   31     6.593   32     6.815   33     7.942   34     7.980   35    13.203   36     1.448   37     1.123   38     4.775   39     0.587   40     0.314   41     4.273   42     8.225   43    21.415   44     0.802   45     4.587   46     7.779   47    14.055   48     0.234   49     2.237   50     3.757   51     0.000   52    26.683   53    66.912   54    93.401   55     0.000   56    53.088   57     1.498   58     5.690   59     2.652   60    10.450   61     1.988   62     1.940   63     2.206   64     0.000   65     3.058   66     2.604   67     3.278   68     3.158   69     5.279   70     2.928   71     0.000   72     0.097   73     0.000   74     0.000   75     0.000   76     0.000   77     0.000   78     0.000   79     1.529   80     0.000   81     0.000   82     0.122   83     0.097   84     0.000   85     0.000   86     0.000   87     0.000   88     0.469   89     0.382   90     0.437   91     0.277   92     0.168   93     6.780   94     0.000   95     0.000   96     2.595   97     1.238   98    21.461   99     1.598  100    19.386  101     6.670  102     6.997  103    28.911  104     2.194  105     2.618  106     0.000  107     0.000  108     0.830  109     0.161  110     2.038  111     0.000  112     0.000  113     0.611  114     0.139  115     0.105  116     0.000  117     0.510  118     0.000  119     0.000  120     0.000  121     0.558  122     0.000  123     0.000  124     0.000  125     4.114  126     0.279  127     0.456  128     4.800  129     2.709  130     0.000  131     1.335  132     4.651  133     0.097  134     0.000  135     3.547  136     1.628  137     8.330  138     0.055  139     0.055  140     0.000  141     0.000  142     4.105  143     0.055  144     0.139  145    19.746  146     0.341  147     9.125  148     1.818  149    30.083  150     8.550  151    28.198  152     0.156  153    24.623  154     3.297  155     1.866  156    69.337  157    20.581  158     1.264  159     3.998  160    14.268  161     6.231  162     7.535  163     0.814  164     0.000  165     3.403  166     0.139  167     1.983  168     0.000  169     1.372  170     1.529  171     0.000  172     0.000  173     0.000  174     2.202  175     1.372  176     1.542  177     0.000  178     6.330  179     3.057  180     0.000  181     0.055  182     0.000  183     0.000  184     0.000  185     0.000  186     0.000  187     0.000  188     3.965  189     0.000  190     0.000  191     0.000  192     0.000  193     0.000  194     0.000  195     0.000  196     0.000  197     0.000  198     0.133  199     0.000  200     0.000  201     0.000  202     3.766  203     0.000  204     0.000  205     0.000  206     0.133  207     0.000  208     0.000  209     0.000  210     0.000  211     0.000  212     0.000  213     0.000  214     0.000
   56    1     0.042    2     0.716    3     0.000    4     0.891    5     1.912    6     0.055    7     2.585    8     2.806    9     0.000   10     7.007   11     4.475   12     5.526   13     4.744   14    14.403   15     8.183   16     5.919   17     6.785   18     0.042   19     0.203   20     1.453   21     6.180   22     0.156   23     7.462   24     4.561   25     0.757   26     2.989   27     1.053   28     7.017   29     5.046   30     2.325   31    15.714   32    12.462   33    20.249   34    11.660   35     7.763   36     1.851   37     0.093   38     3.794   39     0.042   40     0.042   41     2.846   42     8.298   43     2.746   44     0.425   45    15.102   46     0.970   47     6.867   48     0.000   49     0.882   50     0.804   51     0.042   52     7.493   53    27.053   54    26.632   55    53.088   56     0.000   57     1.735   58     3.598   59     0.396   60     3.549   61     0.000   62     0.000   63     0.278   64     0.042   65     0.383   66     0.562   67     0.530   68     0.969   69     0.968   70     1.075   71     0.000   72     0.798   73     0.000   74     0.000   75     0.000   76     0.000   77     0.000   78     0.000   79     0.000   80     0.090   81     0.000   82     0.608   83     0.000   84     0.000   85     0.313   86     0.000   87     0.000   88     0.000   89     0.000   90     0.926   91     2.067   92     0.691   93     1.772   94     0.000   95     4.086   96     0.000   97     4.768   98   102.682   99     8.624  100    14.247  101    30.551  102    16.318  103   116.303  104     0.000  105     0.000  106     0.469  107     0.000  108     2.068  109     0.000  110     8.920  111     1.220  112     2.628  113     0.000  114     0.255  115     0.145  116     0.000  117     0.000  118     0.000  119     0.000  120     0.000  121     0.039  122     0.697  123     0.000  124     0.000  125     0.603  126     0.619  127     1.656  128     6.265  129     0.442  130     1.877  131     4.348  132     3.057  133     0.000  134     0.000  135     0.163  136     3.390  137     2.179  138     0.168  139     1.583  140     0.000  141     0.000  142     2.609  143     0.595  144     0.000  145    32.914  146     5.419  147     0.630  148     0.000  149     0.488  150     1.404  151     0.255  152     0.113  153    13.574  154     0.000  155     0.930  156     2.421  157     0.350  158     0.274  159     0.504  160     0.892  161     2.294  162     5.427  163     4.470  164     0.000  165     2.436  166     1.649  167    15.156  168     3.057  169     1.372  170     0.000  171     1.497  172     1.497  173     1.497  174     2.868  175     1.525  176     6.330  177     0.000  178    24.401  179     0.000  180     0.000  181     3.112  182     0.000  183     0.000  184     0.000  185     0.000  186     0.000  187     0.000  188     1.070  189     0.000  190     0.000  191     0.000  192     0.000  193     1.054  194     0.000  195     0.000  196     1.054  197     1.054  198     0.000  199     0.000  200     1.054  201     0.000  202    16.239  203     0.000  204     0.000  205     0.000  206     0.000  207     0.000  208     1.054  209     0.000  210     1.054  211     0.000  212     0.000  213     0.000  214     0.000
   57    1     0.000    2     0.000    3     0.055    4     0.000    5     1.948    6    21.635    7     3.952    8     4.616    9     0.000   10     5.757   11    18.852   12     2.317   13    37.989   14     9.325   15     3.057   16     3.366   17     4.195   18     0.000   19     0.000   20     0.122   21     2.280   22     0.000   23     0.435   24     8.809   25     5.028   26    16.844   27     0.599   28     3.881   29     0.685   30     5.208   31    10.588   32     3.263   33    10.206   34     4.490   35     1.985   36    36.797   37     0.165   38     6.536   39     0.000   40     0.000   41    10.249   42     5.163   43     1.436   44     0.000   45    33.109   46     0.122   47     0.753   48     0.042   49     0.000   50     0.000   51     0.306   52     0.477   53     0.109   54     0.406   55     1.498   56     1.735   57     0.000   58     5.410   59     1.877   60     1.671   61     3.100   62     0.042   63     0.000   64     0.000   65     0.042   66     0.102   67     0.000   68     0.382   69     0.042   70     0.042   71     1.220   72     2.226   73     0.947   74     0.252   75     1.390   76     1.592   77     0.476   78     0.819   79     5.821   80     0.461   81     0.220   82     3.439   83    11.523   84     4.598   85     2.913   86     0.104   87     1.164   88     0.862   89     2.094   90     4.194   91     8.792   92     4.708   93    25.841   94     1.114   95     1.065   96     0.102   97     6.298   98    15.728   99     6.061  100     0.176  101     6.543  102     0.097  103     1.380  104     0.000  105     0.000  106     0.764  107     0.000  108     0.000  109     0.000  110     0.000  111     0.000  112     0.000  113     0.000  114     0.352  115     1.810  116     0.000  117     0.000  118     0.342  119     5.684  120     0.354  121     0.925  122     5.569  123     0.252  124     1.972  125     1.464  126     0.000  127    11.850  128     0.000  129     0.000  130     0.000  131     0.000  132     0.000  133     0.000  134     0.000  135     0.236  136     2.513  137    14.823  138     3.369  139     0.415  140     0.740  141     0.483  142     9.176  143    13.665  144     1.206  145    44.874  146    16.623  147     0.549  148    40.572  149     8.898  150    49.760  151    18.524  152     0.042  153     0.892  154    18.998  155    51.187  156    71.237  157    13.149  158     0.042  159     0.000  160     0.000  161     0.000  162     2.675  163     0.042  164     3.292  165     0.000  166     0.000  167     0.000  168     0.000  169     0.000  170     0.000  171     0.000  172    16.775  173    20.890  174     0.000  175     0.510  176     0.000  177     0.000  178     0.042  179     0.000  180     0.000  181    41.611  182     0.000  183     0.000  184     0.000  185    13.927  186    10.436  187     0.000  188     0.000  189     0.000  190     0.000  191     0.000  192     0.000  193     0.000  194     0.000  195     0.000  196     0.000  197     0.000  198     0.000  199     0.000  200     0.000  201     0.000  202     9.318  203     0.000  204     0.000  205     0.000  206     0.000  207     0.000  208     0.000  209     0.000  210     0.000  211     0.000  212     0.000  213     0.000  214     0.000
   58    1     0.000    2     2.071    3     0.080    4     3.204    5     5.604    6     0.309    7     5.512    8     3.702    9     8.012   10    16.536   11     0.762   12    19.641   13     1.533   14    11.333   15    14.130   16    16.753   17    11.417   18     0.000   19     0.033   20     8.107   21     8.200   22     0.000   23    13.815   24    21.770   25    11.474   26    20.270   27    20.572   28    24.517   29    10.359   30    43.965   31    14.858   32    13.895   33    14.920   34    15.102   35    21.421   36     1.955   37     1.114   38    27.081   39     0.000   40     0.000   41    17.913   42    14.082   43    13.064   44     0.000   45    14.653   46     4.798   47    11.038   48     0.042   49     0.259   50     3.641   51     0.000   52    12.528   53     5.702   54    21.296   55     5.690   56     3.598   57     5.410   58     0.000   59     3.989   60     3.131   61     5.518   62     0.553   63     0.223   64     0.000   65     0.321   66     1.516   67     0.481   68     1.031   69     2.633   70     0.946   71     0.000   72     0.411   73     0.077   74     0.152   75     0.152   76     0.319   77     0.319   78     0.242   79     0.302   80     0.178   81     0.242   82     0.952   83     3.459   84     0.242   85     0.134   86     1.152   87     0.190   88     0.152   89     2.372   90     0.454   91     1.563   92     1.414   93     0.571   94     0.178   95     0.414   96     8.836   97     3.046   98     2.427   99     0.780  100    18.650  101     0.412  102     0.637  103     5.984  104     0.000  105     0.000  106     0.000  107     0.000  108     0.000  109     0.000  110     1.578  111     0.000  112     0.000  113     0.000  114     0.377  115    14.496  116     2.143  117     4.470  118     0.242  119     0.000  120     0.000  121     5.648  122     0.563  123     0.033  124     0.319  125    12.913  126     4.982  127     1.651  128     0.000  129     0.000  130     0.000  131     0.080  132     0.080  133     2.008  134     0.000  135     3.281  136     1.398  137    20.858  138     1.712  139     0.221  140     0.000  141     0.152  142    11.236  143     0.168  144     0.440  145     1.630  146     5.126  147     1.282  148     1.625  149     4.267  150     3.656  151     2.376  152     0.042  153     1.356  154     0.912  155     7.579  156     8.182  157     0.733  158     0.042  159     0.375  160     0.102  161     0.240  162     0.127  163     0.125  164     0.000  165     0.262  166     0.153  167     0.185  168     0.000  169     0.000  170     0.000  171     0.033  172     0.000  173     0.000  174     0.000  175     0.153  176     0.000  177     0.000  178     0.170  179     0.000  180     0.000  181     0.055  182     0.000  183     0.000  184     0.000  185     0.000  186     0.000  187     0.000  188     5.800  189     0.000  190     0.000  191     0.000  192     0.000  193     0.000  194     0.000  195     0.000  196     0.000  197     0.000  198     0.000  199     0.000  200     0.000  201     0.000  202     0.500  203     0.000  204     0.000  205     0.000  206     0.000  207     0.000  208     0.000  209     0.000  210     0.000  211     0.000  212     0.000  213     0.000  214     0.000
   59    1     0.287    2    19.385    3    13.176    4    35.500    5    39.072    6     0.873    7    50.525    8    26.964    9    10.548   10    10.964   11     0.055   12    13.155   13     1.323   14     4.371   15     5.887   16     6.003   17     6.868   18     0.165   19     0.247   20     1.248   21     1.411   22     0.235   23     3.946   24     4.170   25    12.278   26     9.184   27     2.148   28     4.755   29     2.367   30     6.247   31     4.428   32     6.842   33     3.432   34     4.765   35     3.411   36     0.420   37     2.616   38     3.821   39     0.267   40     0.165   41     3.044   42     5.323   43     4.431   44     0.924   45     2.465   46     2.136   47     0.698   48     0.490   49     0.211   50     2.986   51     0.255   52     0.087   53     2.728   54     1.786   55     2.652   56     0.396   57     1.877   58     3.989   59     0.000   60    42.706   61     1.219   62     0.651   63     0.897   64     0.000   65     2.264   66     0.413   67     0.109   68     0.211   69     0.000   70     0.211   71     4.640   72     4.592   73     2.129   74     2.982   75     0.730   76     0.512   77     1.428   78     1.730   79    14.855   80     0.203   81     0.241   82     2.155   83    15.898   84     0.273   85     0.507   86     2.664   87     3.285   88     0.656   89     2.242   90     1.066   91     2.998   92     0.132   93     0.055   94     0.703   95     0.424   96     0.376   97     0.235   98     4.032   99     0.030  100     0.942  101     0.055  102     0.209  103     0.363  104     0.030  105     0.030  106     0.000  107     0.000  108     0.000  109     0.000  110     0.000  111     0.000  112     0.000  113     0.030  114    10.515  115    10.020  116     7.084  117     2.433  118     2.080  119     0.994  120     3.578  121    12.859  122     0.425  123     3.246  124     4.371  125     8.376  126     0.764  127     3.338  128     0.000  129     0.000  130     0.000  131     0.030  132     0.000  133    35.950  134     2.351  135    27.892  136     1.790  137    11.951  138    10.164  139     1.560  140     3.110  141     0.787  142     3.796  143     0.055  144     0.432  145     0.300  146     0.617  147    24.544  148     0.153  149     0.105  150     0.477  151     0.000  152     0.000  153    23.960  154    11.211  155     0.346  156     1.156  157     4.882  158     0.134  159     3.465  160     0.000  161     0.000  162     1.798  163     0.000  164     0.000  165     0.000  166     0.175  167     0.000  168     0.175  169     0.000  170     0.175  171     0.000  172     0.000  173     0.000  174     0.175  175     0.000  176     0.000  177     0.000  178     0.000  179     0.000  180     0.000  181     0.819  182     0.000  183     0.000  184     0.000  185     0.764  186     0.000  187     0.000  188     0.242  189     0.000  190     0.180  191     0.000  192     0.000  193     0.000  194     0.000  195     0.000  196     0.000  197     0.000  198     0.133  199     0.000  200     0.000  201     0.000  202     0.133  203     0.000  204     0.000  205     0.000  206     0.133  207     0.000  208     0.000  209     0.000  210     0.000  211     0.000  212     0.000  213     0.000  214     0.000
   60    1     0.000    2    17.332    3     0.742    4    58.523    5    25.505    6     1.821    7    33.390    8    30.399    9    12.872   10    22.223   11     0.656   12    11.939   13     1.529   14     6.463   15     4.483   16     8.082   17     9.028   18     0.000   19     1.286   20     4.490   21     5.165   22     0.000   23    10.351   24     3.051   25    14.398   26     4.875   27     1.945   28     4.141   29     3.173   30     6.402   31     6.365   32     4.998   33     4.711   34     4.615   35     4.151   36     4.627   37     0.700   38     2.014   39     0.000   40     0.102   41     2.776   42     4.785   43     7.813   44     0.435   45     3.304   46     3.596   47     5.115   48     0.000   49     0.109   50     2.301   51     0.442   52     3.381   53     3.832   54     2.324   55    10.450   56     3.549   57     1.671   58     3.131   59    42.706   60     0.000   61     0.770   62     0.328   63     3.075   64     0.000   65     1.133   66     0.483   67     1.709   68     0.354   69     1.263   70     2.359   71    10.603   72     2.655   73     0.212   74     2.370   75     0.127   76     0.129   77     0.725   78     1.604   79    26.306   80     0.247   81     0.168   82     0.297   83    16.919   84     1.822   85     0.156   86     8.476   87     0.297   88     1.573   89     0.852   90     0.215   91     2.076   92     1.015   93     0.636   94     0.141   95     0.223   96     1.789   97     1.476   98     0.992   99     0.231  100     0.775  101     0.235  102     0.139  103     0.396  104     0.000  105     0.000  106     0.000  107     0.000  108     0.000  109     0.000  110     0.000  111     0.000  112     0.000  113     0.000  114    21.862  115     0.775  116    16.328  117    10.942  118     1.102  119     7.719  120     0.274  121     3.391  122     1.532  123     3.057  124     0.247  125    15.511  126     2.167  127     9.406  128     0.000  129     0.000  130     0.000  131     0.080  132     0.080  133    14.580  134    14.588  135    30.011  136     3.354  137    10.294  138     2.082  139     0.168  140     0.336  141     0.528  142    31.862  143     4.558  144     0.498  145     1.458  146     1.564  147    47.810  148     1.894  149    22.961  150     0.290  151    17.243  152     0.000  153     9.879  154    24.987  155     0.693  156     0.709  157     5.595  158     0.263  159     7.972  160     4.456  161     1.798  162     0.341  163     0.382  164     0.000  165     0.139  166     0.139  167     0.000  168     0.000  169     0.000  170     0.000  171     0.000  172     0.000  173     0.000  174     0.000  175     0.000  176     0.170  177     0.000  178     0.180  179     0.000  180     0.000  181     0.000  182     0.000  183     0.000  184     0.000  185     0.000  186     7.379  187     0.000  188     0.551  189     0.000  190     0.000  191     0.000  192     0.000  193     0.000  194     0.000  195     0.000  196     0.000  197     0.000  198     0.000  199     0.000  200     0.000  201     0.000  202     0.000  203     0.000  204     0.000  205     0.000  206     0.000  207     0.000  208     0.000  209     0.000  210     0.000  211     0.000  212     0.000  213     0.000  214     0.000
   61    1    36.702    2     5.739    3     0.514    4     3.455    5     1.342    6     0.000    7     0.896    8     1.106    9    12.250   10     0.705   11     0.000   12     2.334   13     0.000   14     0.175   15     1.907   16     1.315   17     2.594   18     7.492   19    40.148   20     1.637   21     1.630   22     6.754   23     4.881   24     2.077   25    13.534   26     2.380   27     2.879   28     1.313   29     0.473   30     1.770   31     1.320   32     2.293   33     0.403   34     0.587   35     4.511   36     0.797   37    29.720   38     2.529   39     2.823   40     3.199   41     5.246   42     1.004   43     2.883   44     7.900   45     0.733   46    32.971   47     4.781   48     4.671   49     8.589   50    32.202   51     3.920   52     6.380   53    10.342   54     2.191   55     1.988   56     0.000   57     3.100   58     5.518   59     1.219   60     0.770   61     0.000   62    20.457   63    14.931   64     1.304   65    16.599   66    29.477   67    11.267   68    10.851   69     8.906   70    20.384   71     0.000   72     7.350   73     0.000   74     0.030   75     0.030   76     0.000   77     0.105   78     0.078   79     0.611   80     0.000   81     0.048   82     0.000   83     0.146   84     0.048   85     0.000   86     0.129   87     0.030   88     0.000   89     0.030   90     0.000   91     5.202   92     0.176   93     3.057   94     0.000   95     0.000   96    17.558   97     8.590   98     0.258   99     0.030  100     0.183  101     0.000  102     0.139  103     2.754  104     1.587  105     2.528  106     0.000  107     0.000  108     0.575  109     0.000  110     0.000  111     0.000  112     0.000  113     3.322  114     7.841  115     3.452  116     2.633  117     0.351  118     0.000  119     0.000  120     0.795  121    10.437  122     0.000  123     0.048  124     0.437  125    13.829  126     3.930  127     3.211  128     0.000  129     2.829  130     0.000  131     0.110  132     0.420  133     4.806  134     0.000  135     0.931  136     0.145  137     1.579  138     0.078  139     0.048  140     0.078  141     0.030  142    21.158  143     0.000  144     0.217  145     0.122  146     4.469  147   171.369  148    12.004  149     6.663  150     0.048  151     0.000  152     9.631  153   113.337  154     5.450  155     4.048  156     7.136  157    14.123  158    25.524  159     8.563  160     3.485  161     7.564  162   181.065  163     8.688  164     0.000  165     0.139  166     3.371  167     0.000  168     3.232  169     0.000  170     1.704  171     0.000  172     0.000  173     0.000  174     0.515  175     0.146  176     2.548  177     0.341  178     2.811  179     0.000  180     0.000  181     0.000  182     0.000  183     0.000  184     0.000  185     0.000  186     0.000  187     0.000  188    38.760  189     0.000  190     1.666  191     0.000  192     0.000  193     0.000  194     0.000  195     0.000  196     0.000  197     0.000  198     0.000  199     0.000  200     0.000  201     0.000  202     0.079  203     0.000  204     0.000  205     0.000  206     0.000  207     0.000  208     0.000  209     0.000  210     0.000  211     0.000  212     3.057  213     0.000  214     0.000
   62    1    34.174    2    11.918    3     1.081    4     0.826    5     0.619    6     0.000    7     0.581    8     0.165    9    28.211   10     0.455   11     0.000   12     0.516   13     0.000   14     0.260   15     0.628   16     0.219   17     0.379   18    10.150   19    33.627   20     0.000   21     0.980   22    11.258   23     1.662   24     0.547   25     4.399   26     0.754   27     0.665   28     0.549   29     0.191   30     0.443   31     0.367   32     0.255   33     1.510   34     0.665   35     1.633   36     0.406   37    69.884   38     1.072   39     3.601   40     5.097   41     0.519   42     0.456   43     1.037   44     7.221   45     0.716   46    20.945   47     0.705   48     5.888   49     3.923   50    11.988   51     5.836   52     2.964   53     0.527   54     0.357   55     1.940   56     0.000   57     0.042   58     0.553   59     0.651   60     0.328   61    20.457   62     0.000   63     5.505   64     2.682   65     4.686   66    30.729   67     3.830   68     5.146   69     1.938   70     7.507   71     4.565   72     5.256   73     0.033   74     0.000   75     0.000   76     0.033   77     0.138   78     0.000   79     5.926   80     0.000   81     0.000   82     0.033   83     0.033   84     0.000   85     0.340   86     0.000   87     0.000   88     0.000   89     0.000   90     0.000   91     0.000   92     0.000   93     0.000   94     0.033   95     0.033   96     8.462   97     0.161   98     0.039   99     0.000  100     4.284  101     0.000  102     0.033  103     0.000  104     3.253  105     5.425  106     0.000  107    13.757  108     0.000  109     0.235  110     0.000  111     0.000  112     0.000  113     0.000  114     1.313  115     0.177  116     2.643  117     0.000  118     0.000  119     0.000  120     0.641  121     2.036  122     0.000  123     0.033  124     0.469  125     6.245  126     0.846  127     0.691  128     1.752  129     2.742  130     4.291  131     0.170  132     0.533  133     0.000  134     1.903  135     0.090  136     0.185  137     0.039  138     0.000  139     0.033  140     0.000  141     0.000  142     0.000  143     0.000  144     0.000  145     0.039  146     0.345  147    11.048  148     5.672  149     1.064  150     0.325  151     0.102  152     1.594  153    12.957  154     0.033  155     0.693  156     0.612  157     5.338  158    21.590  159     5.881  160     8.345  161     2.569  162   147.868  163    16.002  164    12.294  165     0.000  166     0.000  167     0.033  168     0.000  169     0.000  170     0.000  171     0.033  172     0.000  173     0.000  174     0.000  175     3.292  176     0.000  177     0.161  178    12.483  179    11.889  180     0.000  181     0.437  182     0.000  183     0.000  184     0.000  185     0.000  186    20.965  187    24.911  188     2.712  189     0.000  190    56.117  191     8.036  192     5.724  193     6.930  194     6.377  195     6.488  196     5.892  197    17.804  198     5.395  199     7.473  200     6.503  201     5.552  202     0.000  203     5.432  204     6.964  205     4.788  206     8.006  207     6.490  208     6.450  209     8.118  210     8.780  211     6.630  212     7.207  213     6.867  214     6.065
   63    1    40.181    2     0.286    3     0.146    4     0.146    5     0.090    6     0.000    7     0.000    8     0.000    9     0.887   10     0.910   11     0.000   12     0.265   13     0.000   14     0.042   15     0.263   16     0.000   17     0.105   18    32.553   19    10.424   20     0.437   21     0.000   22     3.051   23     0.793   24     0.160   25     0.436   26     0.170   27     0.000   28     0.148   29     0.000   30     0.160   31     0.509   32     0.348   33     0.148   34     0.223   35     0.425   36     0.382   37     9.426   38     0.534   39    23.146   40    19.020   41     0.118   42     0.231   43     0.382   44    50.446   45     0.105   46    11.463   47     2.036   48    12.390   49    43.568   50     6.602   51    29.911   52     5.030   53     4.347   54     2.027   55     2.206   56     0.278   57     0.000   58     0.223   59     0.897   60     3.075   61    14.931   62     5.505   63     0.000   64    10.353   65    80.040   66    16.744   67    39.109   68    35.192   69    34.146   70    14.996   71     0.965   72    12.092   73     0.000   74     0.000   75     0.000   76     0.000   77     0.000   78     0.000   79     0.764   80     0.000   81     0.000   82     0.000   83     0.000   84     0.000   85     0.000   86     0.000   87     0.000   88     0.000   89     0.000   90     0.000   91     2.435   92     0.000   93     0.000   94     0.000   95     0.000   96     1.984   97     4.218   98     0.105   99     0.000  100     0.000  101     0.204  102     0.000  103     3.311  104     2.498  105     5.824  106     0.000  107     0.000  108     1.529  109     2.335  110     0.000  111     0.000  112     0.000  113     0.340  114    13.432  115     2.174  116     2.455  117     2.993  118     0.000  119     0.000  120     0.133  121     4.551  122     0.000  123     0.000  124     0.000  125     6.334  126     0.706  127     0.271  128     7.780  129     8.077  130     0.000  131     2.078  132     2.053  133     2.488  134     4.785  135     1.651  136     1.786  137     0.864  138     0.000  139     0.000  140     0.000  141     0.000  142     1.426  143     0.000  144     0.000  145     0.083  146     0.188  147     5.137  148     0.000  149     3.511  150     0.042  151     0.000  152    16.575  153    18.100  154     2.518  155     0.228  156     0.083  157     3.638  158    39.210  159     5.031  160    13.753  161     2.673  162    24.469  163   109.168  164     0.000  165     0.000  166     0.510  167     0.510  168     0.000  169     0.000  170     0.000  171     0.000  172     0.000  173     0.000  174     0.000  175     0.146  176     0.000  177     0.341  178     0.829  179     0.000  180     0.000  181     0.000  182     0.000  183     0.000  184     0.000  185     0.000  186     0.000  187     0.000  188     6.342  189     0.000  190     0.967  191     0.000  192     0.000  193     0.000  194     0.000  195     0.000  196     0.000  197     0.000  198     0.000  199     0.000  200     0.000  201     0.000  202     0.042  203     0.000  204     0.000  205     0.000  206     0.000  207     0.000  208     0.000  209     0.000  210     0.000  211     0.000  212     0.000  213     0.000  214     0.000
   64    1     9.773    2     0.000    3     0.146    4     0.000    5     0.000    6     0.000    7     0.000    8     0.000    9     3.453   10     0.000   11     0.000   12     0.042   13     0.000   14     0.042   15     0.000   16     0.000   17     0.000   18    27.876   19     2.994   20     0.000   21     0.000   22    22.016   23     0.000   24     0.042   25     0.000   26     0.000   27     0.000   28     0.042   29     0.000   30     0.042   31     0.000   32     0.042   33     0.042   34     0.000   35     0.000   36     0.042   37     2.471   38     0.042   39    51.333   40    47.647   41     0.000   42     0.042   43     0.042   44    20.927   45     0.000   46     0.727   47     0.170   48    72.983   49    15.086   50     0.562   51     9.576   52     0.348   53     0.146   54     0.348   55     0.000   56     0.042   57     0.000   58     0.000   59     0.000   60     0.000   61     1.304   62     2.682   63    10.353   64     0.000   65    10.185   66     9.218   67     4.009   68     3.258   69     5.121   70     6.523   71     0.510   72     0.255   73     0.000   74     0.000   75     0.000   76     0.000   77     0.000   78     0.000   79     0.000   80     0.000   81     0.000   82     0.000   83     0.000   84     0.000   85     0.000   86     0.000   87     0.000   88     0.000   89     0.000   90     0.000   91     0.042   92     0.000   93     0.170   94     0.000   95     0.000   96     0.400   97     0.152   98     0.000   99     0.000  100     0.000  101     0.000  102     0.000  103     0.297  104     5.842  105     8.005  106     0.000  107     0.000  108     0.000  109     2.178  110     8.626  111    12.717  112     5.569  113     1.529  114     0.283  115     0.382  116     0.431  117     0.000  118     0.000  119     0.000  120     0.000  121     0.000  122     0.000  123     0.000  124     0.000  125     0.782  126     0.000  127     0.042  128     4.968  129     0.000  130     0.340  131     0.000  132     0.000  133     0.153  134     0.000  135     0.161  136     0.000  137     0.000  138     0.000  139     0.000  140     0.000  141     0.000  142     0.042  143     0.000  144     0.000  145     0.000  146     0.000  147     1.136  148     0.000  149     0.000  150     0.042  151     0.000  152   581.283  153     2.458  154     0.599  155     0.000  156     0.000  157     0.042  158    70.484  159     0.146  160     0.000  161     0.000  162     1.335  163    85.049  164     0.000  165     0.000  166     0.000  167     0.000  168     0.000  169     0.000  170     0.000  171     0.000  172     0.000  173     0.000  174     0.000  175     0.000  176     0.000  177    74.414  178   118.867  179    37.847  180    62.066  181    33.267  182    71.224  183    44.451  184    63.352  185    27.085  186     0.000  187     0.387  188     0.666  189     9.112  190     0.764  191     0.278  192     0.000  193     0.000  194     0.000  195     0.000  196     0.000  197     0.000  198     0.109  199     0.000  200     0.109  201     0.000  202     0.042  203     0.109  204     0.109  205     0.109  206     0.109  207     0.109  208     0.109  209     2.343  210     0.000  211     0.000  212     0.340  213     0.000  214     0.109
   65    1    14.514    2     0.189    3     0.133    4     1.275    5     0.177    6     0.000    7     0.000    8     0.087    9     5.198   10     0.358   11     0.000   12     0.699   13     0.000   14     0.641   15     0.293   16     0.130   17     0.247   18    15.331   19    17.987   20     0.961   21     0.786   22    10.150   23     0.457   24     0.193   25     1.991   26     0.247   27     0.315   28     0.351   29     0.146   30     0.384   31     0.212   32     0.228   33     0.109   34     0.334   35     0.955   36     0.956   37     8.125   38     0.204   39     7.454   40    15.687   41     0.042   42     0.288   43     0.497   44    36.869   45     0.042   46    23.957   47     3.933   48    17.954   49    46.751   50    13.696   51    24.311   52     5.322   53     7.058   54     3.959   55     3.058   56     0.383   57     0.042   58     0.321   59     2.264   60     1.133   61    16.599   62     4.686   63    80.040   64    10.185   65     0.000   66    39.970   67    41.276   68    39.641   69    38.783   70    43.221   71     0.340   72     2.308   73     0.000   74     0.000   75     0.000   76     0.000   77     0.000   78     0.000   79     0.000   80     0.000   81     0.000   82     0.000   83     0.000   84     0.000   85     0.000   86     0.000   87     0.000   88     0.000   89     0.000   90     0.000   91     3.903   92     0.000   93     0.204   94     0.000   95     0.000   96     4.504   97     2.815   98     0.039   99     0.000  100     0.000  101     0.000  102     0.000  103     2.549  104     2.004  105     4.116  106     0.000  107     0.306  108     0.524  109     1.529  110     0.000  111     0.000  112     0.000  113     0.510  114     5.132  115     0.317  116     1.965  117     0.469  118     0.000  119     0.000  120     0.000  121     7.136  122     0.000  123     0.000  124     0.437  125    15.222  126     1.386  127     0.228  128     1.997  129     2.073  130     0.306  131     1.248  132     1.057  133     1.935  134     0.660  135     1.161  136     0.219  137     4.067  138     0.000  139     0.000  140     0.000  141     0.000  142     1.613  143     0.000  144     0.000  145     0.122  146     0.122  147    11.050  148     0.000  149     0.461  150     0.000  151     0.204  152    15.818  153    13.627  154     3.117  155     0.521  156     0.257  157     3.873  158    79.422  159     1.654  160    15.732  161     3.287  162    29.205  163    35.762  164     0.000  165     0.000  166     0.510  167     0.510  168     0.000  169     0.000  170     0.000  171     0.000  172     0.000  173     0.000  174     0.218  175     0.146  176     0.437  177     0.502  178     0.955  179     0.000  180     0.000  181     0.000  182     0.000  183     0.000  184     0.000  185     0.000  186     0.000  187     0.000  188    16.419  189     0.255  190     1.998  191     0.000  192     0.000  193     0.000  194     0.000  195     0.000  196     0.611  197     0.000  198     0.000  199     0.000  200     0.000  201     0.000  202     0.000  203     0.000  204     0.000  205     0.000  206     0.000  207     0.000  208     0.000  209     0.000  210     0.000  211     0.000  212     0.000  213     0.000  214     0.000
   66    1    44.029    2     3.915    3     0.413    4     0.444    5     1.102    6     0.000    7     1.429    8     0.519    9     9.549   10     0.415   11     0.000   12     0.224   13     0.000   14     0.299   15     0.320   16     0.807   17     0.244   18     8.350   19    56.328   20     0.185   21     0.340   22    27.828   23     1.754   24     0.412   25     1.882   26     1.088   27     0.368   28     0.627   29     0.201   30     0.470   31     0.427   32     1.056   33     0.127   34     0.375   35     1.699   36     0.581   37    19.159   38     0.623   39     9.289   40    12.718   41     0.670   42     1.033   43     0.500   44    22.648   45     0.200   46    22.811   47     4.591   48    14.757   49    15.866   50    14.715   51    27.503   52     4.793   53     7.421   54     3.014   55     2.604   56     0.562   57     0.102   58     1.516   59     0.413   60     0.483   61    29.477   62    30.729   63    16.744   64     9.218   65    39.970   66     0.000   67    13.217   68    13.443   69    14.604   70    26.836   71     0.000   72     5.108   73     0.033   74     0.000   75     0.000   76     0.033   77     0.033   78     0.000   79     0.000   80     0.000   81     0.000   82     0.033   83     0.033   84     0.000   85     0.000   86     0.097   87     0.000   88     0.000   89     0.000   90     0.000   91     4.305   92     0.000   93     0.170   94     0.033   95     0.033   96     6.047   97     3.878   98     0.000   99     0.000  100     0.000  101     0.000  102     0.033  103     1.510  104     8.413  105    19.561  106     0.000  107     0.306  108     1.269  109     0.598  110     0.000  111     0.000  112     1.643  113     2.904  114     1.836  115     0.769  116     1.818  117     0.000  118     0.000  119     0.000  120     0.133  121     0.488  122     0.000  123     0.033  124     0.033  125     6.064  126     0.139  127     0.360  128     6.014  129    10.539  130     0.306  131     1.089  132     1.057  133     1.063  134     1.086  135     0.090  136     0.000  137     0.000  138     0.000  139     0.033  140     0.000  141     0.000  142     0.559  143     0.000  144     0.000  145     0.083  146     0.361  147    56.908  148     3.337  149     3.387  150     0.075  151     0.000  152    22.356  153    47.327  154     1.344  155     0.393  156     1.341  157     3.063  158   110.996  159    13.959  160    16.507  161     5.746  162    57.000  163    24.873  164     0.000  165     0.000  166     0.000  167     0.033  168     0.000  169     0.000  170     0.000  171     0.033  172     0.000  173     0.000  174     0.786  175     0.146  176     0.000  177     3.237  178     7.114  179     0.000  180     0.000  181     0.000  182     0.000  183     0.000  184     0.000  185     0.000  186     0.000  187     0.000  188     5.122  189     1.529  190     2.177  191     0.000  192     0.000  193     0.000  194     0.000  195     0.000  196     0.000  197     0.000  198     0.000  199     0.000  200     0.000  201     0.000  202     0.042  203     0.000  204     0.000  205     0.000  206     0.000  207     0.000  208     0.000  209     0.000  210     0.000  211     0.000  212     0.000  213     0.000  214     0.000
   67    1     7.320    2     0.278    3     0.000    4     0.489    5     0.611    6     0.000    7     0.844    8     2.458    9     1.662   10     0.467   11     0.000   12     0.566   13     0.000   14     2.594   15     0.392   16     0.080   17     1.269   18     8.404   19     8.774   20     0.946   21     1.991   22     3.296   23     1.075   24     0.329   25     0.956   26     0.127   27     0.940   28     0.613   29     0.000   30     1.238   31     0.672   32     0.858   33     0.333   34     0.490   35     1.021   36     0.868   37     3.180   38     0.226   39     7.049   40     5.885   41     0.204   42     0.331   43     0.968   44    26.176   45     0.946   46     9.670   47    14.470   48    14.512   49    54.721   50     3.760   51    28.075   52    10.925   53     1.203   54     2.985   55     3.278   56     0.530   57     0.000   58     0.481   59     0.109   60     1.709   61    11.267   62     3.830   63    39.109   64     4.009   65    41.276   66    13.217   67     0.000   68   157.892   69   118.698   70    45.953   71     0.742   72     0.260   73     0.000   74     0.000   75     0.000   76     0.000   77     0.000   78     0.000   79     0.000   80     0.000   81     0.000   82     0.000   83     0.000   84     0.000   85     0.000   86     0.000   87     0.000   88     0.000   89     0.000   90     0.000   91     9.489   92     0.000   93     0.204   94     0.000   95     0.000   96     1.816   97     5.762   98     0.340   99     0.000  100     0.080  101     0.459  102     0.000  103    11.808  104     2.462  105     3.301  106     1.529  107     0.000  108     1.868  109     1.965  110     0.510  111     0.000  112     0.000  113     1.461  114     1.545  115     0.675  116     0.485  117     1.002  118     0.000  119     0.000  120     0.000  121     0.552  122     0.000  123     0.000  124     0.000  125     8.648  126     0.439  127     0.628  128     2.091  129     1.139  130     0.000  131     3.383  132     1.637  133     0.278  134     0.402  135     0.583  136     2.006  137     1.706  138     0.256  139     0.000  140     0.000  141     0.000  142     7.745  143     0.764  144     0.000  145     0.255  146     1.496  147     1.826  148     0.278  149     0.991  150     0.042  151     0.586  152     1.858  153     5.260  154     0.000  155     0.000  156     0.204  157     0.320  158    10.072  159     0.000  160     0.000  161     1.652  162    17.899  163    11.171  164     0.000  165     3.384  166     3.893  167     2.979  168     0.915  169     3.384  170     3.384  171     2.880  172     0.000  173     0.000  174     3.468  175    12.986  176    15.618  177     0.161  178     0.826  179     0.000  180     0.000  181     0.000  182     0.000  183     0.000  184     0.000  185     0.000  186     0.000  187     0.000  188     4.131  189     0.000  190     0.000  191     0.000  192     0.000  193     0.000  194     0.000  195     0.000  196     0.000  197     0.000  198     0.000  199     0.000  200     0.000  201     0.000  202     0.042  203     0.000  204     0.000  205     0.000  206     0.000  207     0.000  208     0.000  209     0.000  210     0.000  211     0.000  212     0.000  213     0.000  214     0.000
   68    1     5.804    2     0.533    3     0.000    4     0.387    5     0.175    6     0.000    7     0.000    8     2.087    9     0.733   10     0.571   11     0.000   12     0.325   13     0.000   14     2.453   15     0.228   16     0.309   17     1.216   18     7.143   19     5.976   20     1.936   21     0.925   22     2.687   23     0.827   24     0.291   25     0.877   26     0.327   27     0.539   28     0.288   29     0.284   30     0.774   31     0.723   32     0.571   33     0.695   34     0.531   35     1.473   36     0.000   37     3.833   38     0.462   39     5.644   40     5.639   41     0.314   42     0.707   43     1.768   44    23.155   45     1.332   46     5.493   47    13.769   48    11.985   49    47.306   50     3.334   51    30.894   52    16.048   53     1.835   54     4.529   55     3.158   56     0.969   57     0.382   58     1.031   59     0.211   60     0.354   61    10.851   62     5.146   63    35.192   64     3.258   65    39.641   66    13.443   67   157.892   68     0.000   69   116.493   70    37.157   71     0.742   72     0.000   73     0.000   74     0.000   75     0.000   76     0.000   77     0.256   78     0.000   79     0.153   80     0.000   81     0.000   82     0.000   83     0.000   84     0.000   85     0.000   86     0.352   87     0.000   88     0.000   89     0.000   90     0.000   91    14.787   92     0.352   93     0.556   94     0.352   95     0.000   96     1.610   97    10.024   98     0.547   99     0.000  100     0.080  101     0.459  102     0.000  103    14.490  104     1.227  105     3.212  106     0.000  107     0.000  108     2.759  109     5.829  110     1.121  111     0.000  112     0.000  113     1.623  114     2.440  115     3.061  116     1.646  117     0.950  118     0.000  119     0.000  120     0.000  121     2.645  122     0.000  123     0.000  124     0.000  125    11.067  126     2.906  127     0.083  128     0.660  129     0.382  130     0.000  131     1.107  132     1.481  133     0.630  134     0.402  135     1.092  136     2.425  137     1.818  138     0.256  139     0.000  140     0.000  141     0.000  142     9.918  143     0.764  144     0.000  145     0.376  146     3.321  147     5.402  148     0.278  149     1.045  150     0.000  151     0.586  152     1.689  153     6.859  154     0.000  155     0.449  156     0.257  157     0.361  158    10.590  159     0.000  160     0.764  161     0.587  162    15.305  163    15.018  164     0.000  165     3.384  166     3.893  167     2.979  168     2.972  169     3.384  170     6.970  171     1.351  172     0.000  173     0.000  174     5.744  175    10.700  176    17.166  177     0.000  178     6.075  179     4.756  180     0.000  181     0.000  182     4.756  183     0.000  184     0.000  185     0.000  186     0.000  187     0.000  188     5.778  189     0.000  190     0.000  191     0.000  192     0.000  193     0.000  194     0.000  195     0.000  196     0.000  197     0.000  198     0.000  199     0.000  200     0.000  201     0.000  202     0.000  203     0.000  204     0.000  205     0.000  206     0.000  207     0.000  208     0.000  209     0.000  210     0.000  211     0.000  212     0.000  213     0.000  214     0.000
   69    1     5.469    2     0.516    3     0.000    4     0.102    5     0.600    6     0.000    7     0.784    8     0.644    9     2.501   10     1.035   11     0.000   12     0.788   13     0.000   14     1.951   15     0.667   16     0.662   17     0.532   18     6.123   19     4.785   20     0.976   21     3.170   22     2.953   23     1.647   24     0.170   25     2.220   26     1.671   27     2.788   28     0.689   29     0.312   30     2.552   31     1.110   32     1.485   33     1.333   34     1.068   35     1.680   36     1.048   37     6.256   38     0.487   39     6.683   40     4.332   41     0.318   42     0.971   43     1.887   44    22.193   45     0.512   46    12.113   47    13.624   48    11.720   49    42.506   50     8.785   51    25.369   52    13.924   53     2.659   54     2.686   55     5.279   56     0.968   57     0.042   58     2.633   59     0.000   60     1.263   61     8.906   62     1.938   63    34.146   64     5.121   65    38.783   66    14.604   67   118.698   68   116.493   69     0.000   70    50.591   71     0.000   72     1.072   73     0.000   74     0.000   75     0.000   76     0.000   77     0.000   78     0.000   79     0.153   80     0.000   81     0.000   82     0.000   83     0.000   84     0.000   85     0.000   86     0.000   87     0.000   88     0.000   89     0.000   90     0.000   91     8.244   92     0.000   93     1.142   94     0.000   95     0.000   96     6.949   97     7.127   98     0.667   99     0.000  100     0.542  101     0.204  102     0.764  103     7.520  104     1.922  105     2.581  106     1.529  107     0.000  108     0.672  109     0.806  110     0.611  111     0.000  112     0.000  113     1.283  114     1.165  115     1.301  116     0.000  117     0.000  118     0.000  119     0.000  120     0.000  121     1.415  122     0.000  123     0.000  124     0.000  125     9.553  126     2.708  127     0.669  128     2.958  129     1.368  130     0.000  131     1.379  132     1.410  133     0.000  134     0.939  135     0.090  136     0.669  137     1.394  138     0.000  139     0.000  140     0.000  141     0.000  142     5.611  143     0.000  144     0.000  145     0.122  146     0.586  147     1.914  148     0.278  149     1.656  150     0.102  151     0.994  152     1.636  153     3.093  154     2.796  155     1.124  156     0.461  157     0.638  158    12.487  159     0.000  160     1.146  161     2.638  162    13.387  163    36.193  164     0.000  165     2.469  166     2.469  167     2.469  168     0.000  169     2.469  170     2.469  171     0.437  172     0.000  173     0.000  174     2.553  175    12.884  176    14.194  177     0.161  178     1.150  179     0.000  180     0.000  181     0.000  182     0.000  183     0.000  184     0.000  185     0.000  186     0.000  187     0.000  188    12.936  189     0.255  190     0.000  191     0.000  192     0.000  193     0.000  194     0.000  195     0.000  196     0.000  197     0.000  198     0.000  199     0.000  200     0.000  201     0.000  202     0.000  203     0.000  204     0.000  205     0.000  206     0.000  207     0.000  208     0.000  209     0.000  210     0.000  211     0.000  212     0.000  213     0.000  214     0.000
   70    1     9.821    2     0.558    3     0.235    4     0.894    5     0.800    6     0.000    7     1.741    8     1.418    9     2.531   10     0.333   11     0.000   12     0.285   13     0.000   14     0.624   15     0.582   16     0.444   17     0.654   18     6.359   19     6.864   20     1.305   21     1.325   22     5.625   23     1.489   24     0.163   25     1.787   26     0.563   27     0.638   28     0.774   29     0.434   30     0.819   31     0.285   32     2.101   33     0.194   34     0.741   35     1.458   36     0.212   37     4.494   38     0.567   39    11.931   40     9.004   41     0.757   42     0.497   43     1.658   44    33.945   45     0.224   46    17.627   47     3.123   48    25.069   49    82.326   50     4.353   51    50.550   52     5.699   53     2.973   54     3.205   55     2.928   56     1.075   57     0.042   58     0.946   59     0.211   60     2.359   61    20.384   62     7.507   63    14.996   64     6.523   65    43.221   66    26.836   67    45.953   68    37.157   69    50.591   70     0.000   71     0.645   72     0.660   73     0.000   74     0.030   75     0.030   76     0.000   77     0.000   78     0.030   79     0.153   80     0.000   81     0.000   82     0.000   83     0.000   84     0.000   85     0.000   86     0.127   87     0.030   88     0.000   89     0.030   90     0.000   91     0.191   92     0.030   93     0.204   94     0.000   95     0.000   96     2.663   97     3.454   98     0.039   99     0.030  100     0.139  101     0.000  102     0.000  103     2.885  104    13.564  105    16.054  106     5.098  107     0.698  108    13.655  109     4.853  110     0.755  111     2.715  112     4.589  113    10.524  114     2.867  115     0.345  116     0.449  117     5.465  118     0.000  119     0.000  120     0.030  121     1.820  122     0.000  123     0.000  124     0.000  125     4.789  126     0.766  127     0.412  128     2.395  129     0.000  130     5.046  131     5.239  132     5.139  133     0.127  134     1.019  135     0.683  136     1.034  137     0.219  138     0.030  139     0.000  140     0.030  141     0.030  142     2.306  143     0.000  144     0.030  145     0.039  146     0.317  147    16.226  148     5.970  149     5.852  150     0.000  151     0.510  152     2.491  153    21.504  154     0.712  155     0.175  156     0.309  157     3.199  158    39.608  159     2.901  160     1.561  161    19.517  162    35.183  163     8.714  164     0.000  165     2.469  166     4.565  167     5.823  168     6.546  169     1.433  170     5.388  171    12.844  172     0.000  173     0.000  174    18.682  175     0.611  176     6.371  177     0.161  178     1.639  179     0.000  180     0.000  181     0.000  182     0.881  183     0.000  184     2.070  185     0.000  186     0.000  187     0.000  188    42.165  189     0.000  190     0.191  191     0.000  192     0.000  193     0.000  194     0.000  195     0.000  196     0.611  197     0.000  198     0.000  199     0.000  200     0.000  201     0.000  202     0.079  203     0.000  204     0.000  205     0.000  206     0.000  207     0.000  208     0.000  209     0.000  210     0.000  211     0.000  212     0.000  213     0.000  214     0.000
   71    1     0.000    2    29.014    3    33.077    4     4.149    5     0.693    6     6.787    7     0.463    8     0.311    9    18.762   10     0.000   11     5.151   12     0.000   13     1.090   14     0.000   15     0.000   16     0.000   17     0.000   18     8.147   19     7.753   20     3.032   21     0.603   22    21.894   23     0.000   24     0.000   25     0.148   26     0.000   27     0.122   28     0.000   29     0.402   30     0.000   31     0.000   32     0.000   33     0.000   34     0.000   35     0.000   36     3.057   37     4.586   38     0.000   39     3.620   40     4.486   41     0.000   42     0.000   43     0.000   44     0.000   45     0.000   46     0.000   47     0.000   48     1.325   49     0.000   50     0.000   51     4.784   52     0.000   53     0.000   54     0.000   55     0.000   56     0.000   57     1.220   58     0.000   59     4.640   60    10.603   61     0.000   62     4.565   63     0.965   64     0.510   65     0.340   66     0.000   67     0.742   68     0.742   69     0.000   70     0.645   71     0.000   72    10.054   73     8.956   74     4.684   75     2.670   76     2.556   77    12.217   78     3.055   79    34.126   80     4.726   81     6.730   82     1.749   83     0.883   84     4.825   85    51.182   86     6.508   87     6.852   88     8.051   89     2.965   90     3.935   91     0.785   92     2.939   93     8.576   94     4.336   95     0.310   96     0.402   97     0.148   98     0.000   99     0.986  100     0.000  101     2.712  102     0.000  103     0.000  104     0.000  105     0.563  106     0.000  107     0.000  108     0.000  109     0.000  110     0.000  111     0.000  112     0.000  113     0.000  114     3.651  115     0.383  116     2.462  117     3.767  118    28.646  119     7.448  120    13.340  121     0.887  122     2.499  123     1.796  124    10.300  125     0.000  126     1.622  127     0.000  128     1.971  129     1.713  130     8.940  131     0.000  132     0.000  133     1.871  134    33.599  135     0.725  136     3.297  137     0.000  138     5.340  139     0.922  140     2.979  141     4.169  142     0.000  143     1.043  144     4.559  145     0.313  146     0.617  147    18.253  148     2.003  149     4.373  150     0.000  151    73.592  152     0.352  153     2.518  154     0.779  155     2.752  156     0.000  157     0.235  158     0.915  159     8.268  160    13.706  161     0.000  162    11.131  163    25.711  164     4.330  165     0.000  166     0.000  167     0.000  168     0.000  169     0.751  170     0.000  171     0.000  172     0.000  173     0.000  174     0.000  175     0.000  176    16.462  177     4.756  178     0.000  179    32.507  180    10.450  181    66.100  182    28.752  183    23.778  184     0.000  185     9.030  186     6.401  187    13.696  188     0.000  189    15.532  190     3.218  191     0.388  192     1.530  193     0.388  194     0.527  195     1.530  196     0.000  197     0.388  198     0.615  199     0.915  200     0.000  201     0.000  202     0.000  203     0.915  204     0.388  205     1.003  206     0.527  207     1.003  208     3.499  209     0.388  210     8.295  211     1.142  212     0.000  213     0.527  214     0.527
   72    1    28.497    2     1.508    3     0.798    4     6.746    5     0.000    6     1.529    7     0.000    8     0.097    9    20.258   10     0.528   11     1.529   12     0.000   13     1.955   14     5.179   15     0.000   16     0.000   17     0.000   18     1.528   19    11.458   20     0.000   21     0.451   22     2.869   23     0.156   24     0.000   25     0.375   26     0.000   27     4.057   28     0.000   29     0.000   30     0.000   31     0.000   32     0.000   33     0.235   34     0.000   35     0.000   36     0.000   37    10.802   38     0.000   39     1.407   40     0.764   41     0.000   42     0.000   43     0.245   44     1.793   45     3.223   46    13.349   47     2.082   48     3.637   49     0.538   50    12.069   51     7.881   52     0.942   53     0.000   54     3.057   55     0.097   56     0.798   57     2.226   58     0.411   59     4.592   60     2.655   61     7.350   62     5.256   63    12.092   64     0.255   65     2.308   66     5.108   67     0.260   68     0.000   69     1.072   70     0.660   71    10.054   72     0.000   73     0.148   74     0.000   75     0.000   76     0.000   77     2.281   78     0.000   79    10.543   80     0.000   81     0.000   82     0.148   83     0.000   84     0.550   85     0.000   86     0.447   87     0.000   88     1.064   89     0.000   90     0.000   91     6.414   92     0.000   93     0.000   94     0.000   95     0.000   96     6.451   97     4.078   98     0.000   99     0.000  100     0.000  101     0.000  102     0.000  103     0.313  104     0.000  105     0.000  106     0.000  107     0.000  108     0.563  109     0.113  110     0.000  111     0.000  112     0.000  113     0.000  114    41.300  115    16.210  116    38.619  117    30.429  118     4.313  119     4.116  120     1.166  121    21.314  122     0.000  123     0.000  124     1.978  125     5.173  126     5.620  127     0.704  128     3.596  129     4.571  130     0.829  131     0.469  132     0.113  133    19.603  134    56.124  135    18.858  136    69.302  137    15.841  138     0.000  139     0.000  140     0.000  141     0.922  142     9.894  143     0.563  144     0.000  145     2.522  146    22.774  147     3.603  148    36.410  149     2.510  150     0.000  151     4.654  152     0.872  153     2.098  154    13.266  155     0.000  156     0.000  157     1.402  158     6.294  159     5.236  160    19.367  161     5.035  162    44.467  163    49.186  164     0.000  165     0.000  166     0.000  167     0.000  168     0.000  169     0.000  170     0.000  171     0.000  172     0.000  173     0.000  174     0.000  175     0.188  176     0.217  177     0.000  178     0.000  179     0.000  180     0.000  181     0.000  182     0.000  183     0.000  184     0.000  185     0.000  186     0.000  187     0.876  188     1.845  189     0.000  190     7.379  191     0.000  192     0.000  193     0.000  194     0.000  195     0.000  196     0.000  197     0.000  198     0.000  199     0.000  200     0.000  201     0.000  202     0.000  203     0.000  204     0.000  205     0.000  206     0.000  207     0.000  208     0.000  209     0.000  210     0.000  211     0.000  212     0.000  213     0.000  214     0.000
   73    1     0.033    2     1.671    3    30.376    4     0.928    5     2.632    6    11.035    7     2.333    8     4.717    9     0.725   10     0.453   11    15.511   12     0.372   13    11.695   14     0.235   15     0.033   16     0.033   17     0.959   18     0.033   19     0.000   20     1.776   21     0.377   22     0.000   23     0.033   24     0.883   25     0.189   26     2.738   27     1.832   28     1.045   29     2.200   30     0.311   31     0.050   32     0.077   33     0.390   34     0.217   35     0.000   36     0.533   37     0.033   38     0.384   39     0.033   40     0.033   41     0.000   42     0.000   43     0.033   44     0.033   45     0.000   46     0.077   47     0.000   48     0.000   49     0.000   50     0.000   51     0.000   52     0.000   53     0.000   54     0.000   55     0.000   56     0.000   57     0.947   58     0.077   59     2.129   60     0.212   61     0.000   62     0.033   63     0.000   64     0.000   65     0.000   66     0.033   67     0.000   68     0.000   69     0.000   70     0.000   71     8.956   72     0.148   73     0.000   74    16.585   75    43.051   76    49.698   77    17.168   78    21.488   79     2.400   80    18.873   81    17.218   82    31.296   83    10.883   84    31.018   85     5.300   86    10.756   87    19.852   88    15.901   89    14.080   90    13.993   91     0.901   92    14.097   93     5.757   94    15.796   95    18.436   96     0.978   97     1.290   98     0.101   99    10.043  100     1.606  101     2.867  102     3.545  103     0.000  104     0.030  105     0.030  106     0.000  107     0.000  108     0.000  109     0.000  110     0.000  111     0.000  112     0.000  113     0.030  114     0.173  115     0.542  116     0.224  117     0.765  118     8.529  119     9.191  120    10.714  121     0.044  122    17.875  123    11.056  124    13.091  125     0.030  126     1.085  127     0.612  128     0.000  129     0.000  130     0.000  131     0.030  132     0.000  133     1.274  134     1.380  135     0.682  136     0.000  137     0.256  138    14.756  139    28.307  140    30.539  141    14.145  142     0.000  143    15.484  144    10.895  145     0.430  146     0.498  147     0.000  148     0.609  149     0.526  150     0.696  151     1.839  152     0.000  153     0.184  154     0.415  155     0.409  156     0.760  157     0.134  158     0.134  159     0.832  160     0.000  161     0.916  162     0.000  163     0.000  164     0.400  165     0.404  166     0.363  167     0.256  168     0.175  169     0.538  170     0.175  171     0.000  172     1.615  173     0.368  174     0.175  175     0.000  176     0.000  177     0.000  178     0.000  179     0.000  180     0.000  181     0.392  182     0.000  183     0.000  184     0.000  185     0.000  186     3.427  187     0.701  188     0.000  189     0.433  190     0.000  191     0.201  192     0.000  193     0.000  194     0.000  195     0.000  196     0.000  197     0.000  198     0.000  199     0.000  200     0.000  201     0.000  202     0.830  203     0.000  204     0.000  205     0.000  206     0.000  207     0.000  208     0.101  209     0.000  210     0.000  211     0.000  212     0.000  213     0.000  214     0.000
   74    1     0.000    2     1.849    3    17.351    4     1.449    5     2.648    6     7.889    7     0.831    8     0.412    9     0.379   10     0.000   11     9.215   12     0.000   13     2.151   14     0.000   15     0.000   16     0.000   17     0.000   18     0.000   19     0.030   20     3.579   21     0.198   22     0.000   23     0.000   24     0.030   25     1.178   26     0.030   27     2.075   28     0.202   29     0.765   30     0.560   31     0.000   32     0.044   33     0.000   34     0.000   35     0.030   36     4.163   37     0.000   38     0.074   39     0.000   40     0.000   41     0.030   42     0.030   43     0.000   44     0.000   45     0.000   46     0.044   47     0.000   48     0.000   49     0.030   50     0.030   51     0.000   52     0.000   53     0.030   54     0.030   55     0.000   56     0.000   57     0.252   58     0.152   59     2.982   60     2.370   61     0.030   62     0.000   63     0.000   64     0.000   65     0.000   66     0.000   67     0.000   68     0.000   69     0.000   70     0.030   71     4.684   72     0.000   73    16.585   74     0.000   75    16.201   76    13.658   77    22.870   78    40.653   79     6.223   80    17.478   81    10.356   82    24.121   83    14.251   84    20.941   85     4.905   86    30.606   87     9.430   88    19.280   89    25.703   90     9.273   91     0.497   92     8.125   93     4.010   94     9.199   95     7.187   96     1.618   97     0.503   98     0.000   99     2.466  100     1.624  101     1.015  102     4.555  103     0.000  104     0.000  105     0.000  106     0.000  107     0.000  108     0.000  109     0.000  110     0.000  111     0.000  112     0.000  113     0.000  114     0.808  115     0.619  116     0.410  117     1.607  118    15.046  119    11.498  120    20.187  121     0.074  122    21.912  123    28.506  124    22.362  125     0.000  126     2.734  127     1.222  128     0.000  129     0.000  130     0.000  131     0.000  132     0.000  133     2.388  134     3.880  135     2.691  136     0.000  137     0.000  138    34.685  139    13.522  140    25.021  141    28.535  142     0.608  143     7.195  144    13.212  145     0.680  146     0.491  147     0.030  148    17.471  149     7.859  150     1.452  151    17.052  152     0.000  153     0.000  154     4.443  155     0.732  156     4.905  157     1.798  158     0.000  159     2.584  160     5.599  161     3.261  162     0.000  163     0.000  164     0.544  165     0.000  166     0.000  167     0.030  168     0.000  169     0.603  170     0.000  171     0.030  172     0.269  173     0.128  174     0.000  175     0.000  176     0.000  177     0.000  178     0.000  179     0.000  180     0.000  181     3.631  182     0.000  183     0.000  184     0.000  185     0.000  186    11.854  187     1.130  188     0.030  189     0.455  190     0.000  191     0.256  192     0.000  193     0.000  194     0.000  195     0.000  196     0.166  197     0.422  198     0.000  199     0.000  200     0.166  201     0.000  202     0.122  203     0.000  204     0.000  205     0.000  206     0.000  207     0.000  208     0.000  209     0.000  210     0.166  211     0.000  212     0.000  213     0.000  214     0.000
   75    1     0.000    2     0.152    3     8.549    4     0.921    5     1.494    6    14.152    7     1.423    8     0.659    9     0.249   10     0.453   11    13.110   12     0.000   13    14.632   14     0.000   15     0.000   16     0.000   17     0.050   18     0.000   19     0.030   20     1.678   21     0.776   22     0.000   23     0.000   24     0.695   25     0.148   26     2.226   27     1.381   28     0.527   29     1.211   30     0.279   31     0.050   32     0.044   33     0.050   34     0.000   35     0.030   36     0.890   37     0.000   38     0.196   39     0.000   40     0.000   41     0.152   42     0.030   43     0.000   44     0.000   45     0.000   46     0.044   47     0.000   48     0.000   49     0.030   50     0.030   51     0.000   52     0.000   53     0.030   54     0.030   55     0.000   56     0.000   57     1.390   58     0.152   59     0.730   60     0.127   61     0.030   62     0.000   63     0.000   64     0.000   65     0.000   66     0.000   67     0.000   68     0.000   69     0.000   70     0.030   71     2.670   72     0.000   73    43.051   74    16.201   75     0.000   76    68.441   77    17.478   78    19.910   79     1.853   80    20.728   81    20.338   82    26.011   83     8.132   84    27.161   85     3.122   86     7.736   87    17.458   88    12.129   89    15.278   90    15.170   91     0.875   92    15.230   93     4.364   94    11.454   95    19.437   96     1.060   97     2.154   98     0.000   99    12.798  100     1.076  101     3.835  102     4.611  103     0.000  104     0.000  105     0.000  106     0.000  107     0.000  108     0.000  109     0.000  110     0.000  111     0.000  112     0.000  113     0.000  114     0.353  115     0.464  116     0.492  117     0.440  118     6.886  119     9.966  120    10.923  121     0.074  122    14.322  123    10.635  124     9.740  125     0.000  126     2.064  127     0.796  128     0.000  129     0.000  130     0.000  131     0.000  132     0.000  133     0.911  134     1.430  135     0.331  136     0.000  137     0.235  138    12.914  139    31.802  140    32.519  141    12.038  142     0.000  143    15.370  144    11.227  145     0.128  146     0.632  147     0.030  148     1.194  149     0.192  150     1.107  151     1.482  152     0.000  153     0.050  154     0.960  155     0.926  156     1.036  157     0.000  158     0.000  159     0.551  160     0.104  161     0.932  162     0.000  163     0.000  164     0.491  165     0.122  166     0.000  167     0.030  168     0.000  169     0.560  170     0.000  171     0.030  172     2.032  173     0.785  174     0.000  175     0.000  176     0.000  177     0.000  178     0.000  179     0.000  180     0.000  181     0.465  182     0.000  183     0.000  184     0.000  185     0.274  186     2.488  187     0.552  188     0.030  189     0.000  190     0.000  191     0.000  192     0.000  193     0.000  194     0.000  195     0.000  196     0.000  197     0.000  198     0.000  199     0.000  200     0.000  201     0.000  202     1.375  203     0.000  204     0.000  205     0.000  206     0.000  207     0.000  208     0.317  209     0.000  210     0.000  211     0.000  212     0.000  213     0.000  214     0.000
   76    1     0.033    2     0.518    3     6.124    4     0.409    5     1.499    6     9.546    7     0.698    8     1.353    9     0.690   10     0.050   11    16.770   12     0.033   13    17.810   14     0.235   15     0.033   16     0.033   17     0.748   18     0.033   19     0.000   20     1.212   21     3.833   22     0.000   23     0.033   24     0.122   25     0.033   26     1.367   27     1.208   28     1.134   29     1.112   30     0.077   31     0.050   32     0.077   33     0.050   34     0.217   35     0.000   36     0.493   37     0.033   38     0.294   39     0.033   40     0.033   41     0.250   42     0.000   43     0.033   44     0.033   45     0.000   46     0.077   47     0.000   48     0.000   49     0.000   50     0.000   51     0.000   52     0.000   53     0.000   54     0.000   55     0.000   56     0.000   57     1.592   58     0.319   59     0.512   60     0.129   61     0.000   62     0.033   63     0.000   64     0.000   65     0.000   66     0.033   67     0.000   68     0.000   69     0.000   70     0.000   71     2.556   72     0.000   73    49.698   74    13.658   75    68.441   76     0.000   77    14.898   78    19.994   79     2.244   80    19.678   81    17.257   82    25.886   83     8.982   84    27.049   85     3.095   86    10.746   87    24.293   88    14.455   89    14.459   90    15.509   91     1.138   92    16.661   93     3.976   94     9.824   95    16.500   96     0.845   97     1.635   98     0.101   99     9.271  100     2.217  101     2.976  102     5.005  103     0.000  104     0.030  105     0.030  106     0.000  107     0.000  108     0.000  109     0.000  110     0.000  111     0.000  112     0.000  113     0.030  114     0.173  115     0.937  116     0.152  117     0.332  118     6.020  119     8.133  120    10.557  121     0.044  122    15.357  123    11.886  124     8.202  125     0.030  126     1.501  127     0.885  128     0.000  129     0.000  130     0.000  131     0.030  132     0.000  133     0.685  134     0.868  135     0.699  136     0.000  137     0.402  138    14.839  139    33.827  140    30.283  141    11.920  142     0.000  143    14.990  144    10.562  145     0.558  146     0.235  147     0.000  148     0.538  149     0.192  150     0.725  151     1.137  152     0.000  153     0.184  154     0.519  155     1.377  156     0.606  157     0.134  158     0.134  159     0.455  160     0.104  161     0.808  162     0.000  163     0.000  164     0.609  165     0.339  166     0.175  167     0.000  168     0.175  169     0.912  170     0.175  171     0.000  172     1.446  173     0.903  174     0.175  175     0.000  176     0.000  177     0.000  178     0.000  179     0.000  180     0.000  181     0.593  182     0.000  183     0.000  184     0.000  185     0.274  186     2.934  187     0.867  188     0.000  189     0.113  190     0.000  191     0.000  192     0.000  193     0.000  194     0.000  195     0.000  196     0.000  197     0.000  198     0.000  199     0.000  200     0.000  201     0.000  202     2.028  203     0.000  204     0.000  205     0.000  206     0.000  207     0.000  208     0.217  209     0.000  210     0.000  211     0.000  212     0.000  213     0.000  214     0.000
   77    1     0.033    2     2.057    3     9.102    4     6.344    5     0.901    6     3.756    7     0.793    8     0.710    9     2.021   10     0.000   11     1.618   12     0.033   13     2.757   14     0.000   15     0.033   16     0.033   17     0.033   18     0.033   19     0.000   20     0.661   21     0.377   22     0.000   23     0.033   24     0.498   25     0.337   26     0.808   27     1.575   28     0.132   29     0.543   30     0.077   31     0.000   32     0.077   33     0.128   34     0.000   35     0.000   36     0.033   37     0.138   38     0.428   39     0.033   40     0.033   41     0.122   42     0.000   43     0.033   44     0.033   45     0.128   46     0.182   47     0.000   48     0.000   49     0.105   50     0.000   51     0.000   52     0.256   53     0.000   54     0.000   55     0.000   56     0.000   57     0.476   58     0.319   59     1.428   60     0.725   61     0.105   62     0.138   63     0.000   64     0.000   65     0.000   66     0.033   67     0.000   68     0.256   69     0.000   70     0.000   71    12.217   72     2.281   73    17.168   74    22.870   75    17.478   76    14.898   77     0.000   78    18.191   79     3.138   80    11.598   81    15.110   82    10.849   83    18.138   84    19.534   85    13.638   86    19.457   87     5.832   88    28.985   89    11.432   90     5.393   91     3.004   92     4.978   93     0.516   94     4.735   95     9.418   96     3.567   97     2.774   98     0.000   99     3.797  100     1.026  101     1.069  102     4.214  103     0.000  104     0.127  105     0.127  106     0.000  107     0.000  108     0.000  109     0.000  110     0.000  111     0.000  112     0.000  113     0.030  114     4.855  115     1.248  116     5.429  117     9.797  118    29.524  119    29.844  120    46.434  121     0.993  122    14.152  123     9.325  124    28.839  125     0.196  126     2.520  127     0.769  128     0.563  129     0.000  130     0.000  131     0.127  132     0.000  133     9.730  134    10.123  135     1.906  136     0.235  137     0.000  138    11.848  139    13.101  140    13.966  141    37.866  142     0.166  143     7.838  144    11.016  145     0.000  146     2.290  147     1.144  148     2.402  149     1.919  150     0.145  151    11.096  152     0.000  153     0.134  154     5.292  155     3.737  156     0.134  157     3.833  158     0.568  159    17.874  160    12.672  161    10.825  162     0.000  163     0.000  164     1.897  165     0.216  166     0.175  167     0.000  168     0.175  169     0.373  170     0.175  171     0.000  172     0.621  173     0.480  174     0.743  175     0.094  176     0.000  177     1.585  178     0.000  179     1.585  180     1.585  181     4.982  182     0.000  183     0.000  184     0.000  185     0.000  186     2.334  187     1.554  188     2.716  189     0.448  190     0.000  191     0.000  192     0.000  193     0.000  194     0.000  195     0.000  196     0.166  197     0.166  198     0.000  199     0.000  200     0.166  201     0.000  202     0.334  203     0.000  204     0.000  205     0.000  206     0.000  207     0.000  208     0.101  209     0.000  210     0.166  211     0.000  212     0.000  213     0.000  214     0.000
   78    1     0.000    2     0.333    3    16.057    4     1.776    5     2.791    6    10.723    7     1.788    8     1.114    9     0.839   10     3.629   11     3.862   12     0.048   13     4.977   14     0.282   15     0.048   16     0.048   17     0.048   18     0.000   19     0.030   20     3.295   21     0.965   22     0.000   23     1.104   24     0.078   25     0.452   26     0.587   27     1.201   28     1.471   29     4.286   30     0.176   31     0.000   32     0.000   33     0.128   34     0.264   35     0.078   36     1.820   37     0.000   38     0.627   39     0.000   40     0.000   41     0.078   42     0.030   43     0.000   44     0.000   45     0.128   46     0.000   47     0.000   48     0.000   49     0.030   50     0.030   51     0.000   52     0.000   53     0.030   54     0.030   55     0.000   56     0.000   57     0.819   58     0.242   59     1.730   60     1.604   61     0.078   62     0.000   63     0.000   64     0.000   65     0.000   66     0.000   67     0.000   68     0.000   69     0.000   70     0.030   71     3.055   72     0.000   73    21.488   74    40.653   75    19.910   76    19.994   77    18.191   78     0.000   79     5.074   80    20.046   81    12.349   82    21.140   83     9.519   84    26.132   85     2.560   86    22.475   87    13.060   88    13.114   89    36.381   90     9.323   91     1.069   92    14.362   93     2.468   94     7.520   95    10.022   96     0.771   97     0.801   98     0.000   99     3.576  100     2.483  101     2.458  102     3.164  103     0.000  104     0.000  105     0.000  106     0.000  107     0.000  108     0.000  109     0.000  110     0.000  111     0.000  112     0.000  113     0.000  114     1.131  115     0.923  116     0.548  117     1.468  118     7.384  119    11.492  120    13.021  121     0.152  122    24.206  123    26.072  124    14.850  125     0.000  126     2.166  127     5.834  128     0.000  129     0.000  130     0.000  131     0.000  132     0.000  133     1.442  134     2.894  135     2.041  136     0.000  137     3.340  138    27.457  139    18.147  140    19.699  141    12.463  142     0.339  143     9.199  144    19.258  145     1.745  146     0.262  147     0.030  148     1.213  149     1.287  150     2.204  151     2.641  152     0.000  153     0.000  154     1.587  155    25.092  156     0.905  157     0.000  158     0.000  159     0.937  160     0.386  161     0.932  162     0.000  163     0.000  164     0.296  165     0.668  166     0.000  167     0.286  168     0.000  169     0.472  170     0.000  171     0.030  172     0.384  173     0.384  174     0.000  175     0.094  176     0.000  177     0.000  178     0.000  179     0.000  180     0.000  181     0.471  182     0.000  183     0.000  184     0.000  185     0.108  186     2.138  187     0.880  188     0.030  189     0.113  190     0.000  191     0.000  192     0.000  193     0.000  194     0.000  195     0.000  196     0.000  197     0.000  198     0.000  199     0.000  200     0.000  201     0.000  202     0.378  203     0.000  204     0.000  205     0.000  206     0.000  207     0.000  208     0.000  209     0.000  210     0.000  211     0.000  212     0.000  213     0.000  214     0.000
   79    1     0.611    2    74.753    3    53.580    4     3.964    5     5.186    6     3.034    7     4.610    8     1.492    9    20.222   10     2.048   11     1.449   12     0.189   13    11.845   14     5.329   15     0.255   16     0.491   17     0.312   18     1.684   19     5.576   20     0.088   21     0.000   22     4.270   23     0.189   24     0.122   25     6.425   26     0.056   27     0.000   28     0.681   29     0.000   30     0.797   31     0.000   32     0.179   33     0.474   34     0.189   35     0.255   36    16.846   37    11.264   38     0.122   39     1.073   40     1.073   41     0.122   42     0.000   43     0.133   44     0.153   45     0.000   46     0.939   47     1.277   48     1.783   49     0.153   50     1.703   51     1.801   52     0.000   53     0.870   54     0.105   55     1.529   56     0.000   57     5.821   58     0.302   59    14.855   60    26.306   61     0.611   62     5.926   63     0.764   64     0.000   65     0.000   66     0.000   67     0.000   68     0.153   69     0.153   70     0.153   71    34.126   72    10.543   73     2.400   74     6.223   75     1.853   76     2.244   77     3.138   78     5.074   79     0.000   80     3.754   81     1.712   82     4.704   83    24.089   84     6.497   85     8.817   86    12.851   87    10.730   88     7.573   89    10.336   90     2.048   91     0.000   92     5.724   93     7.541   94     8.975   95     0.927   96     0.000   97     0.217   98     0.000   99     0.242  100     0.000  101     2.014  102     0.000  103     2.816  104     0.000  105     1.439  106     0.000  107     0.000  108     0.000  109     2.346  110     0.000  111     0.000  112     0.000  113     0.000  114     6.672  115     0.000  116     2.391  117     0.860  118     3.882  119     4.082  120     5.128  121     0.000  122    10.421  123     8.233  124     3.963  125     0.000  126     0.000  127     3.456  128     5.100  129     0.563  130     2.968  131     2.816  132     0.313  133     2.495  134    12.161  135     5.388  136     0.822  137     1.624  138     2.398  139     0.964  140     1.682  141     1.367  142     2.133  143     5.099  144     2.336  145     8.998  146     0.000  147    25.740  148    27.146  149    50.489  150    37.325  151     5.617  152     0.000  153    13.425  154    51.097  155    13.317  156    60.328  157    24.015  158     0.563  159     1.574  160     2.378  161     0.000  162     4.436  163    14.653  164     0.704  165     0.000  166     0.000  167     0.000  168     0.000  169     0.000  170     0.000  171     0.000  172     0.000  173     0.000  174     0.000  175     0.000  176     0.000  177    10.568  178     4.144  179     3.581  180     3.581  181    14.479  182     0.000  183     0.563  184     2.642  185    15.535  186     6.254  187     0.817  188     0.000  189     0.876  190     0.000  191     0.335  192     0.335  193     1.274  194     0.000  195     0.335  196     0.335  197     3.151  198     0.335  199     0.335  200     0.335  201     0.000  202     0.000  203     0.000  204     0.335  205     0.000  206     0.000  207     0.335  208     0.335  209     0.000  210     0.000  211     0.000  212     0.000  213     0.335  214     0.000
   80    1     0.000    2     0.374    3     3.929    4     0.591    5     0.342    6    29.081    7     0.203    8     0.429    9     0.224   10     0.000   11    18.108   12     0.090   13    11.891   14     0.000   15     0.090   16     0.090   17     0.090   18     0.000   19     0.000   20     3.596   21     5.067   22     0.000   23     0.352   24     0.263   25     0.404   26     0.861   27     0.770   28     0.161   29     1.488   30     0.728   31     0.090   32     0.134   33     0.000   34     0.090   35     0.090   36     0.806   37     0.000   38     2.235   39     0.000   40     0.000   41     0.340   42     0.000   43     0.000   44     0.000   45     0.090   46     0.044   47     0.000   48     0.000   49     0.000   50     0.000   51     0.000   52     0.000   53     0.000   54     0.000   55     0.000   56     0.090   57     0.461   58     0.178   59     0.203   60     0.247   61     0.000   62     0.000   63     0.000   64     0.000   65     0.000   66     0.000   67     0.000   68     0.000   69     0.000   70     0.000   71     4.726   72     0.000   73    18.873   74    17.478   75    20.728   76    19.678   77    11.598   78    20.046   79     3.754   80     0.000   81    64.118   82     7.921   83     8.144   84    27.539   85    17.167   86     5.374   87     6.885   88    11.898   89    14.403   90    55.365   91     1.030   92     5.612   93     3.488   94     5.049   95    12.421   96     0.497   97     1.270   98     0.183   99    12.314  100     2.317  101     1.185  102    11.808  103     0.000  104     0.000  105     0.000  106     0.402  107     0.000  108     0.000  109     0.000  110     0.000  111     0.000  112     0.000  113     0.000  114     0.671  115     0.152  116     0.279  117     1.055  118    22.051  119     6.052  120     7.724  121     0.166  122    19.744  123     9.890  124    15.307  125     0.000  126     1.960  127     0.588  128     0.000  129     0.128  130     0.000  131     0.000  132     0.000  133     1.004  134     1.284  135     1.422  136     0.000  137     0.122  138    15.497  139    18.090  140    23.506  141    16.227  142     0.947  143     9.287  144    33.261  145     0.117  146     0.672  147     0.000  148     1.152  149     0.593  150     3.195  151     5.567  152     0.000  153     0.000  154     1.057  155     3.542  156     0.166  157     0.000  158     0.000  159     0.573  160     0.188  161     0.580  162     0.000  163     0.000  164     1.011  165     5.333  166     0.000  167     0.256  168     0.000  169     7.981  170     0.282  171     0.000  172     1.363  173     1.363  174     0.000  175     2.725  176     0.000  177     0.000  178     0.000  179     0.000  180     0.000  181     0.128  182     0.704  183     0.704  184     0.000  185     0.000  186    12.839  187     6.833  188     0.000  189     1.872  190     0.000  191     0.000  192     0.000  193     0.284  194     0.000  195     0.000  196     0.284  197     0.284  198     0.284  199     0.000  200     0.000  201     0.000  202     0.825  203     0.284  204     0.284  205     0.284  206     0.284  207     0.000  208     4.021  209     0.284  210     0.284  211     0.000  212     0.284  213     0.284  214     0.284
   81    1     0.000    2     0.620    3     3.810    4     5.027    5     0.404    6     7.892    7     0.381    8     0.216    9     0.679   10     0.170   11     8.914   12     0.048   13    12.738   14     0.000   15     0.048   16     0.048   17     0.048   18     0.000   19     0.000   20     6.691   21     5.122   22     0.000   23     0.400   24     0.189   25     0.048   26     0.371   27     6.333   28     0.205   29     1.257   30     0.282   31     0.000   32     0.000   33     0.000   34     0.264   35     0.048   36     0.329   37     0.000   38     0.134   39     0.000   40     0.000   41     0.048   42     0.000   43     0.000   44     0.000   45     0.000   46     0.000   47     0.000   48     0.000   49     0.000   50     0.000   51     0.000   52     0.000   53     0.000   54     0.000   55     0.000   56     0.000   57     0.220   58     0.242   59     0.241   60     0.168   61     0.048   62     0.000   63     0.000   64     0.000   65     0.000   66     0.000   67     0.000   68     0.000   69     0.000   70     0.000   71     6.730   72     0.000   73    17.218   74    10.356   75    20.338   76    17.257   77    15.110   78    12.349   79     1.712   80    64.118   81     0.000   82     9.395   83     7.039   84    19.530   85    18.771   86     7.956   87     6.170   88    15.009   89    11.999   90    29.610   91     1.661   92     5.482   93     2.904   94     4.296   95     7.962   96     0.695   97     2.398   98     0.000   99     6.784  100     1.454  101     0.848  102     6.362  103     0.000  104     0.000  105     0.000  106     0.000  107     0.000  108     0.000  109     0.000  110     0.000  111     0.000  112     0.000  113     0.000  114     1.277  115     0.399  116     1.655  117     1.739  118    31.415  119     8.748  120    15.605  121     0.117  122    16.419  123     5.777  124    20.522  125     0.000  126     3.415  127     1.444  128     0.000  129     1.408  130     0.000  131     0.000  132     0.000  133     2.387  134     2.094  135     0.764  136     0.000  137     0.000  138     9.561  139    11.643  140    22.287  141    18.644  142     0.000  143     9.529  144    42.099  145     0.680  146     1.362  147     0.000  148     8.022  149     8.848  150     2.844  151    12.292  152     0.000  153     0.000  154     2.580  155     7.933  156     0.000  157     0.235  158     0.000  159     0.447  160     0.852  161     0.873  162     1.574  163     0.000  164     4.855  165    20.704  166     0.188  167     0.000  168     0.000  169     2.777  170     0.282  171     0.000  172    16.716  173    24.124  174     0.000  175    12.386  176     0.000  177     0.000  178     0.000  179     0.000  180     0.000  181     0.128  182     0.704  183     2.112  184     0.000  185     0.000  186     9.412  187    13.111  188     0.000  189     4.747  190     0.000  191     0.000  192     0.000  193     0.284  194     0.000  195     0.000  196     1.206  197     0.284  198     0.284  199     0.922  200     0.000  201     0.922  202     0.000  203     1.206  204     0.284  205     0.284  206     0.284  207     0.000  208     0.970  209     0.284  210     3.033  211     0.000  212     0.284  213     0.284  214     0.284
   82    1     0.033    2     0.615    3    17.447    4     0.833    5     6.383    6     4.739    7     5.178    8     1.653    9     0.372   10     0.482   11    17.438   12     0.810   13    21.662   14     1.175   15     0.786   16     1.256   17     2.074   18     0.033   19     0.000   20     1.080   21     0.101   22     0.000   23     0.757   24     0.763   25     0.181   26     1.443   27     3.576   28     1.984   29     8.602   30     0.785   31     0.318   32     0.418   33     1.025   34     2.415   35     0.196   36    10.308   37     0.033   38     0.240   39     0.033   40     0.033   41     0.909   42     1.530   43     0.354   44     0.033   45     0.865   46     0.167   47     0.161   48     0.000   49     0.000   50     0.161   51     0.000   52     0.000   53     0.000   54     0.000   55     0.122   56     0.608   57     3.439   58     0.952   59     2.155   60     0.297   61     0.000   62     0.033   63     0.000   64     0.000   65     0.000   66     0.033   67     0.000   68     0.000   69     0.000   70     0.000   71     1.749   72     0.148   73    31.296   74    24.121   75    26.011   76    25.886   77    10.849   78    21.140   79     4.704   80     7.921   81     9.395   82     0.000   83     8.368   84    14.397   85     3.075   86    10.189   87    33.034   88     8.337   89    24.883   90    13.664   91     0.000   92    34.800   93    16.072   94    44.415   95    17.694   96     2.480   97     0.141   98     0.402   99     6.696  100     3.788  101     9.722  102     1.402  103     0.402  104     0.030  105     0.030  106     0.000  107     0.000  108     0.000  109     0.000  110     0.000  111     0.000  112     0.000  113     0.030  114     0.643  115     0.178  116     0.680  117     1.453  118     6.075  119     7.543  120     8.723  121     0.044  122    10.264  123    17.971  124    11.185  125     0.030  126     0.409  127     1.469  128     0.217  129     0.000  130     0.000  131     0.030  132     0.000  133     0.669  134     1.210  135     1.077  136     0.000  137     0.000  138    10.115  139    21.946  140    16.221  141    11.205  142     0.000  143     8.142  144     7.127  145     1.158  146     0.000  147     0.000  148     1.030  149     6.928  150     8.413  151     4.017  152     0.000  153     0.184  154     3.813  155     4.594  156    23.178  157     1.266  158     0.134  159     2.097  160     0.325  161     1.124  162     0.000  163     0.000  164     0.987  165     0.310  166     0.363  167     0.000  168     0.175  169     0.122  170     0.392  171     0.000  172     0.141  173     0.000  174     0.175  175     0.000  176     0.000  177     0.000  178     0.000  179     0.000  180     0.000  181     0.794  182     0.000  183     0.000  184     0.000  185     0.274  186    11.256  187     0.696  188     0.000  189     0.113  190     0.000  191     0.201  192     0.000  193     0.256  194     0.000  195     0.000  196     0.000  197     0.000  198     0.000  199     0.000  200     0.000  201     0.000  202     0.468  203     0.000  204     0.000  205     0.000  206     0.000  207     0.000  208     0.101  209     0.000  210     0.000  211     0.000  212     0.000  213     0.000  214     0.000
   83    1     0.033    2     9.762    3     5.123    4    11.767    5     8.278    6     2.735    7     5.402    8     2.356    9     1.815   10     0.540   11     2.750   12     1.724   13    25.815   14     0.520   15     0.260   16     0.715   17     0.552   18     0.033   19     0.000   20     0.088   21     0.000   22     0.000   23     2.267   24     4.451   25     3.251   26     6.448   27     0.033   28     0.371   29     0.080   30     7.197   31     1.288   32     0.269   33     0.346   34     0.257   35     0.048   36     6.643   37     0.131   38     7.935   39     0.033   40     0.033   41     3.050   42     0.551   43     0.643   44     0.033   45     2.257   46     0.033   47     0.000   48     0.000   49     0.000   50     0.218   51     0.000   52     0.000   53     4.200   54     0.458   55     0.097   56     0.000   57    11.523   58     3.459   59    15.898   60    16.919   61     0.146   62     0.033   63     0.000   64     0.000   65     0.000   66     0.033   67     0.000   68     0.000   69     0.000   70     0.000   71     0.883   72     0.000   73    10.883   74    14.251   75     8.132   76     8.982   77    18.138   78     9.519   79    24.089   80     8.144   81     7.039   82     8.368   83     0.000   84    12.240   85     2.936   86     9.686   87     3.651   88    18.051   89    13.151   90     4.895   91     1.505   92     3.796   93     0.276   94     4.144   95     5.922   96     0.945   97     3.612   98     0.664   99     3.272  100     0.030  101     0.309  102     3.361  103     0.000  104     0.030  105     0.030  106     0.000  107     0.000  108     0.000  109     0.000  110     0.000  111     0.000  112     0.000  113     0.030  114     3.618  115     0.332  116     4.229  117     0.372  118     5.641  119     6.543  120    14.533  121     0.332  122     8.276  123    13.791  124    12.612  125     0.030  126     0.000  127    14.079  128     0.000  129     0.000  130     0.000  131     0.030  132     0.000  133     7.615  134     1.171  135    10.621  136     0.000  137     0.000  138     7.395  139     5.879  140     6.426  141    16.230  142     2.698  143     9.956  144     9.896  145     3.789  146     0.795  147     1.241  148    57.723  149    23.456  150    29.916  151     0.551  152     0.000  153     0.134  154    66.043  155    39.606  156    38.144  157    22.451  158     0.134  159     1.278  160     1.144  161     0.000  162     1.798  163     0.000  164     0.378  165     0.000  166     0.175  167     0.000  168     0.175  169     0.352  170     0.175  171     0.000  172     0.141  173     0.000  174     0.175  175     0.000  176     0.000  177     0.000  178     0.000  179     0.000  180     0.000  181     0.108  182     0.000  183     0.000  184     0.000  185     0.108  186    14.566  187     0.500  188     3.398  189     0.134  190     0.000  191     0.000  192     0.000  193     0.000  194     0.000  195     0.000  196     0.000  197     0.000  198     0.000  199     0.000  200     0.000  201     0.000  202     4.863  203     0.000  204     0.000  205     0.000  206     0.000  207     0.000  208     0.217  209     0.000  210     0.000  211     0.000  212     0.000  213     0.000  214     0.000
   84    1     0.000    2     0.455    3     7.673    4     1.152    5     0.812    6    19.795    7     0.570    8     0.519    9     0.325   10     0.170   11    15.624   12     0.048   13    14.347   14     0.000   15     0.048   16     0.048   17     0.048   18     0.000   19     0.000   20     2.727   21     1.080   22     0.000   23     0.048   24     0.311   25     0.608   26     0.843   27     0.518   28     0.216   29     1.602   30     0.578   31     0.000   32     0.000   33     0.000   34     0.249   35     0.048   36     0.814   37     0.000   38     0.942   39     0.000   40     0.000   41     0.170   42     0.000   43     0.000   44     0.000   45     0.000   46     0.000   47     0.510   48     0.000   49     0.000   50     0.000   51     0.000   52     0.000   53     0.000   54     0.000   55     0.000   56     0.000   57     4.598   58     0.242   59     0.273   60     1.822   61     0.048   62     0.000   63     0.000   64     0.000   65     0.000   66     0.000   67     0.000   68     0.000   69     0.000   70     0.000   71     4.825   72     0.550   73    31.018   74    20.941   75    27.161   76    27.049   77    19.534   78    26.132   79     6.497   80    27.539   81    19.530   82    14.397   83    12.240   84     0.000   85     4.324   86     8.690   87    13.591   88    36.497   89    22.570   90    12.631   91     1.704   92     8.215   93     8.028   94    10.905   95     8.832   96     1.124   97     2.211   98     0.101   99     5.068  100     2.777  101     2.686  102     6.192  103     0.000  104     0.000  105     0.000  106     0.000  107     0.000  108     0.000  109     0.000  110     0.000  111     0.000  112     0.000  113     0.000  114     1.381  115     0.235  116     0.590  117     5.862  118     8.824  119    14.391  120    13.093  121     0.000  122    24.403  123    16.038  124    12.057  125     0.000  126     1.413  127     0.671  128     0.000  129     0.166  130     0.000  131     0.000  132     0.000  133     0.616  134     3.199  135     1.081  136     0.000  137     3.328  138    16.795  139    13.384  140    13.912  141    19.646  142     0.864  143    16.906  144    15.544  145     1.274  146     1.313  147     0.000  148     1.713  149     9.712  150     1.318  151    10.997  152     0.000  153     0.000  154     1.309  155     0.756  156     0.966  157     0.000  158     0.000  159     0.330  160     2.446  161     0.249  162     0.000  163     0.000  164     0.191  165     0.188  166     0.188  167     0.000  168     0.000  169     0.000  170     0.000  171     0.000  172     1.229  173     0.384  174     0.000  175     0.352  176     0.000  177     0.000  178     0.000  179     0.000  180     0.000  181     0.543  182     0.000  183     0.000  184     0.000  185     0.274  186     3.204  187     0.880  188     0.000  189     0.134  190     0.000  191     0.000  192     0.000  193     0.000  194     0.000  195     0.000  196     0.000  197     0.000  198     0.000  199     0.000  200     0.000  201     0.000  202     0.845  203     0.000  204     0.000  205     0.000  206     0.000  207     0.000  208     0.217  209     0.000  210     0.000  211     0.000  212     0.000  213     0.000  214     0.000
   85    1     0.000    2    14.961    3    16.714    4     0.566    5     0.000    6     0.936    7     0.117    8     0.000    9    15.798   10     0.000   11     4.743   12     0.000   13     2.781   14     0.000   15     0.000   16     0.000   17     0.000   18     7.288   19     2.534   20     0.980   21     0.000   22     9.365   23     0.000   24     0.122   25     0.000   26     0.452   27     0.274   28     0.000   29     0.000   30     0.000   31     0.000   32     0.000   33     0.128   34     0.000   35     0.000   36     0.000   37     1.557   38     0.250   39     1.073   40     1.173   41     0.122   42     0.000   43     0.000   44     0.000   45     0.128   46     0.000   47     0.000   48     0.000   49     0.000   50     0.000   51     0.000   52     0.939   53     0.313   54     0.313   55     0.000   56     0.313   57     2.913   58     0.134   59     0.507   60     0.156   61     0.000   62     0.340   63     0.000   64     0.000   65     0.000   66     0.000   67     0.000   68     0.000   69     0.000   70     0.000   71    51.182   72     0.000   73     5.300   74     4.905   75     3.122   76     3.095   77    13.638   78     2.560   79     8.817   80    17.167   81    18.771   82     3.075   83     2.936   84     4.324   85     0.000   86     1.933   87     3.141   88     9.889   89     1.539   90     9.011   91     1.322   92     0.310   93     0.141   94     4.141   95     1.888   96     0.676   97     0.741   98     0.000   99    10.018  100     2.121  101     0.563  102     6.649  103     0.000  104     2.988  105     1.126  106     1.810  107     0.000  108     0.000  109     0.313  110     0.000  111     0.000  112     0.000  113     0.000  114     1.437  115     0.235  116     1.140  117     0.000  118    39.214  119     4.095  120     9.544  121     0.000  122     2.315  123     0.697  124    12.162  125     0.000  126     0.323  127     0.000  128     0.451  129     1.173  130     4.260  131     0.313  132     0.000  133     0.487  134     2.235  135     0.518  136     0.000  137     0.000  138     2.307  139     1.641  140     2.570  141     7.579  142     0.000  143     0.624  144    10.807  145     0.469  146     0.000  147     0.000  148     0.358  149     0.000  150     0.000  151     3.332  152     0.000  153     0.000  154     0.535  155     1.002  156     0.000  157     0.235  158     0.563  159     5.602  160     9.962  161     7.737  162     0.000  163     0.563  164    64.374  165     3.853  166     0.000  167     0.000  168     0.000  169    25.679  170     0.000  171     0.000  172    49.850  173    55.337  174     0.000  175    19.680  176     0.000  177    14.051  178     3.963  179    23.432  180    10.700  181    65.759  182    31.714  183    20.621  184     2.162  185    50.551  186   109.212  187   106.523  188    10.163  189    47.671  190     1.230  191     6.065  192     3.684  193     3.325  194     2.996  195     3.104  196     6.478  197     2.130  198     2.671  199     5.914  200     3.504  201    13.582  202     2.325  203     6.300  204     4.908  205     3.550  206     3.516  207     2.351  208    31.389  209     3.091  210    13.799  211     3.337  212     2.120  213     4.187  214     7.140
   86    1     0.097    2    14.766    3    48.855    4     8.499    5     5.120    6     4.385    7     2.361    8     1.842    9     5.290   10     0.000   11     2.509   12     0.306   13     1.540   14     0.306   15     0.000   16     0.306   17     0.000   18     0.000   19     0.127   20     4.199   21     4.945   22     0.000   23     0.545   24     0.434   25     8.770   26     0.030   27     2.657   28     0.606   29     1.921   30     0.143   31     0.306   32     0.044   33     0.000   34     0.000   35     0.171   36     5.325   37     0.803   38     0.074   39     0.000   40     0.000   41     0.129   42     0.030   43     0.097   44     0.263   45     0.000   46     0.044   47     0.000   48     0.000   49     0.030   50     0.127   51     0.000   52     0.000   53     0.030   54     0.030   55     0.000   56     0.000   57     0.104   58     1.152   59     2.664   60     8.476   61     0.129   62     0.000   63     0.000   64     0.000   65     0.000   66     0.097   67     0.000   68     0.352   69     0.000   70     0.127   71     6.508   72     0.447   73    10.756   74    30.606   75     7.736   76    10.746   77    19.457   78    22.475   79    12.851   80     5.374   81     7.956   82    10.189   83     9.686   84     8.690   85     1.933   86     0.000   87    30.516   88    21.609   89    22.416   90     2.979   91     0.000   92    27.651   93     5.854   94    33.087   95     7.787   96     9.247   97     0.000   98     0.000   99     0.600  100     2.009  101     2.824  102     0.831  103     0.000  104     0.000  105     0.000  106     0.000  107     0.000  108     0.000  109     0.000  110     0.000  111     0.000  112     0.000  113     0.000  114     1.902  115     0.171  116     5.721  117     5.736  118     8.504  119    12.738  120    22.337  121     0.337  122     6.130  123    31.760  124    13.490  125     0.097  126     1.481  127     4.591  128     0.915  129     0.166  130     0.000  131     0.000  132     0.000  133     4.605  134    10.102  135    10.796  136     0.000  137     0.000  138    13.469  139     6.374  140     7.202  141    17.285  142     0.000  143     7.796  144    10.661  145     0.000  146     0.000  147     4.886  148    45.966  149     6.307  150     4.203  151     7.269  152     0.000  153     0.000  154    11.194  155    15.988  156     0.128  157     5.200  158     0.000  159     8.644  160     0.000  161     3.968  162     0.000  163     0.000  164     0.283  165     0.000  166     0.000  167     0.030  168     0.000  169     0.000  170     0.000  171     0.030  172     0.000  173     0.000  174     0.000  175     0.000  176     0.000  177     0.000  178     0.563  179     0.000  180     0.000  181     3.900  182     0.000  183     0.563  184     0.000  185     0.000  186     8.075  187     0.502  188     0.127  189     0.000  190     0.000  191     0.000  192     0.000  193     0.000  194     0.000  195     0.000  196     0.166  197     0.166  198     0.000  199     0.000  200     0.166  201     0.000  202     0.000  203     0.000  204     0.000  205     0.000  206     0.000  207     0.000  208     0.101  209     0.000  210     0.166  211     0.000  212     0.000  213     0.000  214     0.000
   87    1     0.000    2     3.458    3    37.585    4     0.680    5     8.351    6     3.045    7     4.787    8     9.022    9     0.629   10     0.705   11    21.955   12     0.146   13    18.893   14     1.027   15     0.601   16     0.440   17     0.415   18     0.000   19     0.030   20     2.266   21     0.678   22     0.000   23     0.000   24     0.191   25     3.205   26     0.171   27     2.996   28     2.566   29     8.033   30     0.357   31     0.211   32     1.111   33     0.050   34     0.776   35     0.776   36     7.593   37     0.000   38     0.165   39     0.000   40     0.000   41     0.191   42     0.176   43     0.000   44     0.000   45     0.000   46     0.135   47     0.000   48     0.000   49     0.030   50     0.030   51     0.000   52     0.000   53     0.030   54     0.030   55     0.000   56     0.000   57     1.164   58     0.190   59     3.285   60     0.297   61     0.030   62     0.000   63     0.000   64     0.000   65     0.000   66     0.000   67     0.000   68     0.000   69     0.000   70     0.030   71     6.852   72     0.000   73    19.852   74     9.430   75    17.458   76    24.293   77     5.832   78    13.060   79    10.730   80     6.885   81     6.170   82    33.034   83     3.651   84    13.591   85     3.141   86    30.516   87     0.000   88     6.279   89    22.533   90    11.641   91     0.000   92    39.245   93    26.226   94    73.850   95    11.263   96     2.229   97     0.000   98     0.000   99     1.834  100     1.013  101     7.316  102     1.030  103     1.932  104     0.000  105     0.000  106     0.000  107     0.000  108     0.000  109     0.000  110     1.502  111     0.563  112     0.000  113     0.000  114     0.431  115     0.074  116     1.651  117     2.754  118     1.774  119     4.831  120     5.985  121     0.074  122     6.702  123    25.420  124     5.563  125     0.000  126     0.370  127     0.675  128     0.000  129     0.256  130     0.256  131     0.000  132     0.000  133     1.015  134     2.325  135     3.989  136     0.000  137     0.000  138    10.585  139    18.533  140    12.415  141     5.979  142     0.000  143     7.292  144     4.569  145     0.313  146     0.000  147     0.030  148     1.044  149     0.972  150     2.404  151     1.092  152     0.000  153     0.453  154     0.741  155     0.074  156     2.038  157     0.000  158     0.000  159     0.390  160     0.742  161     1.497  162     0.000  163     0.000  164     0.104  165     0.000  166     0.000  167     0.030  168     0.000  169     0.000  170     0.217  171     0.030  172     0.000  173     0.000  174     8.583  175     0.000  176     8.794  177     0.256  178     0.000  179     0.000  180     0.256  181     5.588  182     0.000  183     0.000  184     0.000  185     3.754  186     1.516  187     0.292  188     0.030  189     0.000  190     0.000  191     0.256  192     0.000  193     0.000  194     0.000  195     0.000  196     0.166  197     0.422  198     0.000  199     0.000  200     0.166  201     0.000  202     0.577  203     0.000  204     0.000  205     0.000  206     0.000  207     0.000  208     0.101  209     0.000  210     0.166  211     0.000  212     0.000  213     0.000  214     0.000
   88    1     0.000    2     1.887    3     7.937    4     6.408    5     1.061    6     6.324    7     0.794    8     0.161    9     1.010   10     0.256   11     6.398   12     0.000   13     4.739   14     0.382   15     0.000   16     0.000   17     0.000   18     0.000   19     0.000   20     1.350   21     0.217   22     0.000   23     0.000   24     0.000   25     0.500   26     0.648   27     8.114   28     0.132   29     0.776   30     0.326   31     0.382   32     0.044   33     0.000   34     0.000   35     0.000   36     0.402   37     0.000   38     0.600   39     0.000   40     0.000   41     0.000   42     0.000   43     0.000   44     0.000   45     0.382   46     0.044   47     0.000   48     0.000   49     0.000   50     0.000   51     0.000   52     0.469   53     0.000   54     0.000   55     0.469   56     0.000   57     0.862   58     0.152   59     0.656   60     1.573   61     0.000   62     0.000   63     0.000   64     0.000   65     0.000   66     0.000   67     0.000   68     0.000   69     0.000   70     0.000   71     8.051   72     1.064   73    15.901   74    19.280   75    12.129   76    14.455   77    28.985   78    13.114   79     7.573   80    11.898   81    15.009   82     8.337   83    18.051   84    36.497   85     9.889   86    21.609   87     6.279   88     0.000   89    14.650   90    10.929   91     2.998   92     4.777   93     2.546   94     5.338   95     8.700   96     3.319   97     2.613   98     0.000   99     3.154  100     1.964  101     1.622  102     4.009  103     0.000  104     0.000  105     0.000  106     0.000  107     0.000  108     0.000  109     0.000  110     0.000  111     0.000  112     0.000  113     0.000  114     3.076  115     0.870  116     2.505  117     4.963  118    12.724  119    22.044  120    25.747  121     0.044  122    13.244  123    16.802  124    32.267  125     0.000  126     2.076  127     0.000  128     0.764  129     1.517  130     0.000  131     0.000  132     0.000  133     5.389  134     8.773  135     1.657  136     0.000  137     0.000  138    10.753  139     9.276  140     8.863  141    38.513  142     0.000  143    15.188  144    14.208  145     0.000  146     0.929  147     0.000  148    20.914  149    37.102  150     0.346  151    19.148  152     0.000  153     0.000  154    12.712  155     9.056  156     0.000  157     4.378  158     0.000  159     2.769  160    15.342  161     2.746  162     2.783  163     0.000  164     0.774  165     0.094  166     0.000  167     0.000  168     0.000  169     0.451  170     0.000  171     0.000  172     1.143  173     1.002  174     0.000  175     0.094  176     0.000  177     0.000  178     0.000  179     0.000  180     0.000  181     0.141  182     0.000  183     0.000  184     0.000  185     0.000  186     2.088  187     1.474  188     0.000  189     0.913  190     0.000  191     0.000  192     0.000  193     0.000  194     0.000  195     0.000  196     0.000  197     0.000  198     0.000  199     0.000  200     0.000  201     0.000  202     0.384  203     0.000  204     0.000  205     0.000  206     0.000  207     0.000  208     0.101  209     0.000  210     0.000  211     0.000  212     0.000  213     0.000  214     0.000
   89    1     0.000    2     0.617    3    14.064    4     2.201    5     1.943    6    10.102    7     1.274    8     2.499    9     0.076   10     0.941   11    11.097   12     0.437   13     2.504   14     0.978   15     0.091   16     0.224   17     0.000   18     0.000   19     0.030   20     4.719   21     0.928   22     0.000   23     0.117   24     0.600   25     0.437   26     1.067   27     9.798   28     1.941   29     7.078   30     6.869   31     0.133   32     0.268   33     0.696   34     2.037   35     0.121   36     1.890   37     0.000   38     0.602   39     0.000   40     0.000   41     0.030   42     0.163   43     0.382   44     0.000   45     0.133   46     0.135   47     0.000   48     0.000   49     0.030   50     0.030   51     0.000   52     0.000   53     0.467   54     0.849   55     0.382   56     0.000   57     2.094   58     2.372   59     2.242   60     0.852   61     0.030   62     0.000   63     0.000   64     0.000   65     0.000   66     0.000   67     0.000   68     0.000   69     0.000   70     0.030   71     2.965   72     0.000   73    14.080   74    25.703   75    15.278   76    14.459   77    11.432   78    36.381   79    10.336   80    14.403   81    11.999   82    24.883   83    13.151   84    22.570   85     1.539   86    22.416   87    22.533   88    14.650   89     0.000   90     8.619   91     0.000   92    20.225   93     6.536   94    17.039   95    11.013   96     1.910   97     0.000   98     0.563   99     3.622  100     7.021  101     5.357  102     5.709  103     0.000  104     0.000  105     0.000  106     0.000  107     0.000  108     0.000  109     0.000  110     0.000  111     0.000  112     0.000  113     0.000  114     0.768  115     0.309  116     0.601  117     2.554  118     6.088  119     6.440  120    11.395  121     0.196  122    16.458  123    39.670  124    11.035  125     0.000  126     1.936  127     3.297  128     0.217  129     0.000  130     0.000  131     0.000  132     0.000  133     2.235  134     2.837  135     2.541  136     0.000  137     0.298  138    24.591  139    12.734  140    12.494  141    12.831  142     0.339  143    16.281  144    15.972  145     2.223  146     0.000  147     0.030  148     3.172  149     9.920  150    19.579  151    11.485  152     0.000  153     0.000  154     5.447  155     1.563  156    23.579  157     3.896  158     0.000  159     1.192  160     0.213  161     0.915  162     0.000  163     0.000  164     0.400  165     0.188  166     0.188  167     0.286  168     0.000  169     0.256  170     0.217  171     0.030  172     0.256  173     0.256  174     0.000  175     0.000  176     0.000  177     0.000  178     0.000  179     0.000  180     0.000  181     0.484  182     0.000  183     0.000  184     0.000  185     0.108  186     2.088  187     0.503  188     0.030  189     0.321  190     0.000  191     0.256  192     0.000  193     0.000  194     0.000  195     0.000  196     0.000  197     0.256  198     0.000  199     0.000  200     0.000  201     0.000  202     0.000  203     0.000  204     0.000  205     0.000  206     0.000  207     0.000  208     0.101  209     0.000  210     0.000  211     0.000  212     0.000  213     0.000  214     0.000
   90    1     0.000    2     0.389    3     7.608    4     1.144    5     2.374    6    35.904    7     1.824    8     0.637    9     0.253   10     0.000   11    36.222   12     0.805   13     7.533   14     0.641   15     0.888   16     0.926   17     1.564   18     0.000   19     0.000   20     5.342   21     3.458   22     0.000   23     0.422   24     2.232   25     0.000   26     0.739   27     0.684   28     0.962   29     2.990   30     0.559   31     2.685   32     0.662   33     0.656   34     3.467   35     0.727   36     0.000   37     0.000   38     2.635   39     0.000   40     0.000   41     3.784   42     1.411   43     0.382   44     0.000   45     2.237   46     0.044   47     0.000   48     0.000   49     0.000   50     0.000   51     0.000   52     0.000   53     0.000   54     0.382   55     0.437   56     0.926   57     4.194   58     0.454   59     1.066   60     0.215   61     0.000   62     0.000   63     0.000   64     0.000   65     0.000   66     0.000   67     0.000   68     0.000   69     0.000   70     0.000   71     3.935   72     0.000   73    13.993   74     9.273   75    15.170   76    15.509   77     5.393   78     9.323   79     2.048   80    55.365   81    29.610   82    13.664   83     4.895   84    12.631   85     9.011   86     2.979   87    11.641   88    10.929   89     8.619   90     0.000   91     0.000   92    11.099   93     5.818   94     7.262   95    26.403   96     0.044   97     0.122   98     0.978   99    21.960  100     1.370  101     5.132  102     5.711  103     0.000  104     0.000  105     0.000  106     0.939  107     0.000  108     0.000  109     0.000  110     0.000  111     0.000  112     0.000  113     0.000  114     0.232  115     0.044  116     0.167  117     4.591  118    22.963  119     2.946  120     5.914  121     0.044  122    17.827  123     7.188  124    10.999  125     0.000  126     1.502  127     0.934  128     0.000  129     0.000  130     0.000  131     0.000  132     0.000  133     0.261  134     1.286  135     0.469  136     0.000  137     2.866  138    17.290  139    25.705  140    32.643  141     8.049  142     0.000  143     9.989  144    22.763  145     1.120  146     0.000  147     0.000  148     0.631  149     0.305  150     1.650  151    33.266  152     0.000  153     0.000  154     0.943  155     0.360  156     0.148  157     0.000  158     0.000  159     0.189  160     0.986  161     0.000  162     0.000  163     0.000  164     0.178  165    49.738  166     5.675  167     0.000  168     0.000  169    13.508  170     0.000  171     0.000  172     0.686  173     0.686  174     0.000  175     0.915  176     0.000  177     0.000  178     0.000  179     0.000  180     0.000  181     0.000  182     0.000  183     0.000  184     0.000  185     0.000  186     4.635  187     3.547  188     0.000  189     1.828  190     0.000  191     3.734  192     1.191  193     1.810  194     1.000  195     1.231  196     1.106  197     7.300  198     1.283  199     1.158  200     1.527  201     0.335  202     0.345  203     0.914  204     2.380  205     0.948  206     0.284  207     1.527  208     1.105  209     0.284  210     0.653  211     1.000  212     1.810  213     1.146  214     0.988
   91    1     1.440    2     0.000    3     0.000    4     2.401    5     0.000    6     1.341    7     0.000    8     0.704    9     0.146   10     1.522   11     0.000   12     2.259   13     1.175   14     1.630   15     0.253   16     0.160   17     6.655   18     1.062   19     5.765   20     3.233   21     1.421   22     0.659   23     2.029   24     1.805   25     0.042   26     5.598   27     1.608   28     0.000   29     0.118   30     0.093   31     2.235   32     0.093   33     4.607   34     0.253   35     0.135   36     0.000   37     0.516   38     3.545   39     0.042   40     0.042   41    11.193   42     0.093   43     0.411   44     1.717   45     7.996   46     4.822   47     7.886   48     0.204   49     3.245   50     8.646   51     1.966   52    10.152   53     0.840   54     1.587   55     0.277   56     2.067   57     8.792   58     1.563   59     2.998   60     2.076   61     5.202   62     0.000   63     2.435   64     0.042   65     3.903   66     4.305   67     9.489   68    14.787   69     8.244   70     0.191   71     0.785   72     6.414   73     0.901   74     0.497   75     0.875   76     1.138   77     3.004   78     1.069   79     0.000   80     1.030   81     1.661   82     0.000   83     1.505   84     1.704   85     1.322   86     0.000   87     0.000   88     2.998   89     0.000   90     0.000   91     0.000   92     0.000   93     0.352   94     0.000   95     0.122   96     1.512   97   141.263   98     6.800   99     0.122  100     1.513  101     0.469  102     1.811  103     5.704  104     0.000  105     0.000  106     0.563  107     0.715  108     2.258  109     0.000  110     0.000  111     0.000  112     0.000  113     2.253  114     7.562  115    31.152  116     5.946  117     8.794  118     2.926  119     4.339  120     2.271  121    17.190  122     2.398  123     0.000  124     1.375  125     7.354  126    15.721  127     4.611  128     0.113  129     0.704  130     0.369  131     0.000  132     0.000  133     6.809  134     3.210  135     2.376  136    15.986  137    25.371  138     0.469  139     0.122  140     0.666  141     1.567  142    14.391  143     1.753  144     1.934  145     1.791  146    50.570  147    18.192  148     0.201  149     0.175  150     0.000  151     1.749  152     0.000  153     0.175  154     4.397  155    34.099  156     0.175  157     0.436  158     4.196  159     0.402  160     0.817  161     3.898  162    26.642  163     7.360  164     0.000  165     0.000  166     0.000  167     0.000  168     0.000  169     0.000  170     0.000  171     0.000  172     0.000  173     0.000  174     0.000  175     0.188  176     0.402  177     0.000  178     0.000  179     0.000  180     0.000  181     0.000  182     0.000  183     0.000  184     0.000  185     0.000  186     0.134  187     0.000  188    27.662  189     1.316  190     0.000  191     0.000  192     0.000  193     0.000  194     0.000  195     0.000  196     0.000  197     0.000  198     0.000  199     0.000  200     0.000  201     0.000  202     0.441  203     0.000  204     0.000  205     0.000  206     0.000  207     0.000  208     0.000  209     0.000  210     0.000  211     0.000  212     0.000  213     0.000  214     0.000
   92    1     0.000    2     0.571    3    20.030    4     1.509    5     2.456    6     3.334    7     3.647    8     3.467    9     1.956   10     1.969   11    16.642   12     0.387   13    18.414   14     3.096   15     1.135   16     1.769   17     0.447   18     0.000   19     0.030   20     5.250   21     2.977   22     0.000   23     0.362   24     1.159   25     0.260   26     0.318   27     3.545   28     6.131   29    17.464   30     1.138   31     0.518   32     1.349   33     0.272   34     2.016   35     1.266   36     4.368   37     0.099   38     0.509   39     0.000   40     0.000   41     0.821   42     3.990   43     0.099   44     0.000   45     0.188   46     0.000   47     0.113   48     0.000   49     1.438   50     0.030   51     0.000   52     0.000   53     0.143   54     0.143   55     0.168   56     0.691   57     4.708   58     1.414   59     0.132   60     1.015   61     0.176   62     0.000   63     0.000   64     0.000   65     0.000   66     0.000   67     0.000   68     0.352   69     0.000   70     0.030   71     2.939   72     0.000   73    14.097   74     8.125   75    15.230   76    16.661   77     4.978   78    14.362   79     5.724   80     5.612   81     5.482   82    34.800   83     3.796   84     8.215   85     0.310   86    27.651   87    39.245   88     4.777   89    20.225   90    11.099   91     0.000   92     0.000   93    29.392   94    60.905   95    20.715   96     4.117   97     0.000   98     0.198   99     7.040  100     5.174  101    17.965  102     3.894  103     0.563  104     0.000  105     0.000  106     0.000  107     0.000  108     0.000  109     0.000  110     0.563  111     0.563  112     0.000  113     0.000  114     0.000  115     0.030  116     2.254  117     3.294  118     2.109  119     2.037  120     6.096  121     0.030  122     7.856  123    24.071  124     4.399  125     0.000  126     0.774  127     2.517  128     0.619  129     0.256  130     0.256  131     0.000  132     0.000  133     0.459  134     1.701  135     1.208  136     0.000  137     5.952  138    17.147  139     7.927  140     9.752  141     6.314  142     0.000  143    14.806  144     7.974  145     0.845  146     0.000  147     0.030  148     4.327  149     5.153  150    23.995  151     7.267  152     0.000  153     0.000  154    11.174  155    25.001  156    31.409  157    12.853  158     0.000  159     0.595  160     0.325  161     1.127  162     0.000  163     0.000  164     0.104  165     0.188  166     0.188  167     0.030  168     0.000  169     0.282  170     0.000  171     0.030  172     0.000  173     0.000  174     0.352  175     0.000  176     0.915  177     0.256  178     0.000  179     0.000  180     0.256  181     1.809  182     0.000  183     0.000  184     0.000  185     1.104  186     1.122  187     0.179  188     0.030  189     0.000  190     0.000  191     0.201  192     0.000  193     0.000  194     0.000  195     0.000  196     0.000  197     0.000  198     0.000  199     0.000  200     0.000  201     0.000  202     0.563  203     0.000  204     0.000  205     0.000  206     0.000  207     0.000  208     0.101  209     0.000  210     0.000  211     0.000  212     0.000  213     0.000  214     0.000
   93    1     0.679    2     0.000    3    12.943    4     0.000    5     0.242    6    11.886    7     0.200    8     0.289    9     0.000   10     1.458   11    37.212   12     0.571   13    14.441   14     7.923   15     0.812   16     0.964   17     0.306   18     0.000   19     0.510   20    12.419   21    16.882   22     0.679   23     0.000   24     0.579   25     4.613   26     0.306   27     0.659   28     3.176   29     5.430   30     0.153   31     0.739   32     1.896   33     2.322   34     1.336   35     1.030   36    18.872   37     0.000   38     0.207   39     0.000   40     0.170   41     0.207   42     1.729   43     1.231   44     0.000   45     2.434   46     0.000   47     1.099   48     1.578   49     0.000   50     0.161   51     1.578   52     0.641   53     0.000   54     0.611   55     6.780   56     1.772   57    25.841   58     0.571   59     0.055   60     0.636   61     3.057   62     0.000   63     0.000   64     0.170   65     0.204   66     0.170   67     0.204   68     0.556   69     1.142   70     0.204   71     8.576   72     0.000   73     5.757   74     4.010   75     4.364   76     3.976   77     0.516   78     2.468   79     7.541   80     3.488   81     2.904   82    16.072   83     0.276   84     8.028   85     0.141   86     5.854   87    26.226   88     2.546   89     6.536   90     5.818   91     0.352   92    29.392   93     0.000   94    36.093   95     7.717   96     1.579   97     0.217   98     1.043   99    21.443  100     2.072  101    32.034  102     3.975  103     3.129  104     0.939  105     0.156  106     0.256  107     0.000  108     0.000  109     0.000  110     0.939  111     0.000  112     0.000  113     0.000  114     0.156  115     0.000  116     0.637  117     0.256  118     0.000  119     1.540  120     0.188  121     0.000  122    10.545  123     4.704  124     0.859  125     0.000  126     4.420  127     0.128  128     0.352  129     1.547  130     0.256  131     0.000  132     0.000  133     0.000  134     1.306  135     0.000  136     4.204  137     0.754  138     6.277  139     3.040  140     3.956  141     1.945  142     1.263  143     4.542  144     5.583  145     8.515  146     0.188  147    14.546  148    10.879  149    16.188  150    34.246  151   119.730  152     0.699  153    36.651  154    10.518  155     5.295  156    77.638  157    14.245  158     0.699  159    25.423  160    35.135  161    34.137  162     8.812  163     0.188  164     0.000  165     0.000  166     0.000  167     0.704  168     0.704  169     0.965  170     0.900  171     0.000  172     0.000  173     0.000  174     0.000  175     0.000  176    41.506  177    15.117  178    15.852  179     9.751  180    29.822  181    69.739  182     6.935  183     3.963  184     0.000  185    14.813  186     0.479  187     0.000  188     0.000  189     0.000  190     0.000  191     6.678  192     0.000  193     2.305  194     0.273  195     0.273  196     4.553  197     7.412  198     0.978  199     1.327  200     5.121  201     0.273  202     1.341  203     0.683  204     0.410  205     0.410  206     0.273  207     0.683  208     0.000  209     0.683  210    14.065  211     1.251  212     0.568  213     0.000  214     0.978
   94    1     0.033    2     1.473    3    29.318    4     1.533    5     3.020    6     1.797    7     3.290    8     3.170    9     4.033   10     0.196   11    10.782   12     0.178   13    10.175   14     0.380   15     0.178   16     0.178   17     0.083   18     0.033   19     0.000   20     2.112   21     1.282   22     0.000   23     0.033   24     0.000   25     3.238   26     0.050   27     1.181   28     1.610   29     3.347   30     0.345   31     0.050   32     0.644   33     0.050   34     0.347   35     0.146   36     2.254   37     0.033   38     0.000   39     0.033   40     0.033   41     0.000   42     0.791   43     0.193   44     0.033   45     0.000   46     0.033   47     0.161   48     0.000   49     0.000   50     0.161   51     0.000   52     0.000   53     1.019   54     4.076   55     0.000   56     0.000   57     1.114   58     0.178   59     0.703   60     0.141   61     0.000   62     0.033   63     0.000   64     0.000   65     0.000   66     0.033   67     0.000   68     0.352   69     0.000   70     0.000   71     4.336   72     0.000   73    15.796   74     9.199   75    11.454   76     9.824   77     4.735   78     7.520   79     8.975   80     5.049   81     4.296   82    44.415   83     4.144   84    10.905   85     4.141   86    33.087   87    73.850   88     5.338   89    17.039   90     7.262   91     0.000   92    60.905   93    36.093   94     0.000   95    33.038   96     4.469   97     0.000   98     1.039   99     9.036  100     4.251  101    17.594  102     1.772  103     1.904  104     0.030  105     0.030  106     0.000  107     0.000  108     0.000  109     0.000  110     1.502  111     0.563  112     0.000  113     0.030  114     0.238  115     0.000  116     2.505  117     3.306  118     1.349  119     3.737  120     5.508  121     0.000  122     3.309  123    29.153  124     5.820  125     0.030  126     1.018  127     0.138  128     0.000  129     0.422  130     0.256  131     0.030  132     0.000  133     0.640  134     1.882  135     3.588  136     0.000  137     0.000  138     7.101  139     8.018  140     7.754  141     5.960  142     0.000  143     8.720  144     6.400  145     3.676  146     0.000  147     0.000  148     4.956  149     1.768  150     1.761  151     6.240  152     0.000  153     0.184  154    24.159  155     3.147  156    21.088  157     8.338  158     0.134  159     7.856  160     6.835  161    21.701  162     0.000  163     0.000  164     0.104  165     0.352  166     0.738  167     0.563  168     0.175  169     1.036  170     0.392  171     0.000  172     0.402  173     0.000  174     0.527  175     0.000  176     3.379  177    24.034  178     0.000  179     0.000  180     0.256  181     0.994  182     0.000  183     0.000  184     0.000  185     0.568  186     3.974  187     0.179  188     9.839  189     0.000  190     0.000  191     0.256  192     0.000  193     0.658  194     0.000  195     0.000  196     0.000  197     0.256  198     0.000  199     0.000  200     0.000  201     0.000  202     1.677  203     0.000  204     0.000  205     0.000  206     0.000  207     0.000  208     0.101  209     0.000  210     0.000  211     0.000  212     0.000  213     0.000  214     0.000
   95    1     0.033    2     0.109    3     3.724    4     0.390    5     0.448    6    17.701    7     0.845    8     4.306    9     1.282   10     0.050   11    45.336   12     0.568   13    37.903   14     0.309   15     1.430   16     0.577   17     1.518   18     0.033   19     0.000   20     0.538   21     1.242   22     0.000   23     0.339   24     3.161   25     0.033   26     1.606   27     0.369   28     1.013   29     7.646   30     0.033   31     0.586   32     0.642   33     0.350   34     1.726   35     0.714   36     0.033   37     0.033   38     4.958   39     0.033   40     0.033   41     6.212   42     3.303   43     0.033   44     0.033   45     1.865   46     0.033   47     0.000   48     0.000   49     0.000   50     0.939   51     0.000   52     0.939   53     0.000   54     3.057   55     0.000   56     4.086   57     1.065   58     0.414   59     0.424   60     0.223   61     0.000   62     0.033   63     0.000   64     0.000   65     0.000   66     0.033   67     0.000   68     0.000   69     0.000   70     0.000   71     0.310   72     0.000   73    18.436   74     7.187   75    19.437   76    16.500   77     9.418   78    10.022   79     0.927   80    12.421   81     7.962   82    17.694   83     5.922   84     8.832   85     1.888   86     7.787   87    11.263   88     8.700   89    11.013   90    26.403   91     0.122   92    20.715   93     7.717   94    33.038   95     0.000   96     1.183   97     0.000   98     4.685   99    38.345  100     8.260  101    23.472  102    21.655  103     1.576  104     0.969  105     0.030  106     0.000  107     0.000  108     0.000  109     0.000  110     0.000  111     0.000  112     0.000  113     0.030  114     0.076  115     0.000  116     0.406  117     0.543  118     3.173  119     3.347  120     7.722  121     0.000  122     5.795  123     6.988  124     5.508  125     0.030  126     0.624  127     0.984  128     0.000  129     0.000  130     0.000  131     0.432  132     0.000  133     0.503  134     1.019  135     0.363  136     0.000  137     0.000  138     9.700  139    45.360  140    16.720  141     9.913  142     0.000  143    18.593  144    12.783  145     1.698  146     0.000  147     0.000  148     0.981  149     0.201  150     3.905  151     1.633  152     0.000  153     0.184  154     1.028  155     3.724  156     1.137  157     0.603  158     0.134  159     0.347  160     0.000  161     2.754  162     0.000  163     0.000  164     1.550  165     1.384  166     0.738  167     4.339  168     0.175  169     2.338  170     0.175  171     0.000  172     0.279  173     0.279  174     0.577  175     0.094  176     0.754  177     0.000  178     0.000  179     0.000  180     0.000  181     0.882  182     0.000  183     0.000  184     0.000  185     0.000  186     6.605  187     0.944  188     3.690  189     0.321  190     0.000  191     0.000  192     0.000  193     0.658  194     0.000  195     0.000  196     0.000  197     0.000  198     0.000  199     0.000  200     0.000  201     0.000  202     2.382  203     0.000  204     0.000  205     0.000  206     0.000  207     0.000  208     0.000  209     0.000  210     0.000  211     0.000  212     0.000  213     0.000  214     0.000
   96    1     4.743    2     4.665    3     2.248    4     1.286    5     1.387    6     0.000    7     1.288    8     0.236    9     8.529   10     1.554   11     0.000   12     0.423   13     0.128   14     0.568   15     0.823   16     0.772   17     0.889   18     1.045   19     3.537   20     9.266   21    11.795   22     0.161   23     1.168   24     1.153   25    22.033   26     1.909   27    33.283   28     2.472   29    16.026   30     2.461   31     0.314   32     3.315   33     0.000   34     1.273   35     5.673   36     3.835   37    23.316   38     1.511   39     0.278   40     0.000   41     0.464   42     0.565   43    15.239   44     1.956   45     0.293   46    41.862   47    11.929   48     0.624   49     6.446   50    16.300   51     0.463   52     7.986   53     8.773   54     8.003   55     2.595   56     0.000   57     0.102   58     8.836   59     0.376   60     1.789   61    17.558   62     8.462   63     1.984   64     0.400   65     4.504   66     6.047   67     1.816   68     1.610   69     6.949   70     2.663   71     0.402   72     6.451   73     0.978   74     1.618   75     1.060   76     0.845   77     3.567   78     0.771   79     0.000   80     0.497   81     0.695   82     2.480   83     0.945   84     1.124   85     0.676   86     9.247   87     2.229   88     3.319   89     1.910   90     0.044   91     1.512   92     4.117   93     1.579   94     4.469   95     1.183   96     0.000   97     2.727   98     0.000   99     0.101  100    22.653  101     0.678  102     0.382  103     0.000  104     2.913  105     0.097  106     0.000  107     0.000  108     0.000  109     0.000  110     0.000  111     0.000  112     0.000  113     0.000  114     3.344  115     8.254  116    21.568  117    20.764  118     1.307  119     1.663  120     1.760  121    24.742  122     0.000  123     3.190  124     0.592  125     9.751  126    12.100  127     3.914  128     8.407  129     4.203  130     0.256  131     1.036  132     0.939  133     3.923  134     7.013  135     6.032  136     7.673  137     0.000  138     0.814  139     0.383  140     0.104  141     1.952  142     9.042  143     0.410  144     1.216  145     0.451  146     3.153  147    22.199  148    23.044  149    15.475  150     2.954  151    44.278  152     0.000  153     2.518  154    13.781  155     0.436  156     9.605  157    65.364  158     0.938  159   103.133  160    58.214  161   161.134  162    10.184  163     0.000  164     0.166  165     2.816  166     0.000  167     0.030  168     2.346  169     0.000  170     2.346  171     5.517  172     5.487  173     5.487  174     1.013  175     0.000  176     0.000  177    26.850  178     0.000  179     0.000  180     0.256  181     3.397  182     0.000  183     0.000  184     0.000  185     0.000  186     0.000  187     0.166  188    17.759  189     0.704  190     2.816  191     0.000  192     0.000  193     0.000  194     0.000  195     0.000  196     0.166  197     0.166  198     0.000  199     0.000  200     0.166  201     0.000  202     0.000  203     0.000  204     0.000  205     0.000  206     0.000  207     0.000  208     0.000  209     0.000  210     1.104  211     0.000  212     0.000  213     0.000  214     0.000
   97    1     1.321    2     0.153    3     0.000    4     1.992    5     0.233    6     0.989    7     2.389    8     7.969    9     0.465   10     5.806   11     0.000   12     1.451   13     0.435   14     3.807   15     0.870   16     0.474   17     3.719   18     0.234   19     1.678   20     2.134   21     1.607   22     2.967   23     5.258   24     4.099   25     0.744   26    15.961   27     3.420   28     0.483   29     0.233   30     1.460   31     5.525   32     0.965   33     2.441   34     2.328   35     0.920   36     1.375   37     0.754   38     8.338   39     0.152   40     0.152   41    18.224   42     1.098   43     1.129   44     0.770   45    10.049   46     4.656   47    17.216   48     1.193   49     2.478   50    11.159   51     3.222   52    35.795   53     2.145   54     3.667   55     1.238   56     4.768   57     6.298   58     3.046   59     0.235   60     1.476   61     8.590   62     0.161   63     4.218   64     0.152   65     2.815   66     3.878   67     5.762   68    10.024   69     7.127   70     3.454   71     0.148   72     4.078   73     1.290   74     0.503   75     2.154   76     1.635   77     2.774   78     0.801   79     0.217   80     1.270   81     2.398   82     0.141   83     3.612   84     2.211   85     0.741   86     0.000   87     0.000   88     2.613   89     0.000   90     0.122   91   141.263   92     0.000   93     0.217   94     0.000   95     0.000   96     2.727   97     0.000   98     5.139   99     0.000  100     2.720  101     0.000  102     5.083  103     8.032  104     0.000  105     0.000  106     0.000  107     0.000  108     0.282  109     0.113  110     0.000  111     0.000  112     0.000  113     0.282  114     6.734  115    21.572  116     2.788  117     8.253  118     2.589  119     3.404  120     1.944  121     8.481  122     1.119  123     0.000  124     1.972  125     5.861  126    18.735  127     2.198  128     0.000  129     0.113  130     0.000  131     0.000  132     0.113  133     3.162  134     1.513  135     1.813  136    14.755  137    13.099  138     0.313  139     0.000  140     0.512  141     3.028  142    22.769  143     0.518  144     2.071  145     1.556  146    36.281  147    13.996  148     0.000  149     7.609  150     0.000  151     8.446  152     0.000  153     4.371  154     4.196  155    15.266  156     0.175  157     0.235  158     0.000  159     0.715  160     1.017  161     0.559  162    26.601  163     2.782  164     0.000  165     0.704  166     0.000  167     0.000  168     0.000  169     0.000  170     0.000  171     0.000  172     0.000  173     0.000  174     0.000  175     0.590  176     0.000  177     0.000  178     0.000  179     0.000  180     0.000  181     0.000  182     0.000  183     0.000  184     0.000  185     0.000  186     0.000  187     0.256  188    17.003  189     1.450  190     0.000  191     0.000  192     0.000  193     0.000  194     0.000  195     0.000  196     0.000  197     0.000  198     0.000  199     0.000  200     0.000  201     0.000  202     0.441  203     0.000  204     0.000  205     0.000  206     0.000  207     0.000  208     0.000  209     0.000  210     0.000  211     0.000  212     0.000  213     0.000  214     0.000
   98    1     0.000    2     0.170    3     0.000    4     0.200    5     2.312    6     2.189    7     5.262    8     2.310    9     0.113   10     4.965   11     3.332   12     3.842   13    16.280   14     9.633   15     5.918   16     7.700   17    14.324   18     0.000   19     0.000   20     4.413   21     4.134   22     0.000   23     4.654   24    10.914   25     4.118   26     4.194   27     0.563   28     7.066   29     4.427   30     3.172   31    10.463   32     8.768   33    15.911   34    12.711   35     2.929   36     0.192   37     0.039   38     6.231   39     0.000   40     0.000   41    14.661   42     5.247   43     1.868   44     0.000   45    52.849   46     0.372   47     5.474   48     0.039   49     0.000   50     4.410   51     0.340   52     4.366   53     9.511   54    10.825   55    21.461   56   102.682   57    15.728   58     2.427   59     4.032   60     0.992   61     0.258   62     0.039   63     0.105   64     0.000   65     0.039   66     0.000   67     0.340   68     0.547   69     0.667   70     0.039   71     0.000   72     0.000   73     0.101   74     0.000   75     0.000   76     0.101   77     0.000   78     0.000   79     0.000   80     0.183   81     0.000   82     0.402   83     0.664   84     0.101   85     0.000   86     0.000   87     0.000   88     0.000   89     0.563   90     0.978   91     6.800   92     0.198   93     1.043   94     1.039   95     4.685   96     0.000   97     5.139   98     0.000   99     9.628  100     8.888  101    17.769  102    25.677  103    29.341  104     1.345  105     3.781  106     2.816  107     0.872  108     1.979  109     0.000  110     3.520  111     0.000  112     0.000  113     0.751  114     0.000  115     0.000  116     0.000  117     0.000  118     0.000  119     0.000  120     0.805  121     0.000  122     0.563  123     0.000  124     0.101  125     0.000  126     0.000  127     0.039  128     0.000  129     0.000  130     0.282  131     0.000  132     0.000  133     0.000  134     0.000  135     0.000  136     4.106  137     0.000  138     1.458  139     1.606  140     0.000  141     0.000  142     0.039  143     0.449  144     0.000  145    33.159  146     3.074  147     0.039  148     0.000  149     0.986  150   110.603  151     0.845  152     0.039  153     0.050  154     0.563  155     0.117  156     0.511  157     0.039  158     0.039  159     0.000  160     0.000  161     1.399  162     0.240  163     0.039  164     0.000  165     0.000  166     0.000  167     1.971  168     3.754  169     3.754  170     0.000  171     0.000  172     0.000  173     0.000  174     0.000  175     0.000  176     0.402  177     0.000  178     0.039  179     0.000  180     0.000  181     0.050  182     0.000  183     0.000  184     0.000  185     0.000  186     0.000  187     0.000  188    16.048  189     0.000  190     0.000  191     0.000  192     0.000  193     0.000  194     0.000  195     0.000  196     0.000  197     0.000  198     0.000  199     0.000  200     0.000  201     0.000  202    60.388  203     0.000  204     0.000  205     0.000  206     0.000  207     0.000  208     0.000  209     0.000  210     0.000  211     0.000  212     0.000  213     0.000  214     0.000
   99    1     0.000    2     0.000    3     0.854    4     0.030    5     0.000    6     8.062    7     0.000    8     0.000    9     0.000   10     0.519   11    19.616   12     1.191   13     9.712   14     0.615   15     1.068   16     0.469   17     1.660   18     0.000   19     0.030   20    23.358   21     2.996   22     0.000   23     0.888   24     4.753   25     0.527   26     4.603   27     2.913   28     1.792   29    17.547   30     0.422   31     1.214   32     3.891   33     0.497   34     2.585   35     2.285   36     0.989   37     0.306   38     3.504   39     0.000   40     0.000   41     8.912   42     2.428   43     1.124   44     0.000   45     1.227   46     0.382   47     0.118   48     0.000   49     0.030   50     0.030   51     0.000   52     0.939   53     3.152   54     2.355   55     1.598   56     8.624   57     6.061   58     0.780   59     0.030   60     0.231   61     0.030   62     0.000   63     0.000   64     0.000   65     0.000   66     0.000   67     0.000   68     0.000   69     0.000   70     0.030   71     0.986   72     0.000   73    10.043   74     2.466   75    12.798   76     9.271   77     3.797   78     3.576   79     0.242   80    12.314   81     6.784   82     6.696   83     3.272   84     5.068   85    10.018   86     0.600   87     1.834   88     3.154   89     3.622   90    21.960   91     0.122   92     7.040   93    21.443   94     9.036   95    38.345   96     0.101   97     0.000   98     9.628   99     0.000  100    22.283  101    40.899  102    78.444  103     2.682  104     0.000  105     0.704  106     0.402  107     0.000  108     0.000  109     0.000  110     0.000  111     0.000  112     0.000  113     0.000  114     0.000  115     0.312  116     0.030  117     0.000  118     3.638  119     1.029  120     2.447  121     0.030  122     5.399  123     2.208  124     9.216  125     0.000  126     3.130  127     4.984  128     0.000  129     0.000  130     0.000  131     0.000  132     0.000  133     0.000  134     0.101  135     0.000  136     0.000  137     0.000  138     9.324  139    16.598  140    14.867  141     7.823  142     0.000  143     7.146  144    14.019  145    13.252  146     0.000  147     0.030  148     3.527  149     8.655  150    20.019  151    12.892  152     0.000  153     0.050  154    10.292  155    32.920  156    20.405  157     6.644  158     0.000  159     6.836  160     6.279  161     8.537  162     0.000  163     0.000  164    14.281  165     9.334  166     9.106  167     8.422  168    10.503  169    33.122  170    12.507  171     1.526  172    22.658  173     6.196  174     1.372  175     2.337  176     5.612  177     0.000  178     0.000  179     0.000  180     0.000  181     1.659  182     0.000  183     0.000  184     0.000  185     0.000  186     2.626  187     0.862  188     0.030  189     1.375  190     0.000  191     0.201  192     0.000  193     2.134  194     0.000  195     0.000  196     1.476  197     1.476  198     0.000  199     0.000  200     0.000  201     0.000  202    15.392  203     0.000  204     0.000  205     0.000  206     0.000  207     0.000  208     1.054  209     0.000  210     1.476  211     0.000  212     0.000  213     0.000  214     0.000
  100    1     0.000    2     0.000    3     0.662    4     0.514    5     0.774    6     0.601    7     4.290    8     4.163    9     0.000   10     5.290   11     0.626   12     4.915   13     0.252   14     1.375   15     2.441   16     2.330   17     2.630   18     0.000   19     0.030   20    11.056   21     8.859   22     0.000   23     5.167   24     3.233   25     1.881   26     8.480   27    21.712   28     2.773   29    32.072   30    10.402   31     2.121   32     1.507   33    33.884   34     4.829   35     2.415   36     0.000   37     9.245   38    12.855   39     0.000   40     0.000   41     3.839   42     3.232   43     6.327   44     0.000   45     3.382   46     1.790   47     3.832   48     0.000   49     0.030   50     6.798   51     0.000   52     3.835   53    22.113   54    36.510   55    19.386   56    14.247   57     0.176   58    18.650   59     0.942   60     0.775   61     0.183   62     4.284   63     0.000   64     0.000   65     0.000   66     0.000   67     0.080   68     0.080   69     0.542   70     0.139   71     0.000   72     0.000   73     1.606   74     1.624   75     1.076   76     2.217   77     1.026   78     2.483   79     0.000   80     2.317   81     1.454   82     3.788   83     0.030   84     2.777   85     2.121   86     2.009   87     1.013   88     1.964   89     7.021   90     1.370   91     1.513   92     5.174   93     2.072   94     4.251   95     8.260   96    22.653   97     2.720   98     8.888   99    22.283  100     0.000  101    32.283  102    26.725  103     8.908  104     2.816  105     2.816  106     0.000  107     0.000  108     0.000  109     0.000  110     0.000  111     0.000  112     0.000  113     0.000  114     0.000  115     0.432  116     0.030  117     2.508  118     0.189  119     0.995  120     0.656  121     1.136  122     2.660  123     2.312  124     1.148  125     0.704  126    15.785  127     5.104  128     6.503  129     8.682  130     0.000  131     0.402  132     0.000  133     0.000  134     1.486  135     0.000  136     0.402  137     1.360  138     3.030  139     1.976  140     1.400  141     1.574  142    18.529  143     2.948  144     3.923  145    17.746  146     2.514  147     0.030  148     0.030  149     0.000  150    12.618  151     8.741  152     0.000  153     0.469  154     0.998  155    25.107  156     3.066  157     0.968  158     0.000  159    14.630  160     8.648  161    12.887  162    25.570  163     0.000  164     0.637  165    12.559  166     1.267  167     2.810  168     0.939  169     3.254  170     0.939  171     0.030  172     0.313  173     0.313  174     2.713  175     2.874  176     2.337  177     0.000  178     0.402  179     0.000  180     0.000  181     0.402  182     0.000  183     0.000  184     0.000  185     0.402  186     1.210  187     2.113  188    26.036  189     0.000  190     4.572  191     0.000  192     0.000  193     0.000  194     0.000  195     0.000  196     0.000  197     0.000  198     0.000  199     0.000  200     0.000  201     0.000  202     7.354  203     0.000  204     0.000  205     0.000  206     0.000  207     0.000  208     2.414  209     0.000  210     0.000  211     0.000  212     0.000  213     0.000  214     0.000
  101    1     0.000    2     0.000    3     2.455    4     0.000    5     0.055    6     6.983    7     0.055    8     0.055    9     0.000   10     2.185   11    17.621   12     0.925   13     9.149   14     4.995   15     1.025   16     1.662   17     0.845   18     0.000   19     0.000   20     3.314   21    15.045   22     0.000   23     0.561   24     1.323   25     0.704   26     0.000   27     1.603   28     4.031   29     8.481   30     0.000   31     1.847   32     2.758   33    18.158   34     3.854   35     2.495   36     1.736   37     0.000   38     1.078   39     0.000   40     0.000   41     0.716   42     3.362   43     1.097   44     0.000   45     2.016   46     0.000   47     0.439   48     0.000   49     0.000   50     0.000   51     0.000   52     0.204   53     2.224   54     9.113   55     6.670   56    30.551   57     6.543   58     0.412   59     0.055   60     0.235   61     0.000   62     0.000   63     0.204   64     0.000   65     0.000   66     0.000   67     0.459   68     0.459   69     0.204   70     0.000   71     2.712   72     0.000   73     2.867   74     1.015   75     3.835   76     2.976   77     1.069   78     2.458   79     2.014   80     1.185   81     0.848   82     9.722   83     0.309   84     2.686   85     0.563   86     2.824   87     7.316   88     1.622   89     5.357   90     5.132   91     0.469   92    17.965   93    32.034   94    17.594   95    23.472   96     0.678   97     0.000   98    17.769   99    40.899  100    32.283  101     0.000  102    17.157  103    13.147  104     0.000  105     0.000  106     1.721  107     2.827  108     0.000  109     0.000  110     0.000  111     0.000  112     0.000  113     0.000  114     0.000  115     0.000  116     0.000  117     0.000  118     0.000  119     2.248  120     1.113  121     0.000  122     6.359  123     7.223  124     0.580  125     0.000  126     1.584  127     5.646  128     2.852  129     2.767  130     0.000  131     0.000  132     0.402  133     0.000  134     0.302  135     0.000  136     0.704  137     0.050  138     3.593  139     9.533  140     3.498  141     0.684  142     2.112  143    23.277  144     2.027  145    52.532  146     0.469  147     0.000  148     4.930  149    13.955  150    65.500  151    35.632  152     0.000  153     0.000  154     9.966  155    26.798  156    24.346  157     7.258  158     0.000  159    14.495  160     1.047  161     0.677  162     8.959  163     0.000  164     0.563  165     0.352  166     0.000  167     6.336  168     1.408  169     0.835  170     0.000  171     0.000  172     0.000  173     0.000  174     0.000  175     2.346  176     4.509  177     0.000  178     0.000  179     0.000  180     0.000  181     0.778  182     0.000  183     0.000  184     0.000  185     0.402  186     1.753  187     0.563  188     0.000  189     0.000  190     0.000  191     0.704  192     0.000  193     2.670  194     0.000  195     0.000  196     1.476  197     2.180  198     0.000  199     0.000  200     0.000  201     0.000  202     9.681  203     0.000  204     0.000  205     0.000  206     0.000  207     0.000  208     0.000  209     0.000  210     1.476  211     0.000  212     0.000  213     0.000  214     0.000
  102    1     0.033    2     0.165    3     0.434    4     0.447    5     0.417    6     5.138    7     0.284    8     0.122    9     0.033   10     0.526   11    10.690   12     1.350   13     3.121   14     0.630   15     1.052   16     1.491   17     0.856   18     0.033   19     0.000   20    22.767   21     4.627   22     0.000   23     2.207   24     6.174   25     4.912   26     8.135   27     3.703   28     1.181   29    17.959   30     2.855   31     1.908   32     1.082   33     0.849   34     1.495   35     1.444   36     0.033   37     0.033   38     5.751   39     0.033   40     0.033   41     9.543   42     1.353   43     0.953   44     0.033   45     1.286   46     0.033   47     2.469   48     0.000   49     0.764   50     1.605   51     0.000   52     2.789   53     5.332   54    16.168   55     6.997   56    16.318   57     0.097   58     0.637   59     0.209   60     0.139   61     0.139   62     0.033   63     0.000   64     0.000   65     0.000   66     0.033   67     0.000   68     0.000   69     0.764   70     0.000   71     0.000   72     0.000   73     3.545   74     4.555   75     4.611   76     5.005   77     4.214   78     3.164   79     0.000   80    11.808   81     6.362   82     1.402   83     3.361   84     6.192   85     6.649   86     0.831   87     1.030   88     4.009   89     5.709   90     5.711   91     1.811   92     3.894   93     3.975   94     1.772   95    21.655   96     0.382   97     5.083   98    25.677   99    78.444  100    26.725  101    17.157  102     0.000  103     1.760  104     0.734  105     0.734  106     0.971  107     0.313  108     0.000  109     0.000  110     0.352  111     0.000  112     0.000  113     0.030  114     0.000  115     0.000  116     0.000  117     0.000  118     1.926  119     2.012  120     1.852  121     0.469  122     5.354  123     1.153  124     5.465  125     0.030  126     1.782  127     0.481  128     2.386  129     4.054  130     0.939  131     0.382  132     0.000  133     0.030  134     0.000  135     0.030  136     0.000  137     0.000  138     7.928  139     9.320  140     9.585  141     7.561  142     0.000  143     3.093  144    13.476  145    10.348  146     0.313  147     0.000  148     0.000  149     0.000  150    53.217  151     6.052  152     0.000  153     0.603  154     1.963  155     1.440  156     1.393  157     1.393  158     0.134  159    22.923  160    34.630  161    18.152  162     0.000  163     0.000  164    16.110  165    29.862  166    17.505  167    22.610  168     4.576  169    16.986  170    10.408  171     4.090  172    13.767  173    11.416  174     3.043  175     8.484  176    11.897  177     0.000  178     0.402  179     7.352  180     7.352  181     0.000  182     0.000  183     0.000  184     0.000  185     0.000  186     1.860  187     0.851  188    11.069  189     0.134  190     0.000  191     0.922  192     0.307  193     3.026  194     0.307  195     0.307  196     1.977  197    13.353  198     0.000  199     0.307  200     1.362  201     0.307  202    22.693  203     0.000  204     0.000  205     0.307  206     0.000  207     0.000  208     4.809  209     0.307  210     5.100  211     0.000  212     0.000  213     0.307  214     0.307
  103    1     0.297    2     0.000    3     0.000    4     0.000    5     1.085    6     0.510    7     0.734    8     6.743    9     0.000   10     1.667   11     0.905   12     2.229   13     5.330   14     4.606   15     3.054   16     3.102   17     2.820   18     0.649   19     0.297   20     0.242   21     4.596   22     0.042   23     2.334   24     2.645   25     4.934   26     0.463   27     0.983   28     1.572   29     1.921   30     0.863   31    10.439   32     8.738   33    10.454   34     9.434   35     1.832   36     0.344   37     1.118   38     4.796   39     0.798   40     0.458   41     6.188   42     4.076   43     0.600   44     0.828   45     9.361   46     0.888   47     8.274   48     1.282   49     4.152   50     0.876   51     2.004   52     4.166   53    21.796   54    16.175   55    28.911   56   116.303   57     1.380   58     5.984   59     0.363   60     0.396   61     2.754   62     0.000   63     3.311   64     0.297   65     2.549   66     1.510   67    11.808   68    14.490   69     7.520   70     2.885   71     0.000   72     0.313   73     0.000   74     0.000   75     0.000   76     0.000   77     0.000   78     0.000   79     2.816   80     0.000   81     0.000   82     0.402   83     0.000   84     0.000   85     0.000   86     0.000   87     1.932   88     0.000   89     0.000   90     0.000   91     5.704   92     0.563   93     3.129   94     1.904   95     1.576   96     0.000   97     8.032   98    29.341   99     2.682  100     8.908  101    13.147  102     1.760  103     0.000  104     2.440  105     7.793  106     0.594  107     0.872  108     4.535  109     0.313  110    24.582  111     5.173  112     5.569  113     3.444  114     0.000  115     0.039  116     0.000  117     0.000  118     0.000  119     0.000  120     0.000  121     0.039  122     0.000  123     0.000  124     0.000  125     1.447  126     0.619  127     0.000  128     4.537  129     3.072  130     1.924  131     1.810  132     1.128  133     0.000  134     0.217  135     0.704  136     0.704  137    16.876  138     0.000  139     0.000  140     0.000  141     0.000  142     9.788  143     0.000  144     0.000  145    10.662  146     1.388  147     0.000  148     0.000  149     0.175  150     0.000  151     0.000  152     1.574  153     7.719  154     0.000  155     0.175  156     1.113  157     0.000  158     0.000  159     0.000  160     6.294  161     6.294  162    32.919  163     7.536  164     0.000  165    39.340  166     9.169  167     1.935  168    22.923  169    30.490  170     0.939  171     0.000  172     0.000  173     0.000  174     3.495  175     2.217  176    14.336  177     8.856  178    35.271  179     4.756  180     8.152  181     0.563  182     3.397  183     0.000  184     5.743  185     1.643  186     0.000  187     0.000  188     3.792  189     0.000  190     0.000  191     0.000  192     0.000  193     0.000  194     0.000  195     0.000  196     0.000  197     0.000  198     0.000  199     0.000  200     0.000  201     0.000  202     0.469  203     0.000  204     0.000  205     0.000  206     0.000  207     0.000  208     0.000  209     0.000  210     0.000  211     0.000  212     0.000  213     0.000  214     0.000
  104    1     3.714    2     0.563    3     0.030    4     0.030    5     0.000    6     0.000    7     0.000    8     0.000    9     0.915   10     0.000   11     0.000   12     0.000   13     0.000   14     0.000   15     0.000   16     0.000   17     0.000   18     4.957   19     4.249   20     0.000   21     0.000   22     5.021   23     0.000   24     0.030   25     0.000   26     0.030   27     0.097   28     0.030   29     0.000   30     0.000   31     0.000   32     0.000   33     0.000   34     0.000   35     0.030   36     0.097   37     0.504   38     0.030   39     8.504   40     7.462   41     0.030   42     0.030   43     0.097   44    10.232   45     0.000   46     4.205   47     0.122   48    37.112   49     4.574   50     0.394   51    30.877   52     1.791   53     5.721   54     2.627   55     2.194   56     0.000   57     0.000   58     0.000   59     0.030   60     0.000   61     1.587   62     3.253   63     2.498   64     5.842   65     2.004   66     8.413   67     2.462   68     1.227   69     1.922   70    13.564   71     0.000   72     0.000   73     0.030   74     0.000   75     0.000   76     0.030   77     0.127   78     0.000   79     0.000   80     0.000   81     0.000   82     0.030   83     0.030   84     0.000   85     2.988   86     0.000   87     0.000   88     0.000   89     0.000   90     0.000   91     0.000   92     0.000   93     0.939   94     0.030   95     0.969   96     2.913   97     0.000   98     1.345   99     0.000  100     2.816  101     0.000  102     0.734  103     2.440  104     0.000  105   191.993  106     5.047  107     6.674  108    17.354  109    23.834  110     7.784  111    14.048  112    12.687  113    40.076  114     0.000  115     0.127  116     0.030  117     0.000  118     0.000  119     0.000  120     0.097  121     0.127  122     0.000  123     0.030  124     0.030  125     0.097  126     0.000  127     0.000  128     6.201  129     1.866  130    12.550  131    22.995  132    38.759  133     0.000  134     0.000  135     0.000  136     0.000  137     0.000  138     0.000  139     0.030  140     0.000  141     0.000  142     0.000  143     0.000  144     0.000  145     1.810  146     0.000  147     0.960  148     0.127  149     0.000  150     0.030  151     0.000  152     1.537  153    11.018  154     0.030  155     0.030  156     0.000  157     0.134  158    13.502  159     0.134  160     2.098  161    12.726  162     2.626  163     8.124  164     3.855  165     0.252  166     0.252  167     0.030  168     0.000  169     0.000  170     0.252  171    11.590  172     6.585  173     6.585  174     8.068  175     0.422  176     0.430  177     8.719  178    13.483  179     0.000  180     4.756  181     0.000  182     3.963  183     0.104  184     6.566  185     0.000  186     0.563  187     0.000  188    18.925  189    11.644  190     7.773  191     0.000  192     0.000  193     0.000  194     0.000  195     0.000  196     0.000  197     0.282  198     0.000  199     0.000  200     0.000  201     0.000  202     0.000  203     0.000  204     0.000  205     0.000  206     0.000  207     0.000  208     0.000  209     0.000  210     0.000  211     0.000  212     0.000  213     0.000  214     0.000
  105    1     4.712    2     0.146    3     0.030    4     0.308    5     0.000    6     0.000    7     0.000    8     0.000    9     0.518   10     0.000   11     0.000   12     0.000   13     0.000   14     0.000   15     0.000   16     0.000   17     0.000   18     7.350   19    12.365   20     0.000   21     0.000   22     2.938   23     0.000   24     0.030   25     0.153   26     0.030   27     0.097   28     0.030   29     0.000   30     0.000   31     0.000   32     0.000   33     0.000   34     0.000   35     0.030   36     0.097   37     3.513   38     0.030   39     5.667   40     5.490   41     0.030   42     0.030   43     0.097   44     9.925   45     0.000   46     4.756   47     0.428   48    36.700   49     6.911   50     3.057   51    21.786   52     2.255   53    11.071   54     4.596   55     2.618   56     0.000   57     0.000   58     0.000   59     0.030   60     0.000   61     2.528   62     5.425   63     5.824   64     8.005   65     4.116   66    19.561   67     3.301   68     3.212   69     2.581   70    16.054   71     0.563   72     0.000   73     0.030   74     0.000   75     0.000   76     0.030   77     0.127   78     0.000   79     1.439   80     0.000   81     0.000   82     0.030   83     0.030   84     0.000   85     1.126   86     0.000   87     0.000   88     0.000   89     0.000   90     0.000   91     0.000   92     0.000   93     0.156   94     0.030   95     0.030   96     0.097   97     0.000   98     3.781   99     0.704  100     2.816  101     0.000  102     0.734  103     7.793  104   191.993  105     0.000  106     2.429  107     1.249  108    15.052  109    17.567  110     7.587  111     3.983  112     7.746  113    21.804  114     0.000  115     0.127  116     0.030  117     0.000  118     0.000  119     0.000  120     0.097  121     0.127  122     0.000  123     0.030  124     0.030  125     2.913  126     0.000  127     0.000  128    11.587  129     3.787  130    16.583  131    22.126  132    29.129  133     0.000  134     0.000  135     0.141  136     0.000  137     0.000  138     0.000  139     0.030  140     0.000  141     0.000  142     0.000  143     0.000  144     0.000  145     0.000  146     0.000  147     0.261  148     0.127  149     0.000  150     0.030  151     0.000  152     8.181  153     0.156  154     0.030  155     0.030  156     0.000  157     0.134  158    13.721  159     0.134  160     0.000  161     0.030  162     0.000  163    17.575  164     3.379  165     2.617  166     1.794  167     3.109  168     3.079  169     1.433  170     2.617  171    12.710  172     0.000  173     0.000  174     3.977  175     0.000  176     4.494  177    18.991  178    70.566  179    14.089  180    10.450  181     4.756  182     5.407  183     8.291  184    25.154  185     0.000  186     0.563  187     2.816  188    29.737  189    20.217  190    15.462  191     0.000  192     0.000  193     0.000  194     0.000  195     0.000  196     0.000  197     0.282  198     0.000  199     0.000  200     0.000  201     0.000  202     0.000  203     0.000  204     0.000  205     0.000  206     0.000  207     0.000  208     0.000  209     0.000  210     0.000  211     0.000  212     0.000  213     0.000  214     0.000
  106    1     0.000    2     0.000    3     0.000    4     0.000    5     0.000    6     1.020    7     0.000    8     0.000    9     0.000   10     0.000   11     0.000   12     0.000   13     0.000   14     0.000   15     0.000   16     0.000   17     0.000   18     0.000   19     0.000   20     0.444   21     0.188   22     0.000   23     0.000   24     0.000   25     0.000   26     0.000   27     0.000   28     0.000   29     0.000   30     0.000   31     0.000   32     0.000   33     0.000   34     0.000   35     0.000   36     0.000   37     0.000   38     0.000   39     0.000   40     0.000   41     0.000   42     0.000   43     0.000   44     0.000   45     0.764   46     0.000   47     0.000   48     0.000   49     1.917   50     0.000   51     0.553   52     0.188   53     0.000   54     0.000   55     0.000   56     0.469   57     0.764   58     0.000   59     0.000   60     0.000   61     0.000   62     0.000   63     0.000   64     0.000   65     0.000   66     0.000   67     1.529   68     0.000   69     1.529   70     5.098   71     0.000   72     0.000   73     0.000   74     0.000   75     0.000   76     0.000   77     0.000   78     0.000   79     0.000   80     0.402   81     0.000   82     0.000   83     0.000   84     0.000   85     1.810   86     0.000   87     0.000   88     0.000   89     0.000   90     0.939   91     0.563   92     0.000   93     0.256   94     0.000   95     0.000   96     0.000   97     0.000   98     2.816   99     0.402  100     0.000  101     1.721  102     0.971  103     0.594  104     5.047  105     2.429  106     0.000  107   116.582  108    51.397  109     9.219  110     0.000  111    24.557  112    16.814  113    35.629  114     0.188  115     0.000  116     0.000  117     0.000  118     0.000  119     0.000  120     0.000  121     0.000  122     0.256  123     0.000  124     0.000  125     0.000  126     0.313  127     0.000  128     4.991  129    12.879  130    12.546  131    24.394  132    29.493  133     0.000  134     0.000  135     0.000  136     0.000  137     0.000  138     0.000  139     0.000  140     0.000  141     0.000  142     0.000  143     0.402  144     0.725  145     0.000  146     0.501  147     0.000  148     0.000  149     0.000  150     0.000  151     0.352  152     0.000  153     0.000  154     0.000  155     0.000  156     0.000  157     0.000  158     0.000  159     0.000  160     0.188  161     0.000  162     0.000  163     0.000  164    10.968  165   149.120  166    90.283  167    83.392  168    80.909  169   151.041  170   117.262  171   200.540  172    47.870  173    38.507  174   105.941  175   256.343  176   150.290  177     2.545  178     0.000  179     0.000  180     0.000  181     0.000  182     0.000  183    47.816  184     0.000  185     0.000  186     0.000  187     1.408  188     1.230  189    38.113  190     0.217  191     0.000  192     0.000  193     0.000  194     0.000  195     0.000  196     0.000  197     7.379  198     0.000  199     0.000  200     0.000  201     0.000  202     5.632  203     0.000  204     0.000  205     0.000  206     0.000  207     0.000  208     0.000  209     0.000  210     1.408  211     0.000  212     0.000  213     0.000  214     0.000
  107    1     0.000    2     0.000    3     0.000    4     0.000    5     0.000    6     0.000    7     0.000    8     0.000    9     0.000   10     0.000   11     0.000   12     0.000   13     0.000   14     0.000   15     0.000   16     0.000   17     0.000   18     0.000   19     0.000   20     0.188   21     1.126   22     0.000   23     0.000   24     0.000   25     0.000   26     0.000   27     0.000   28     0.000   29     0.000   30     0.000   31     0.000   32     0.000   33     0.000   34     0.000   35     0.000   36     0.000   37     0.000   38     0.000   39     0.000   40     0.000   41     0.000   42     0.000   43     0.000   44     0.306   45     0.000   46     0.000   47     0.000   48     0.775   49     0.419   50     0.000   51     1.827   52     0.188   53     0.000   54     0.000   55     0.000   56     0.000   57     0.000   58     0.000   59     0.000   60     0.000   61     0.000   62    13.757   63     0.000   64     0.000   65     0.306   66     0.306   67     0.000   68     0.000   69     0.000   70     0.698   71     0.000   72     0.000   73     0.000   74     0.000   75     0.000   76     0.000   77     0.000   78     0.000   79     0.000   80     0.000   81     0.000   82     0.000   83     0.000   84     0.000   85     0.000   86     0.000   87     0.000   88     0.000   89     0.000   90     0.000   91     0.715   92     0.000   93     0.000   94     0.000   95     0.000   96     0.000   97     0.000   98     0.872   99     0.000  100     0.000  101     2.827  102     0.313  103     0.872  104     6.674  105     1.249  106   116.582  107     0.000  108    49.537  109     1.359  110     0.104  111     9.201  112    10.439  113    17.350  114     0.188  115     0.000  116     0.000  117     0.000  118     0.000  119     0.000  120     0.000  121     0.000  122     0.000  123     0.000  124     0.000  125     0.000  126     0.000  127     0.000  128     5.204  129    15.268  130    12.548  131     4.762  132    23.657  133     0.000  134     0.000  135     0.000  136     0.000  137     0.000  138     0.000  139     0.000  140     0.000  141     0.000  142     0.939  143     0.939  144     0.000  145     0.402  146     0.751  147     0.000  148     0.000  149     0.000  150     0.000  151     0.352  152     0.000  153     0.000  154     0.000  155     0.000  156     0.000  157     0.000  158     0.000  159     0.000  160    12.776  161     0.000  162     0.000  163     0.000  164    95.628  165    27.269  166    32.744  167    31.494  168    31.386  169    44.297  170    46.945  171    47.009  172    39.945  173    22.425  174    20.617  175   135.661  176    52.421  177     0.000  178     0.000  179     0.000  180     0.000  181     0.000  182     0.881  183    58.297  184     0.881  185     0.000  186     5.395  187     6.634  188     0.000  189    16.909  190    37.345  191     6.502  192     5.224  193     4.534  194     3.398  195     4.486  196     4.198  197    28.434  198     3.183  199     5.585  200     4.034  201     3.100  202     0.000  203     3.408  204     3.878  205     3.852  206     3.466  207     4.778  208    47.894  209     3.726  210    12.862  211     3.124  212    12.311  213     4.060  214     2.785
  108    1     0.745    2     0.000    3     0.000    4     0.000    5     0.000    6     0.000    7     0.000    8     0.000    9     0.000   10     0.000   11     0.000   12     0.000   13     0.352   14     0.000   15     0.000   16     0.000   17     0.000   18     0.903   19     0.000   20     0.000   21     0.000   22     0.000   23     0.000   24     0.000   25     0.000   26     0.000   27     0.000   28     0.000   29     0.000   30     0.000   31     0.000   32     0.000   33     0.634   34     0.000   35     0.000   36     0.000   37     0.000   38     0.000   39     0.000   40     0.000   41     0.000   42     0.000   43     0.000   44     0.881   45     1.666   46     0.000   47     0.000   48     4.798   49     5.250   50     0.000   51     1.654   52     0.218   53     0.611   54     1.014   55     0.830   56     2.068   57     0.000   58     0.000   59     0.000   60     0.000   61     0.575   62     0.000   63     1.529   64     0.000   65     0.524   66     1.269   67     1.868   68     2.759   69     0.672   70    13.655   71     0.000   72     0.563   73     0.000   74     0.000   75     0.000   76     0.000   77     0.000   78     0.000   79     0.000   80     0.000   81     0.000   82     0.000   83     0.000   84     0.000   85     0.000   86     0.000   87     0.000   88     0.000   89     0.000   90     0.000   91     2.258   92     0.000   93     0.000   94     0.000   95     0.000   96     0.000   97     0.282   98     1.979   99     0.000  100     0.000  101     0.000  102     0.000  103     4.535  104    17.354  105    15.052  106    51.397  107    49.537  108     0.000  109    27.537  110     7.542  111    49.345  112    49.536  113   128.305  114     0.000  115     0.000  116     0.000  117     0.000  118     0.000  119     0.000  120     0.000  121     0.000  122     0.000  123     0.000  124     0.000  125     0.000  126     0.000  127     0.000  128     7.497  129     6.588  130    10.353  131    26.038  132    72.295  133     0.000  134     0.217  135     0.000  136     0.563  137     0.000  138     0.000  139     0.000  140     0.000  141     0.000  142     0.000  143     0.000  144     0.000  145     3.285  146     0.282  147     0.000  148     0.000  149     0.000  150     3.147  151     0.000  152     0.000  153     0.000  154     0.000  155     0.000  156     0.000  157     0.000  158     0.000  159     0.000  160     0.000  161     0.000  162    17.817  163    17.347  164     6.108  165     2.891  166     8.257  167     8.178  168     8.314  169     3.201  170    12.421  171    22.943  172    21.896  173     6.701  174    40.837  175    22.085  176    70.598  177     0.704  178     2.480  179     0.000  180     0.000  181     0.000  182     0.000  183     1.301  184     6.845  185     0.000  186     0.000  187     0.000  188     0.704  189     5.708  190     7.235  191     0.000  192     1.054  193     1.054  194     1.054  195     1.054  196     1.054  197     0.000  198     0.000  199     0.000  200     0.000  201     0.000  202    10.339  203     0.000  204     0.000  205     0.000  206     0.000  207     0.000  208     0.000  209     0.000  210     0.000  211     0.000  212     0.000  213     0.000  214     0.000
  109    1     0.510    2     0.563    3     0.000    4     0.000    5     0.000    6     0.000    7     0.000    8     0.000    9     1.710   10     0.000   11     0.000   12     0.000   13     0.000   14     0.000   15     0.000   16     0.000   17     0.000   18    17.044   19     3.560   20     0.000   21     0.000   22     3.468   23     0.000   24     0.000   25     0.000   26     0.000   27     0.000   28     0.000   29     0.000   30     0.000   31     0.000   32     0.000   33     0.000   34     0.000   35     0.000   36     0.000   37     0.000   38     0.000   39    10.679   40     5.939   41     0.000   42     0.000   43     1.529   44     4.266   45     0.000   46     0.161   47     2.204   48     9.167   49     1.269   50     0.000   51     6.286   52     0.274   53     0.161   54     0.161   55     0.161   56     0.000   57     0.000   58     0.000   59     0.000   60     0.000   61     0.000   62     0.235   63     2.335   64     2.178   65     1.529   66     0.598   67     1.965   68     5.829   69     0.806   70     4.853   71     0.000   72     0.113   73     0.000   74     0.000   75     0.000   76     0.000   77     0.000   78     0.000   79     2.346   80     0.000   81     0.000   82     0.000   83     0.000   84     0.000   85     0.313   86     0.000   87     0.000   88     0.000   89     0.000   90     0.000   91     0.000   92     0.000   93     0.000   94     0.000   95     0.000   96     0.000   97     0.113   98     0.000   99     0.000  100     0.000  101     0.000  102     0.000  103     0.313  104    23.834  105    17.567  106     9.219  107     1.359  108    27.537  109     0.000  110     5.050  111    19.180  112    18.102  113    20.468  114     0.000  115     0.000  116     0.000  117     0.000  118     0.000  119     0.000  120     0.000  121     0.000  122     0.000  123     0.000  124     0.000  125     4.224  126     0.000  127     0.000  128     7.770  129     3.834  130    19.803  131    37.202  132    41.167  133     0.000  134     0.000  135     0.000  136     0.000  137     0.000  138     0.000  139     0.000  140     0.000  141     0.000  142     0.000  143     0.000  144     0.000  145     0.000  146     0.000  147     0.000  148     0.000  149     0.000  150     0.000  151     0.000  152    16.343  153     2.816  154     0.000  155     0.000  156     0.000  157     0.000  158    19.865  159     0.000  160     0.113  161     0.000  162     0.000  163     4.019  164     0.000  165     7.268  166    54.230  167    30.165  168    24.837  169     3.201  170    40.296  171    64.255  172     0.000  173     0.000  174    74.776  175     1.787  176   102.656  177    45.650  178    61.781  179    38.432  180    52.338  181    33.158  182   105.848  183   139.186  184   240.394  185    45.199  186     0.000  187     1.476  188     0.000  189    53.599  190    29.847  191     0.615  192     5.133  193     4.398  194     5.133  195     1.054  196     6.065  197     2.234  198     0.000  199     2.428  200     2.428  201     0.088  202    11.632  203     0.088  204     0.000  205     0.000  206     0.615  207     0.088  208    17.164  209     0.922  210     7.040  211     0.000  212     3.398  213     0.000  214     0.000
  110    1     0.000    2     0.000    3     0.000    4     0.000    5     0.255    6     0.000    7     0.000    8     0.255    9     0.000   10     0.000   11     0.000   12     0.000   13     0.563   14     0.000   15     0.255   16     0.000   17     0.217   18     0.000   19     0.939   20     0.000   21     0.000   22     3.268   23     0.000   24     0.255   25     0.000   26     0.170   27     0.000   28     0.255   29     0.425   30     0.170   31     0.170   32     0.255   33     0.000   34     0.170   35     0.170   36     0.000   37     0.000   38     0.170   39     0.000   40     0.611   41     0.733   42     0.425   43     0.000   44     1.175   45     0.000   46     0.000   47     0.000   48     2.776   49     0.650   50     0.000   51     3.778   52     0.000   53     7.948   54     3.446   55     2.038   56     8.920   57     0.000   58     1.578   59     0.000   60     0.000   61     0.000   62     0.000   63     0.000   64     8.626   65     0.000   66     0.000   67     0.510   68     1.121   69     0.611   70     0.755   71     0.000   72     0.000   73     0.000   74     0.000   75     0.000   76     0.000   77     0.000   78     0.000   79     0.000   80     0.000   81     0.000   82     0.000   83     0.000   84     0.000   85     0.000   86     0.000   87     1.502   88     0.000   89     0.000   90     0.000   91     0.000   92     0.563   93     0.939   94     1.502   95     0.000   96     0.000   97     0.000   98     3.520   99     0.000  100     0.000  101     0.000  102     0.352  103    24.582  104     7.784  105     7.587  106     0.000  107     0.104  108     7.542  109     5.050  110     0.000  111    45.855  112    49.226  113    13.868  114     0.000  115     0.000  116     0.000  117     0.000  118     0.000  119     0.000  120     0.000  121     0.000  122     0.000  123     0.000  124     0.000  125     0.000  126     0.000  127     0.000  128     3.052  129     1.408  130     6.209  131    18.821  132    10.373  133     0.000  134     0.000  135     0.000  136     0.000  137     0.000  138     0.000  139     0.000  140     0.000  141     0.000  142     1.408  143     0.000  144     0.000  145     0.000  146     0.000  147     3.147  148     0.000  149     0.000  150     0.000  151     0.000  152     9.075  153    21.698  154     0.000  155     0.000  156     0.000  157     0.000  158     0.000  159     0.000  160     0.704  161     0.000  162     3.147  163     0.000  164     0.000  165     6.592  166    12.798  167     2.392  168    35.250  169    48.042  170    25.975  171     8.231  172    11.432  173     7.316  174    25.418  175     3.603  176    45.085  177   121.629  178   206.887  179    92.614  180   130.782  181    97.759  182    91.576  183   189.173  184   502.214  185   137.637  186     0.000  187     0.000  188     0.000  189     0.000  190     0.469  191    12.171  192     0.231  193     3.398  194     0.434  195     0.461  196     1.216  197     3.801  198     1.911  199     0.618  200     1.123  201     2.081  202    61.876  203     1.785  204     1.347  205     1.216  206     1.490  207     0.645  208     0.551  209    10.510  210     1.373  211     1.571  212     2.581  213     4.000  214     2.079
  111    1     0.563    2     0.000    3     0.000    4     0.000    5     0.000    6     0.000    7     0.000    8     0.939    9     0.000   10     0.000   11     0.000   12     0.000   13     0.000   14     0.161   15     0.161   16     0.000   17     0.378   18     0.000   19     0.000   20     0.000   21     0.000   22     0.235   23     0.000   24     0.000   25     0.000   26     0.000   27     0.000   28     0.161   29     0.161   30     0.000   31     0.161   32     0.161   33     0.000   34     0.161   35     0.469   36     0.000   37     0.000   38     0.000   39     0.000   40     0.000   41     0.161   42     0.161   43     0.000   44     0.000   45     0.000   46     0.000   47     0.000   48     3.982   49     2.929   50     0.000   51     0.784   52     0.000   53     0.704   54     0.704   55     0.000   56     1.220   57     0.000   58     0.000   59     0.000   60     0.000   61     0.000   62     0.000   63     0.000   64    12.717   65     0.000   66     0.000   67     0.000   68     0.000   69     0.000   70     2.715   71     0.000   72     0.000   73     0.000   74     0.000   75     0.000   76     0.000   77     0.000   78     0.000   79     0.000   80     0.000   81     0.000   82     0.000   83     0.000   84     0.000   85     0.000   86     0.000   87     0.563   88     0.000   89     0.000   90     0.000   91     0.000   92     0.563   93     0.000   94     0.563   95     0.000   96     0.000   97     0.000   98     0.000   99     0.000  100     0.000  101     0.000  102     0.000  103     5.173  104    14.048  105     3.983  106    24.557  107     9.201  108    49.345  109    19.180  110    45.855  111     0.000  112   265.808  113    82.296  114     0.000  115     0.000  116     0.000  117     0.000  118     0.000  119     0.000  120     0.000  121     0.000  122     0.000  123     0.000  124     0.000  125     0.000  126     0.000  127     0.000  128     0.569  129     0.000  130     0.282  131    10.504  132    28.272  133     0.000  134     0.000  135     0.000  136     0.000  137     0.000  138     0.000  139     0.000  140     0.000  141     0.000  142     0.000  143     0.000  144     0.000  145     0.000  146     0.000  147     0.000  148     0.000  149     0.000  150     0.000  151     0.000  152    13.576  153     5.839  154     0.000  155     0.000  156     0.000  157     0.000  158     0.000  159     0.000  160     0.000  161     0.000  162     0.000  163     0.000  164     0.000  165     6.055  166    26.190  167    73.571  168    26.081  169    15.781  170    20.011  171    15.981  172     1.829  173     1.829  174    18.966  175     1.829  176    19.700  177    46.988  178    61.614  179    14.892  180    35.524  181    15.708  182    40.284  183    53.305  184   194.122  185    25.855  186     0.000  187     0.000  188     0.000  189     0.000  190     0.217  191     0.939  192     0.246  193     0.246  194     0.246  195     0.246  196     0.246  197     0.000  198     0.246  199     0.773  200     0.527  201     0.773  202     4.978  203     0.000  204     0.000  205     0.773  206     0.773  207     0.527  208     0.000  209     1.300  210     0.246  211     0.000  212     1.173  213     0.773  214     0.000
  112    1     1.502    2     0.000    3     0.000    4     0.000    5     0.000    6     0.000    7     0.000    8     0.000    9     0.000   10     0.000   11     0.000   12     0.000   13     0.000   14     0.161   15     0.161   16     0.000   17     0.378   18     0.000   19     0.000   20     0.000   21     0.000   22     1.128   23     0.000   24     0.000   25     0.000   26     0.000   27     0.000   28     0.161   29     0.161   30     0.000   31     0.161   32     0.161   33     0.000   34     0.161   35     0.469   36     0.000   37     0.000   38     0.000   39     0.000   40     0.000   41     0.161   42     0.161   43     0.000   44     0.000   45     0.000   46     0.000   47     0.000   48     0.456   49     1.267   50     0.000   51     0.000   52     0.000   53     0.704   54     1.106   55     0.000   56     2.628   57     0.000   58     0.000   59     0.000   60     0.000   61     0.000   62     0.000   63     0.000   64     5.569   65     0.000   66     1.643   67     0.000   68     0.000   69     0.000   70     4.589   71     0.000   72     0.000   73     0.000   74     0.000   75     0.000   76     0.000   77     0.000   78     0.000   79     0.000   80     0.000   81     0.000   82     0.000   83     0.000   84     0.000   85     0.000   86     0.000   87     0.000   88     0.000   89     0.000   90     0.000   91     0.000   92     0.000   93     0.000   94     0.000   95     0.000   96     0.000   97     0.000   98     0.000   99     0.000  100     0.000  101     0.000  102     0.000  103     5.569  104    12.687  105     7.746  106    16.814  107    10.439  108    49.536  109    18.102  110    49.226  111   265.808  112     0.000  113    80.269  114     0.000  115     0.000  116     0.000  117     0.000  118     0.000  119     0.000  120     0.000  121     0.000  122     0.000  123     0.000  124     0.000  125     0.939  126     0.000  127     0.000  128     0.512  129     0.000  130     0.386  131    12.532  132    23.183  133     0.000  134     0.000  135     0.000  136     0.000  137     1.643  138     0.000  139     0.000  140     0.000  141     0.000  142     0.704  143     0.000  144     0.000  145     0.000  146     0.000  147     0.000  148     0.000  149     0.000  150     0.000  151     0.000  152     2.920  153     0.704  154     0.000  155     0.000  156     0.000  157     0.000  158     0.000  159     0.000  160     0.000  161     0.000  162     0.000  163     0.000  164     0.000  165     7.426  166    32.615  167    78.485  168    25.941  169    13.764  170    29.252  171    15.223  172     1.829  173     3.095  174    18.049  175     3.095  176    28.316  177    30.130  178    49.940  179    14.891  180    29.081  181     8.947  182    28.990  183    48.777  184   162.065  185    16.975  186     0.000  187     0.000  188     0.000  189     0.000  190     0.217  191     0.469  192     0.000  193     0.000  194     0.000  195     0.000  196     0.000  197     0.000  198     0.000  199     0.527  200     0.621  201     0.527  202     1.536  203     0.094  204     0.094  205     0.527  206     0.527  207     0.621  208     0.000  209     1.371  210     0.000  211     0.094  212     4.906  213     0.527  214     0.094
  113    1     5.337    2     0.000    3     0.030    4     0.030    5     0.000    6     0.000    7     0.000    8     0.000    9     0.000   10     0.000   11     0.000   12     0.000   13     0.000   14     0.000   15     0.000   16     0.000   17     0.000   18     0.000   19     0.539   20     0.000   21     0.000   22     0.437   23     0.000   24     0.030   25     0.000   26     0.030   27     0.000   28     0.030   29     0.000   30     0.000   31     0.000   32     0.000   33     0.000   34     0.000   35     0.499   36     0.000   37     0.000   38     0.030   39     0.510   40     1.274   41     0.030   42     0.030   43     0.000   44     2.273   45     0.000   46     0.340   47     0.000   48     5.371   49    13.019   50     0.030   51     8.311   52     0.510   53     0.641   54     0.641   55     0.611   56     0.000   57     0.000   58     0.000   59     0.030   60     0.000   61     3.322   62     0.000   63     0.340   64     1.529   65     0.510   66     2.904   67     1.461   68     1.623   69     1.283   70    10.524   71     0.000   72     0.000   73     0.030   74     0.000   75     0.000   76     0.030   77     0.030   78     0.000   79     0.000   80     0.000   81     0.000   82     0.030   83     0.030   84     0.000   85     0.000   86     0.000   87     0.000   88     0.000   89     0.000   90     0.000   91     2.253   92     0.000   93     0.000   94     0.030   95     0.030   96     0.000   97     0.282   98     0.751   99     0.000  100     0.000  101     0.000  102     0.030  103     3.444  104    40.076  105    21.804  106    35.629  107    17.350  108   128.305  109    20.468  110    13.868  111    82.296  112    80.269  113     0.000  114     0.000  115     0.030  116     0.030  117     0.000  118     0.000  119     0.000  120     0.000  121     0.030  122     0.000  123     0.030  124     0.030  125     0.000  126     0.000  127     0.000  128     3.065  129     3.473  130     4.332  131    30.178  132    53.470  133     0.000  134     0.000  135     0.000  136     0.000  137     0.000  138     0.000  139     0.030  140     0.000  141     0.000  142     0.000  143     0.000  144     0.000  145     0.469  146     1.408  147     0.030  148     0.030  149     0.000  150     0.030  151     0.000  152     0.000  153     7.012  154     0.030  155     0.030  156     0.000  157     0.000  158     0.000  159     0.000  160     0.000  161     0.030  162     0.000  163     0.000  164     0.000  165    13.355  166    27.897  167    13.303  168    13.555  169     3.475  170    20.103  171    43.138  172     2.142  173     4.780  174    81.685  175    11.686  176    19.360  177    13.276  178    13.523  179     0.000  180     9.313  181     0.469  182     3.410  183     4.743  184    15.790  185     2.378  186     0.000  187     0.000  188     0.030  189     1.405  190     2.220  191     0.922  192     0.246  193     0.246  194     0.246  195     0.246  196     1.476  197     0.282  198     0.246  199     1.476  200     1.230  201     0.246  202    17.797  203     0.000  204     0.000  205     0.246  206     0.246  207     0.000  208     0.000  209     0.246  210    16.234  211     0.000  212     0.246  213     0.246  214     0.000
  114    1     3.519    2     5.652    3     1.124    4    24.241    5     1.384    6     0.850    7     4.843    8     2.892    9    15.916   10     2.827   11     0.844   12     0.000   13     1.055   14     1.128   15     0.000   16     0.000   17     0.156   18     0.501   19     3.243   20     1.020   21     0.451   22     1.221   23     0.000   24     0.000   25     0.000   26     0.000   27     4.232   28     0.000   29     0.000   30     0.000   31     0.866   32     0.000   33     0.861   34     0.000   35     0.000   36     0.000   37     3.512   38     0.000   39     0.632   40     0.632   41     0.000   42     0.000   43     0.000   44     1.258   45     0.510   46     5.565   47    12.518   48     1.295   49     1.795   50     4.535   51     4.336   52     7.901   53     1.132   54     0.514   55     0.139   56     0.255   57     0.352   58     0.377   59    10.515   60    21.862   61     7.841   62     1.313   63    13.432   64     0.283   65     5.132   66     1.836   67     1.545   68     2.440   69     1.165   70     2.867   71     3.651   72    41.300   73     0.173   74     0.808   75     0.353   76     0.173   77     4.855   78     1.131   79     6.672   80     0.671   81     1.277   82     0.643   83     3.618   84     1.381   85     1.437   86     1.902   87     0.431   88     3.076   89     0.768   90     0.232   91     7.562   92     0.000   93     0.156   94     0.238   95     0.076   96     3.344   97     6.734   98     0.000   99     0.000  100     0.000  101     0.000  102     0.000  103     0.000  104     0.000  105     0.000  106     0.188  107     0.188  108     0.000  109     0.000  110     0.000  111     0.000  112     0.000  113     0.000  114     0.000  115    16.825  116    48.425  117    35.665  118     4.615  119     6.118  120     2.447  121    18.095  122     0.563  123     0.908  124     2.993  125    12.568  126     9.932  127     1.104  128     1.422  129     1.526  130     0.770  131     0.000  132     0.000  133    60.066  134    30.406  135    41.028  136    20.471  137    13.265  138     0.645  139     0.238  140     0.325  141     1.290  142     9.552  143     0.173  144     1.122  145     0.332  146     6.775  147     0.000  148     0.000  149     6.716  150     0.000  151     7.277  152     0.000  153     0.000  154     0.847  155     0.000  156     0.000  157     0.000  158     0.504  159     0.788  160     0.750  161     4.372  162    31.227  163    13.058  164     0.156  165     0.000  166     0.000  167     0.000  168     0.000  169     0.000  170     0.000  171     0.000  172     0.000  173     0.000  174     0.000  175     0.000  176     0.000  177     0.000  178     0.000  179     0.000  180     0.000  181     0.000  182     0.000  183     0.000  184     0.000  185     0.000  186     0.156  187     4.248  188     9.958  189     0.000  190     0.000  191     0.000  192     0.000  193     0.000  194     0.000  195     0.000  196     0.000  197     0.000  198     0.000  199     0.000  200     0.000  201     0.000  202     0.000  203     0.000  204     0.000  205     0.000  206     0.000  207     0.000  208     0.000  209     0.000  210     0.000  211     0.000  212     0.000  213     0.000  214     0.000
  115    1     6.163    2     0.243    3     0.048    4    15.862    5     1.658    6     0.000    7     0.808    8     1.787    9     1.269   10     2.939   11     0.000   12     2.387   13     0.000   14     0.646   15     1.361   16     0.366   17     5.621   18     0.594   19     2.624   20     1.081   21     0.170   22     0.000   23     4.236   24     0.971   25     1.896   26     4.010   27     9.511   28     1.195   29     0.420   30    10.246   31     0.679   32     0.241   33     0.219   34     0.623   35     0.626   36     2.256   37     0.487   38     0.683   39     0.720   40     0.033   41     2.635   42     0.614   43     2.494   44     1.211   45     0.520   46     1.029   47     6.863   48     0.039   49     3.717   50     5.378   51     0.000   52    11.323   53     1.026   54     2.374   55     0.105   56     0.145   57     1.810   58    14.496   59    10.020   60     0.775   61     3.452   62     0.177   63     2.174   64     0.382   65     0.317   66     0.769   67     0.675   68     3.061   69     1.301   70     0.345   71     0.383   72    16.210   73     0.542   74     0.619   75     0.464   76     0.937   77     1.248   78     0.923   79     0.000   80     0.152   81     0.399   82     0.178   83     0.332   84     0.235   85     0.235   86     0.171   87     0.074   88     0.870   89     0.309   90     0.044   91    31.152   92     0.030   93     0.000   94     0.000   95     0.000   96     8.254   97    21.572   98     0.000   99     0.312  100     0.432  101     0.000  102     0.000  103     0.039  104     0.127  105     0.127  106     0.000  107     0.000  108     0.000  109     0.000  110     0.000  111     0.000  112     0.000  113     0.030  114    16.825  115     0.000  116    28.138  117    24.917  118     1.350  119     1.710  120     1.094  121    58.153  122     0.000  123     0.201  124     0.925  125    31.108  126    13.508  127     1.703  128     0.000  129     0.000  130     0.000  131     0.127  132     0.000  133    41.003  134     4.708  135    25.164  136    39.880  137    23.577  138     0.330  139     0.108  140     0.528  141     1.035  142    10.482  143     0.000  144     0.394  145     0.000  146    30.715  147     0.295  148     0.469  149     0.431  150     0.039  151     4.339  152     0.911  153     0.568  154     6.038  155    18.202  156     1.467  157     1.041  158     0.607  159     1.283  160     0.000  161     2.345  162     0.173  163     0.039  164     0.000  165     1.643  166     0.175  167     0.000  168     0.175  169     0.000  170     0.175  171     0.000  172     0.235  173     0.235  174     0.743  175     0.000  176     0.000  177     0.000  178     0.039  179     0.000  180     0.000  181     0.000  182     0.000  183     0.000  184     0.000  185     0.000  186     0.134  187     0.000  188    20.451  189     0.000  190     0.000  191     0.000  192     0.000  193     0.000  194     0.000  195     0.000  196     0.000  197     0.000  198     0.000  199     0.000  200     0.000  201     0.000  202     0.856  203     0.000  204     0.000  205     0.000  206     0.000  207     0.000  208     0.000  209     0.000  210     0.000  211     0.000  212     0.000  213     0.000  214     0.000
  116    1     7.276    2     9.652    3     1.624    4    23.700    5     3.941    6     0.076    7     3.191    8     2.693    9    21.425   10     1.118   11     0.161   12     0.851   13     0.159   14     0.306   15     0.448   16     0.971   17     0.569   18     1.137   19     1.249   20     0.350   21     0.000   22     0.153   23     1.155   24     0.721   25     4.552   26     0.133   27     7.101   28     0.459   29     0.033   30     0.315   31     0.306   32     0.077   33     0.000   34     0.235   35     0.313   36     0.235   37     4.139   38     0.928   39     0.443   40     0.033   41     0.000   42     0.000   43     5.136   44     2.307   45     0.000   46     6.077   47     0.712   48     0.294   49     0.954   50     0.765   51     0.161   52     1.060   53     0.917   54     0.307   55     0.000   56     0.000   57     0.000   58     2.143   59     7.084   60    16.328   61     2.633   62     2.643   63     2.455   64     0.431   65     1.965   66     1.818   67     0.485   68     1.646   69     0.000   70     0.449   71     2.462   72    38.619   73     0.224   74     0.410   75     0.492   76     0.152   77     5.429   78     0.548   79     2.391   80     0.279   81     1.655   82     0.680   83     4.229   84     0.590   85     1.140   86     5.721   87     1.651   88     2.505   89     0.601   90     0.167   91     5.946   92     2.254   93     0.637   94     2.505   95     0.406   96    21.568   97     2.788   98     0.000   99     0.030  100     0.030  101     0.000  102     0.000  103     0.000  104     0.030  105     0.030  106     0.000  107     0.000  108     0.000  109     0.000  110     0.000  111     0.000  112     0.000  113     0.030  114    48.425  115    28.138  116     0.000  117    41.255  118     4.786  119     3.600  120     5.267  121    36.814  122     0.249  123     1.269  124     3.795  125    14.168  126     5.904  127     0.945  128     0.402  129     0.402  130     0.000  131     0.343  132     0.782  133    70.742  134    23.531  135    67.347  136    25.179  137     6.199  138     0.779  139     0.205  140     0.284  141     2.375  142     5.585  143     0.141  144     1.072  145     0.000  146     5.201  147     6.391  148    19.996  149     0.400  150     0.044  151     0.148  152     1.032  153     0.568  154     6.009  155     0.245  156     0.568  157     5.676  158     0.763  159     1.860  160     0.563  161    19.728  162     4.330  163     0.000  164     0.156  165     0.000  166     0.175  167     0.000  168     0.175  169     0.000  170     0.175  171     0.000  172     0.000  173     0.000  174     0.175  175     0.000  176     0.000  177     0.000  178     0.000  179     0.000  180     0.000  181     0.000  182     0.000  183     0.000  184     0.000  185     0.000  186     0.156  187     5.341  188     1.260  189     0.000  190     0.000  191     0.000  192     0.000  193     0.000  194     0.000  195     0.000  196     0.000  197     0.000  198     0.000  199     0.000  200     0.000  201     0.000  202     0.079  203     0.000  204     0.000  205     0.000  206     0.000  207     0.000  208     0.000  209     0.000  210     0.000  211     0.000  212     0.000  213     0.000  214     0.000
  117    1     1.195    2     0.731    3     0.387    4    16.885    5     1.583    6     0.528    7     0.221    8     0.373    9     6.256   10     3.450   11     0.238   12     0.562   13     0.927   14     0.763   15     0.180   16     0.180   17     0.256   18     0.000   19     1.238   20     5.806   21     2.763   22     0.235   23     0.844   24     0.306   25     0.000   26     0.000   27    26.106   28     0.606   29     1.521   30     0.044   31     1.499   32     0.224   33     0.000   34     1.274   35     1.073   36     0.510   37     0.134   38     0.554   39     0.000   40     0.000   41     0.000   42     0.000   43     1.857   44     0.000   45     0.000   46     5.287   47     3.826   48     1.014   49     2.703   50     0.000   51     0.000   52     3.028   53     0.569   54     4.903   55     0.510   56     0.000   57     0.000   58     4.470   59     2.433   60    10.942   61     0.351   62     0.000   63     2.993   64     0.000   65     0.469   66     0.000   67     1.002   68     0.950   69     0.000   70     5.465   71     3.767   72    30.429   73     0.765   74     1.607   75     0.440   76     0.332   77     9.797   78     1.468   79     0.860   80     1.055   81     1.739   82     1.453   83     0.372   84     5.862   85     0.000   86     5.736   87     2.754   88     4.963   89     2.554   90     4.591   91     8.794   92     3.294   93     0.256   94     3.306   95     0.543   96    20.764   97     8.253   98     0.000   99     0.000  100     2.508  101     0.000  102     0.000  103     0.000  104     0.000  105     0.000  106     0.000  107     0.000  108     0.000  109     0.000  110     0.000  111     0.000  112     0.000  113     0.000  114    35.665  115    24.917  116    41.255  117     0.000  118     4.710  119     6.717  120     3.178  121    42.930  122     1.719  123     4.680  124     3.236  125    10.723  126    12.355  127     0.821  128     0.329  129     0.235  130     0.770  131     0.000  132     0.000  133    36.975  134    33.403  135    18.179  136    32.290  137    20.731  138     3.129  139     0.703  140     0.636  141     3.616  142     8.010  143     0.750  144     1.102  145     0.000  146     7.793  147     1.399  148     8.301  149    42.330  150     0.044  151    20.531  152     0.000  153     0.000  154     6.166  155     2.989  156     0.000  157     1.984  158     0.000  159    20.284  160    11.642  161    27.146  162     0.973  163     0.282  164     0.117  165     0.000  166     0.704  167     0.000  168     0.000  169     0.000  170     0.000  171     0.000  172     0.000  173     0.000  174     0.000  175     0.375  176     0.404  177     0.000  178     0.000  179     0.000  180     0.000  181     0.000  182     0.000  183     0.000  184     0.000  185     0.000  186     0.117  187     0.516  188     0.890  189     0.000  190     0.000  191     0.000  192     0.000  193     0.000  194     0.000  195     0.000  196     0.000  197     0.000  198     0.000  199     0.000  200     0.000  201     0.000  202     0.000  203     0.000  204     0.000  205     0.000  206     0.000  207     0.000  208     0.000  209     0.000  210     0.000  211     0.000  212     0.000  213     0.000  214     0.000
  118    1     0.000    2    18.334    3    13.351    4     3.029    5     0.668    6     3.823    7     0.695    8     0.000    9     5.590   10     0.000   11     1.011   12     0.000   13     1.426   14     0.000   15     0.000   16     0.000   17     0.000   18     0.000   19     0.999   20     7.548   21     0.000   22     0.235   23     0.000   24     0.704   25     0.148   26     0.446   27     1.025   28     0.088   29     0.113   30     0.000   31     0.000   32     0.000   33     0.128   34     0.000   35     0.000   36     0.000   37     1.201   38     0.879   39     0.000   40     0.000   41     0.000   42     0.000   43     0.000   44     0.000   45     0.128   46     0.000   47     0.000   48     0.000   49     0.000   50     0.000   51     0.000   52     0.000   53     0.000   54     0.000   55     0.000   56     0.000   57     0.342   58     0.242   59     2.080   60     1.102   61     0.000   62     0.000   63     0.000   64     0.000   65     0.000   66     0.000   67     0.000   68     0.000   69     0.000   70     0.000   71    28.646   72     4.313   73     8.529   74    15.046   75     6.886   76     6.020   77    29.524   78     7.384   79     3.882   80    22.051   81    31.415   82     6.075   83     5.641   84     8.824   85    39.214   86     8.504   87     1.774   88    12.724   89     6.088   90    22.963   91     2.926   92     2.109   93     0.000   94     1.349   95     3.173   96     1.307   97     2.589   98     0.000   99     3.638  100     0.189  101     0.000  102     1.926  103     0.000  104     0.000  105     0.000  106     0.000  107     0.000  108     0.000  109     0.000  110     0.000  111     0.000  112     0.000  113     0.000  114     4.615  115     1.350  116     4.786  117     4.710  118     0.000  119    16.445  120    54.820  121     1.125  122     7.469  123     4.320  124    33.833  125     0.000  126     0.997  127     0.469  128     0.939  129     2.135  130     0.939  131     0.000  132     0.000  133     6.577  134    30.889  135     1.326  136     0.383  137     0.000  138    16.487  139     6.160  140    11.078  141    22.522  142     0.000  143     2.683  144    33.769  145     0.000  146     1.808  147     1.144  148     0.840  149     2.153  150     0.101  151    29.820  152     0.000  153     0.000  154     2.053  155     6.188  156     0.000  157     2.943  158     0.000  159    29.458  160    45.747  161    17.895  162     0.000  163     0.000  164     5.603  165    10.681  166     0.000  167     0.000  168     0.000  169     7.482  170     0.000  171     0.000  172     6.752  173     6.612  174     0.000  175    21.675  176     0.000  177     2.816  178     0.000  179     0.402  180     0.000  181     2.944  182     0.939  183     3.754  184     0.000  185     0.000  186    43.692  187    13.664  188     0.000  189     8.461  190     0.000  191     7.379  192     0.369  193     0.369  194     0.369  195     0.369  196     3.445  197     3.445  198     0.369  199     0.000  200     0.535  201     0.000  202     0.000  203     0.000  204     0.000  205     0.369  206     0.000  207     0.369  208     1.272  209     0.000  210     3.814  211     0.369  212     0.369  213     0.000  214     0.369
  119    1     0.000    2     1.849    3     3.529    4     9.587    5     2.033    6    70.096    7     0.645    8     0.363    9     1.029   10     0.578   11    16.629   12     0.000   13     7.198   14     0.456   15     0.000   16     0.000   17     0.000   18     0.000   19     0.235   20     0.398   21     4.074   22     0.235   23     0.166   24     0.235   25     0.156   26     0.520   27     0.696   28     0.088   29     0.128   30     0.176   31     0.255   32     0.000   33     1.076   34     0.000   35     0.000   36     0.469   37     0.000   38     0.217   39     0.000   40     0.000   41     0.000   42     0.000   43     0.000   44     0.000   45     5.076   46     0.000   47     1.421   48     0.000   49     0.000   50     0.000   51     0.000   52     0.563   53     0.000   54     0.000   55     0.000   56     0.000   57     5.684   58     0.000   59     0.994   60     7.719   61     0.000   62     0.000   63     0.000   64     0.000   65     0.000   66     0.000   67     0.000   68     0.000   69     0.000   70     0.000   71     7.448   72     4.116   73     9.191   74    11.498   75     9.966   76     8.133   77    29.844   78    11.492   79     4.082   80     6.052   81     8.748   82     7.543   83     6.543   84    14.391   85     4.095   86    12.738   87     4.831   88    22.044   89     6.440   90     2.946   91     4.339   92     2.037   93     1.540   94     3.737   95     3.347   96     1.663   97     3.404   98     0.000   99     1.029  100     0.995  101     2.248  102     2.012  103     0.000  104     0.000  105     0.000  106     0.000  107     0.000  108     0.000  109     0.000  110     0.000  111     0.000  112     0.000  113     0.000  114     6.118  115     1.710  116     3.600  117     6.717  118    16.445  119     0.000  120    21.599  121     0.166  122    13.478  123    11.159  124    17.259  125     0.000  126     5.018  127     0.704  128     0.000  129     0.235  130     0.188  131     0.000  132     0.000  133     3.940  134    12.777  135     2.477  136     5.755  137     1.253  138     8.661  139     9.667  140     9.306  141    25.958  142     1.141  143    29.202  144     7.617  145     3.567  146    10.900  147     0.000  148     3.788  149    20.520  150     0.101  151   105.532  152     0.000  153     0.000  154     1.887  155     3.339  156     0.000  157     2.268  158     0.000  159     2.255  160     8.385  161     2.408  162     0.352  163     4.900  164     0.939  165     0.094  166     0.000  167     0.000  168     0.000  169     0.094  170     0.000  171     0.000  172     0.774  173     0.634  174     0.000  175    22.736  176    20.765  177     0.000  178     0.000  179     0.000  180     0.000  181     0.141  182     0.000  183     0.000  184     0.000  185     0.000  186     1.886  187     0.504  188     0.282  189     0.335  190     0.000  191     0.000  192     0.000  193     0.000  194     0.000  195     0.000  196     0.000  197     0.000  198     0.000  199     0.000  200     0.000  201     0.000  202     0.000  203     0.000  204     0.000  205     0.000  206     0.000  207     0.000  208     0.101  209     0.000  210     0.000  211     0.000  212     0.000  213     0.000  214     0.000
  120    1     0.611    2     6.111    3    42.794    4     6.507    5     0.781    6     3.824    7     0.397    8     0.215    9     3.800   10     0.048   11     1.697   12     0.048   13     2.575   14     0.000   15     0.139   16     0.139   17     0.048   18     0.133   19     0.030   20     0.113   21     0.276   22     0.133   23     0.048   24     0.341   25     0.204   26     0.914   27     1.970   28     0.030   29     0.502   30     0.411   31     0.000   32     0.091   33     0.128   34     0.048   35     0.169   36     0.139   37     0.850   38     0.693   39     0.133   40     0.133   41     0.200   42     0.030   43     0.000   44     0.000   45     0.128   46     1.737   47     0.000   48     0.133   49     0.135   50     3.998   51     0.000   52     1.046   53     0.030   54     0.030   55     0.000   56     0.000   57     0.354   58     0.000   59     3.578   60     0.274   61     0.795   62     0.641   63     0.133   64     0.000   65     0.000   66     0.133   67     0.000   68     0.000   69     0.000   70     0.030   71    13.340   72     1.166   73    10.714   74    20.187   75    10.923   76    10.557   77    46.434   78    13.021   79     5.128   80     7.724   81    15.605   82     8.723   83    14.533   84    13.093   85     9.544   86    22.337   87     5.985   88    25.747   89    11.395   90     5.914   91     2.271   92     6.096   93     0.188   94     5.508   95     7.722   96     1.760   97     1.944   98     0.805   99     2.447  100     0.656  101     1.113  102     1.852  103     0.000  104     0.097  105     0.097  106     0.000  107     0.000  108     0.000  109     0.000  110     0.000  111     0.000  112     0.000  113     0.000  114     2.447  115     1.094  116     5.267  117     3.178  118    54.820  119    21.599  120     0.000  121     0.481  122    10.414  123    12.161  124    39.198  125     0.000  126     0.394  127     0.446  128     0.000  129     1.643  130     0.000  131     0.097  132     0.000  133     7.795  134    16.674  135     0.712  136     0.349  137     0.000  138     7.281  139    10.556  140    12.970  141    33.311  142     0.000  143     5.550  144    12.324  145     0.000  146     1.672  147     3.692  148     2.517  149     1.089  150     0.131  151     4.862  152     0.000  153     0.000  154     3.683  155     1.728  156     0.000  157     1.813  158     0.434  159    41.364  160    13.632  161     5.637  162     6.294  163     0.000  164     2.323  165     0.216  166     0.000  167     0.030  168     0.000  169     0.373  170     0.000  171     0.030  172     0.498  173     0.358  174     0.568  175     0.094  176     0.000  177     0.000  178     0.000  179     0.000  180     0.000  181     4.933  182     0.000  183     0.000  184     0.000  185     0.000  186     3.379  187     2.374  188     2.771  189     1.026  190     0.000  191     0.000  192     0.000  193     0.000  194     0.000  195     0.000  196     0.000  197     0.000  198     0.000  199     0.000  200     0.000  201     0.000  202     0.256  203     0.000  204     0.000  205     0.000  206     0.000  207     0.000  208     0.101  209     0.000  210     0.000  211     0.000  212     0.000  213     0.000  214     0.000
  121    1     3.850    2     1.894    3     0.048    4    30.410    5     3.680    6     0.122    7     2.110    8     1.872    9     6.795   10     7.061   11     0.000   12     3.604   13     0.161   14     2.383   15     5.096   16     4.564   17     4.671   18     0.384   19     5.732   20     0.755   21     0.247   22     0.880   23     7.543   24     1.855   25     1.117   26     1.157   27    31.385   28     3.553   29     0.724   30     3.972   31     0.306   32     0.712   33     0.185   34     1.285   35     3.756   36     4.982   37     5.041   38     2.346   39     0.267   40     0.033   41     1.233   42     0.426   43     7.751   44     0.725   45     0.161   46    10.602   47     5.392   48     0.274   49     7.503   50     9.983   51     0.000   52    12.621   53     2.006   54     3.747   55     0.558   56     0.039   57     0.925   58     5.648   59    12.859   60     3.391   61    10.437   62     2.036   63     4.551   64     0.000   65     7.136   66     0.488   67     0.552   68     2.645   69     1.415   70     1.820   71     0.887   72    21.314   73     0.044   74     0.074   75     0.074   76     0.044   77     0.993   78     0.152   79     0.000   80     0.166   81     0.117   82     0.044   83     0.332   84     0.000   85     0.000   86     0.337   87     0.074   88     0.044   89     0.196   90     0.044   91    17.190   92     0.030   93     0.000   94     0.000   95     0.000   96    24.742   97     8.481   98     0.000   99     0.030  100     1.136  101     0.000  102     0.469  103     0.039  104     0.127  105     0.127  106     0.000  107     0.000  108     0.000  109     0.000  110     0.000  111     0.000  112     0.000  113     0.030  114    18.095  115    58.153  116    36.814  117    42.930  118     1.125  119     0.166  120     0.481  121     0.000  122     0.000  123     0.201  124     0.261  125    27.466  126    30.265  127     4.297  128     0.402  129     0.402  130     0.000  131     0.221  132     0.094  133    23.520  134     7.895  135    23.846  136    35.522  137    24.537  138     0.030  139     0.000  140     0.030  141     0.496  142    13.654  143     0.000  144     0.152  145     0.000  146    17.370  147     1.613  148    22.331  149    12.478  150     0.459  151     4.712  152     0.039  153     2.142  154     6.309  155     9.212  156     1.887  157    21.334  158     0.607  159     4.533  160     4.325  161    18.687  162     1.012  163     0.039  164     0.235  165     1.408  166     0.175  167     0.000  168     0.175  169     0.000  170     0.175  171     0.000  172     0.235  173     0.235  174     0.743  175     0.000  176     0.000  177     0.000  178     0.039  179     0.000  180     0.000  181     0.000  182     0.000  183     0.000  184     0.000  185     0.000  186     0.000  187     0.000  188     5.709  189     0.000  190     0.000  191     0.000  192     0.000  193     0.000  194     0.000  195     0.000  196     0.000  197     0.000  198     0.000  199     0.000  200     0.000  201     0.000  202     0.118  203     0.000  204     0.000  205     0.000  206     0.000  207     0.000  208     0.000  209     0.000  210     0.000  211     0.000  212     0.000  213     0.000  214     0.000
  122    1     0.000    2     0.330    3     7.565    4     0.839    5     1.085    6    60.480    7     0.383    8     0.318    9     0.325   10     1.751   11    30.417   12     0.000   13    14.076   14     1.220   15     0.000   16     0.000   17     0.050   18     0.000   19     0.000   20     7.913   21     9.668   22     0.000   23     0.117   24     1.530   25     0.148   26     1.669   27     0.544   28     0.266   29     0.340   30     0.000   31     0.886   32     0.000   33     3.802   34     0.000   35     0.000   36     0.108   37     0.000   38     1.352   39     0.000   40     0.000   41     0.250   42     0.000   43     0.000   44     0.000   45     1.681   46     0.000   47     0.411   48     0.000   49     0.000   50     0.000   51     0.000   52     0.000   53     0.000   54     0.000   55     0.000   56     0.697   57     5.569   58     0.563   59     0.425   60     1.532   61     0.000   62     0.000   63     0.000   64     0.000   65     0.000   66     0.000   67     0.000   68     0.000   69     0.000   70     0.000   71     2.499   72     0.000   73    17.875   74    21.912   75    14.322   76    15.357   77    14.152   78    24.206   79    10.421   80    19.744   81    16.419   82    10.264   83     8.276   84    24.403   85     2.315   86     6.130   87     6.702   88    13.244   89    16.458   90    17.827   91     2.398   92     7.856   93    10.545   94     3.309   95     5.795   96     0.000   97     1.119   98     0.563   99     5.399  100     2.660  101     6.359  102     5.354  103     0.000  104     0.000  105     0.000  106     0.256  107     0.000  108     0.000  109     0.000  110     0.000  111     0.000  112     0.000  113     0.000  114     0.563  115     0.000  116     0.249  117     1.719  118     7.469  119    13.478  120    10.414  121     0.000  122     0.000  123    13.389  124    16.275  125     0.000  126     5.755  127     1.899  128     0.201  129     0.201  130     0.352  131     0.000  132     0.000  133     0.433  134     2.257  135     0.909  136     0.645  137     0.633  138    20.650  139    12.071  140    28.122  141    13.838  142     0.000  143    31.343  144    16.147  145     2.641  146     0.835  147     0.000  148     0.906  149     1.019  150     0.821  151     5.542  152     0.000  153     0.050  154     1.194  155     0.471  156     0.621  157     0.000  158     0.000  159     0.604  160     0.855  161     0.104  162     0.553  163     0.188  164     0.191  165     0.094  166     0.235  167     0.235  168     0.000  169     0.720  170     0.498  171     0.000  172     0.683  173     0.683  174     0.000  175     0.496  176     2.816  177     0.000  178     0.000  179     0.000  180     0.000  181     0.287  182     0.000  183     0.000  184     0.000  185     0.108  186     2.071  187     0.811  188     0.000  189     0.000  190     0.000  191     0.000  192     0.000  193     0.000  194     0.000  195     0.000  196     0.000  197     0.000  198     0.000  199     0.000  200     0.000  201     0.000  202     0.434  203     0.000  204     0.000  205     0.000  206     0.000  207     0.000  208     0.101  209     0.000  210     0.000  211     0.000  212     0.000  213     0.000  214     0.000
  123    1     0.033    2     8.354    3    22.674    4     5.861    5    12.559    6     4.418    7     7.372    8     3.804    9     2.345   10     0.170   11     3.347   12     0.080   13     1.706   14     0.282   15     0.171   16     0.171   17     0.080   18     0.033   19     0.000   20    11.950   21     7.061   22     0.000   23     0.080   24     0.048   25     4.309   26     0.139   27     3.935   28     2.555   29     8.028   30     1.400   31     0.000   32     0.123   33     0.000   34     0.048   35     0.139   36     5.573   37     0.033   38     0.091   39     0.033   40     0.033   41     0.048   42     0.000   43     0.950   44     0.033   45     0.000   46     1.652   47     0.000   48     0.000   49     0.000   50     0.000   51     0.000   52     0.000   53     0.000   54     0.000   55     0.000   56     0.000   57     0.252   58     0.033   59     3.246   60     3.057   61     0.048   62     0.033   63     0.000   64     0.000   65     0.000   66     0.033   67     0.000   68     0.000   69     0.000   70     0.000   71     1.796   72     0.000   73    11.056   74    28.506   75    10.635   76    11.886   77     9.325   78    26.072   79     8.233   80     9.890   81     5.777   82    17.971   83    13.791   84    16.038   85     0.697   86    31.760   87    25.420   88    16.802   89    39.670   90     7.188   91     0.000   92    24.071   93     4.704   94    29.153   95     6.988   96     3.190   97     0.000   98     0.000   99     2.208  100     2.312  101     7.223  102     1.153  103     0.000  104     0.030  105     0.030  106     0.000  107     0.000  108     0.000  109     0.000  110     0.000  111     0.000  112     0.000  113     0.030  114     0.908  115     0.201  116     1.269  117     4.680  118     4.320  119    11.159  120    12.161  121     0.201  122    13.389  123     0.000  124    14.722  125     0.231  126     1.983  127     8.808  128     0.000  129     0.000  130     0.000  131     0.030  132     0.000  133     2.219  134     4.300  135     5.418  136     0.000  137     0.000  138    20.072  139    10.167  140     8.903  141    16.322  142     0.608  143    12.200  144    10.812  145     1.434  146     0.000  147     0.629  148    12.654  149    22.796  150    14.660  151    27.470  152     0.000  153     0.763  154     8.930  155    11.127  156     8.466  157     5.175  158     0.134  159     4.344  160     4.187  161     6.145  162     0.000  163     0.000  164     0.104  165     0.094  166     0.175  167     0.256  168     0.175  169     0.551  170     0.392  171     0.000  172     0.402  173     0.000  174     0.175  175     0.094  176     0.000  177     0.000  178     0.000  179     0.000  180     0.000  181     0.269  182     0.000  183     0.000  184     0.000  185     0.000  186     1.413  187     0.342  188     0.000  189     0.000  190     0.000  191     0.256  192     0.000  193     0.000  194     0.000  195     0.000  196     0.166  197     0.422  198     0.000  199     0.000  200     0.166  201     0.000  202     0.079  203     0.000  204     0.000  205     0.000  206     0.000  207     0.000  208     0.000  209     0.000  210     0.166  211     0.000  212     0.000  213     0.000  214     0.000
  124    1     0.033    2     2.813    3    17.680    4     5.405    5     1.527    6     4.668    7     0.431    8     0.109    9     2.051   10     0.000   11     2.425   12     0.033   13     2.275   14     0.000   15     0.033   16     0.033   17     0.033   18     0.033   19     0.000   20    15.587   21     0.453   22     0.000   23     0.033   24     0.704   25     0.337   26     0.856   27     6.219   28     0.132   29     0.598   30     0.311   31     0.000   32     0.077   33     0.128   34     0.000   35     0.000   36     0.033   37     0.469   38     0.306   39     0.033   40     0.033   41     0.000   42     0.000   43     1.052   44     0.033   45     0.739   46     0.513   47     0.000   48     0.000   49     0.000   50     0.000   51     0.000   52     0.000   53     0.000   54     0.000   55     0.000   56     0.000   57     1.972   58     0.319   59     4.371   60     0.247   61     0.437   62     0.469   63     0.000   64     0.000   65     0.437   66     0.033   67     0.000   68     0.000   69     0.000   70     0.000   71    10.300   72     1.978   73    13.091   74    22.362   75     9.740   76     8.202   77    28.839   78    14.850   79     3.963   80    15.307   81    20.522   82    11.185   83    12.612   84    12.057   85    12.162   86    13.490   87     5.563   88    32.267   89    11.035   90    10.999   91     1.375   92     4.399   93     0.859   94     5.820   95     5.508   96     0.592   97     1.972   98     0.101   99     9.216  100     1.148  101     0.580  102     5.465  103     0.000  104     0.030  105     0.030  106     0.000  107     0.000  108     0.000  109     0.000  110     0.000  111     0.000  112     0.000  113     0.030  114     2.993  115     0.925  116     3.795  117     3.236  118    33.833  119    17.259  120    39.198  121     0.261  122    16.275  123    14.722  124     0.000  125     0.030  126     2.996  127     0.030  128     0.704  129     1.574  130     0.352  131     0.030  132     0.000  133     5.078  134     7.629  135     1.912  136     0.383  137     0.000  138    15.818  139     9.742  140    17.575  141    38.234  142     0.000  143     4.177  144    24.257  145     0.000  146     5.982  147     1.144  148     1.506  149     2.847  150     0.145  151    35.378  152     0.000  153     0.134  154    22.463  155     9.863  156     0.134  157     3.624  158     0.134  159    26.846  160    30.213  161     5.986  162     6.294  163     0.000  164     0.922  165     1.267  166     0.175  167     0.000  168     0.175  169     1.951  170     0.175  171     0.402  172     0.592  173     0.452  174     0.175  175     0.094  176     0.000  177     0.000  178     0.000  179     0.000  180     0.000  181     3.525  182     0.704  183     0.704  184     0.000  185     0.000  186     2.654  187     2.052  188     3.398  189     0.970  190     0.000  191     0.000  192     0.000  193     0.000  194     0.000  195     0.000  196     0.000  197     0.000  198     0.000  199     0.000  200     0.000  201     0.000  202     0.201  203     0.000  204     0.000  205     0.000  206     0.000  207     0.000  208     0.101  209     0.000  210     0.000  211     0.000  212     0.000  213     0.000  214     0.000
[truncated: 289,441 more chars]
