# Supplementary material for: Analyzing cross-college course enrollments via contextual graph mining
Source: PLoS One. 2017 Nov 29;12(11):e0188577. doi: 10.1371/journal.pone.0188577 (PMC5706688; doi:10.1371/journal.pone.0188577)
Supplement: S1 Code — https://github.com/snap-stanford/snap/tree/master/examples/node2vec. (ZIP) [file pone.0188577.s001.zip › S1 Code/scale.txt]

     0.658    -0.846     0.000
     0.496    -0.810     0.000
     0.765    -0.651     0.000
     0.871    -0.797     0.000
     0.809    -0.705     0.000
     0.817    -0.641     0.000
     0.808    -0.701     0.000
     0.806    -0.704     0.000
     0.661    -0.783     0.000
     0.843    -0.751     0.000
     0.820    -0.601     0.000
     0.836    -0.737     0.000
     0.821    -0.613     0.000
     0.820    -0.711     0.000
     0.820    -0.710     0.000
     0.810    -0.696     0.000
     0.814    -0.701     0.000
     0.614    -0.911     0.000
     0.494    -0.874     0.000
     0.897    -0.818     0.000
     0.855    -0.718     0.000
    -1.137    -1.015     0.000
     0.899    -0.834     0.000
     0.832    -0.720     0.000
     0.929    -0.907     0.000
     0.816    -0.703     0.000
     0.982    -0.917     0.000
     0.861    -0.779     0.000
     0.830    -0.706     0.000
     0.856    -0.770     0.000
     0.818    -0.701     0.000
     0.817    -0.703     0.000
     0.822    -0.706     0.000
     0.813    -0.695     0.000
     0.843    -0.748     0.000
     1.133    -1.254     0.000
     0.682    -0.813     0.000
     0.816    -0.645     0.000
     0.674    -0.816     0.000
     0.678    -0.804     0.000
     0.815    -0.688     0.000
     0.815    -0.688     0.000
     0.921    -0.881     0.000
     0.699    -0.773     0.000
     0.820    -0.699     0.000
     0.907    -0.856     0.000
     0.877    -0.814     0.000
     0.011    -0.805     0.000
     0.743    -0.536     0.000
     0.930    -0.913     0.000
     0.678    -0.706     0.000
     0.816    -0.610     0.000
     0.814    -0.650     0.000
     0.814    -0.669     0.000
     0.834    -0.745     0.000
     0.695    -0.503     0.000
     0.714    -0.610     0.000
     0.817    -0.708     0.000
     0.804    -0.710     0.000
     0.859    -0.782     0.000
     0.925    -0.921     0.000
     0.696    -0.723     0.000
     0.803    -0.760     0.000
    -1.630    -1.029     0.000
     0.803    -0.766     0.000
     0.772    -0.829     0.000
     0.799    -0.534     0.000
     0.743    -0.520     0.000
     0.799    -0.576     0.000
     0.796    -0.494     0.000
     0.100    -0.665     0.000
     0.829    -0.758     0.000
     0.796    -0.644     0.000
     0.800    -0.686     0.000
     0.789    -0.632     0.000
     0.788    -0.630     0.000
     0.763    -0.669     0.000
     0.797    -0.665     0.000
     0.678    -0.853     0.000
     0.790    -0.568     0.000
     0.790    -0.330     0.000
     0.810    -0.683     0.000
     0.879    -0.800     0.000
     0.796    -0.657     0.000
    -0.006     0.207     0.000
     0.815    -0.736     0.000
     0.755    -0.620     0.000
     0.819    -0.699     0.000
     0.815    -0.697     0.000
     0.786    -0.429     0.000
     0.814    -0.705     0.000
     0.816    -0.725     0.000
     0.268    -0.780     0.000
     0.694    -0.694     0.000
     0.794    -0.603     0.000
     0.799    -0.815     0.000
     0.815    -0.707     0.000
     0.810    -0.591     0.000
     0.828    -0.179     0.000
     0.817    -0.598     0.000
     0.835    -0.671     0.000
     0.742    -0.060     0.000
     0.465    -0.223     0.000
     0.516    -0.368     0.000
     0.107    -0.420     0.000
     0.559     4.548     0.000
     0.546     1.669     0.000
     0.623     0.514     0.000
    -1.962     0.913     0.000
    -4.683     0.258     0.000
    -1.101     0.477     0.000
    -0.781     0.573     0.000
     0.400     0.563     0.000
     0.801    -0.695     0.000
     0.796    -0.673     0.000
     0.811    -0.710     0.000
     0.827    -0.732     0.000
     0.771    -0.498     0.000
     0.821    -0.608     0.000
     0.792    -0.679     0.000
     0.844    -0.747     0.000
     0.790    -0.635     0.000
     0.832    -0.728     0.000
     0.810    -0.696     0.000
     0.835    -0.508     0.000
     0.624    -0.636     0.000
     1.167    -1.268     0.000
    -0.656     0.593     0.000
    -0.498     1.721     0.000
    -1.002     1.823     0.000
    -0.171     2.040     0.000
     0.563     0.926     0.000
     0.808    -0.700     0.000
     0.816    -0.764     0.000
     0.829    -0.721     0.000
     0.848    -0.766     0.000
     0.822    -0.713     0.000
     0.776    -0.676     0.000
     0.756    -0.437     0.000
     0.800    -0.640     0.000
     0.761    -0.685     0.000
     0.818    -0.717     0.000
     0.800    -0.636     0.000
     0.796    -0.532     0.000
     0.951    -0.887     0.000
     0.818    -0.669     0.000
     1.104    -1.334     0.000
     1.482    -1.760     0.000
     1.413    -1.643     0.000
     1.256    -1.257     0.000
     1.022    -1.177     0.000
    -1.773    -1.260     0.000
     0.927    -1.242     0.000
     1.399    -1.638     0.000
     1.323    -1.458     0.000
     1.345    -1.484     0.000
     1.361    -1.602     0.000
     0.649    -1.131     0.000
     1.163    -1.207     0.000
     0.932    -1.199     0.000
     0.669    -0.808     0.000
     0.974    -1.055     0.000
     0.801    -0.873     0.000
     0.944     3.471     0.000
    -0.733     7.667     0.000
     0.201     9.757     0.000
     0.254     9.614     0.000
    -0.026    10.006     0.000
     0.173     8.361     0.000
     0.091    10.178     0.000
     0.474     8.828     0.000
     0.919    13.106     0.000
     0.971    13.044     0.000
     0.449     7.939     0.000
     0.454     4.765     0.000
    -0.139     6.726     0.000
   -16.531    -0.468     0.000
   -11.448    -0.260     0.000
   -16.127    -1.173     0.000
   -16.590    -1.053     0.000
   -11.292    -0.709     0.000
   -14.749    -0.443     0.000
   -10.676     0.283     0.000
    -8.917     0.263     0.000
    -9.042    -0.546     0.000
     0.714     0.958     0.000
     0.685     0.595     0.000
     0.975    -0.900     0.000
    -1.654     1.064     0.000
    -0.328     0.088     0.000
    -2.107    -0.617     0.000
     0.624    -0.935     0.000
     0.377    -0.641     0.000
     0.635    -0.953     0.000
     0.586    -0.930     0.000
     0.570    -0.657     0.000
     0.341     0.276     0.000
     0.509    -0.955     0.000
     0.514    -0.870     0.000
     0.498    -0.807     0.000
     0.421    -0.919     0.000
    -0.157     2.544     0.000
     0.435    -0.850     0.000
     0.487    -0.883     0.000
     0.580    -0.967     0.000
    -0.029    -0.948     0.000
     0.454    -0.974     0.000
     0.417     1.031     0.000
    -1.011    -0.845     0.000
    -0.437    -0.285     0.000
     0.589    -0.951     0.000
    -0.706    -0.738     0.000
     0.462    -0.912     0.000
     0.592    -0.939     0.000
