# Supplementary material for: Analyzing cross-college course enrollments via contextual graph mining
Source: PLoS One. 2017 Nov 29;12(11):e0188577. doi: 10.1371/journal.pone.0188577 (PMC5706688; doi:10.1371/journal.pone.0188577)
Supplement: S2 Code — https://www.stat.berkeley.edu/~breiman/RandomForests/cc_software.htm. (ZIP) [file pone.0188577.s002.zip]

Archive with 12 entries (8 files):
- S2 Code/
- S2 Code/.gitignore
- S2 Code/emb/
- S2 Code/emb/karate.emb
- S2 Code/graph/
- S2 Code/graph/karate.edgelist
- S2 Code/LICENSE.md
- S2 Code/README.md
- S2 Code/requirements.txt
- S2 Code/src/
- S2 Code/src/main.py
- S2 Code/src/node2vec.py
