# Supplementary material for: Analyzing cross-college course enrollments via contextual graph mining
Source: PLoS One. 2017 Nov 29;12(11):e0188577. doi: 10.1371/journal.pone.0188577 (PMC5706688; doi:10.1371/journal.pone.0188577)
Supplement: S2 Code — https://www.stat.berkeley.edu/~breiman/RandomForests/cc_software.htm. (ZIP) [file pone.0188577.s002.zip › S2 Code/graph/karate.edgelist]

1 32
1 22
1 20
1 18
1 14
1 13
1 12
1 11
1 9
1 8
1 7
1 6
1 5
1 4
1 3
1 2
2 31
2 22
2 20
2 18
2 14
2 8
2 4
2 3
3 14
3 9
3 10
3 33
3 29
3 28
3 8
3 4
4 14
4 13
4 8
5 11
5 7
6 17
6 11
6 7
7 17
9 34
9 33
9 33
10 34
14 34
15 34
15 33
16 34
16 33
19 34
19 33
20 34
21 34
21 33
23 34
23 33
24 30
24 34
24 33
24 28
24 26
25 32
25 28
25 26
26 32
27 34
27 30
28 34
29 34
29 32
30 34
30 33
31 34
31 33
32 34
32 33
33 34
