# Supplementary material for: Analyzing cross-college course enrollments via contextual graph mining
Source: PLoS One. 2017 Nov 29;12(11):e0188577. doi: 10.1371/journal.pone.0188577 (PMC5706688; doi:10.1371/journal.pone.0188577)
Supplement: S2 Code — https://www.stat.berkeley.edu/~breiman/RandomForests/cc_software.htm. (ZIP) [file pone.0188577.s002.zip › S2 Code/README.md]

# node2vec

This repository provides a reference implementation of *node2vec* as described in the paper:<br>
> node2vec: Scalable Feature Learning for Networks.<br>
> Aditya Grover and Jure Leskovec.<br>
> Knowledge Discovery and Data Mining, 2016.<br>
> <Insert paper link>

The *node2vec* algorithm learns continuous representations for nodes in any (un)directed, (un)weighted graph. Please check the [project page](https://snap.stanford.edu/node2vec/) for more details. 

### Basic Usage

#### Example
To run *node2vec* on Zachary's karate club network, execute the following command from the project home directory:<br/>
	``python src/main.py --input graph/karate.edgelist --output emb/karate.emd``

#### Options
You can check out the other options available to use with *node2vec* using:<br/>
	``python src/main.py --help``

#### Input
The supported input format is an edgelist:

	node1_id_int node2_id_int <weight_float, optional>
		
The graph is assumed to be undirected and unweighted by default. These options can be changed by setting the appropriate flags.

#### Output
The output file has *n+1* lines for a graph with *n* vertices. 
The first line has the following format:

	num_of_nodes dim_of_representation

The next *n* lines are as follows:
	
	node_id dim1 dim2 ... dimd

where dim1, ... , dimd is the *d*-dimensional representation learned by *node2vec*.

### Citing
If you find *node2vec* useful for your research, please consider citing the following paper:

	@inproceedings{node2vec-kdd2016,
	author = {Grover, Aditya and Leskovec, Jure},
	 title = {node2vec: Scalable Feature Learning for Networks},
	 booktitle = {Proceedings of the 22nd ACM SIGKDD International Conference on Knowledge Discovery and Data Mining},
	 year = {2016}
	}


### Miscellaneous

Please send any questions you might have about the code and/or the algorithm to <adityag@cs.stanford.edu>.

*Note:* This is only a reference implementation of the *node2vec* algorithm and could benefit from several performance enhancement schemes, some of which are discussed in the paper.
