# Supplementary material for: Analyzing cross-college course enrollments via contextual graph mining
Source: PLoS One. 2017 Nov 29;12(11):e0188577. doi: 10.1371/journal.pone.0188577 (PMC5706688; doi:10.1371/journal.pone.0188577)
Supplement: S2 Code — https://www.stat.berkeley.edu/~breiman/RandomForests/cc_software.htm. (ZIP) [file pone.0188577.s002.zip › S2 Code/requirements.txt]

networkx==1.11
numpy==1.11.2
gensim==0.13.3
