# Supplementary material for: Analyzing cross-college course enrollments via contextual graph mining
Source: PLoS One. 2017 Nov 29;12(11):e0188577. doi: 10.1371/journal.pone.0188577 (PMC5706688; doi:10.1371/journal.pone.0188577)
Supplement: S1 Table — (CSV) [file pone.0188577.s003.csv]

CRS_CATLG_NBR	CRS_GRP_DESC	CRS_GRP_CD	CRS_DESC
540	Kelley School of Business	BUS	MANAGERIAL ECONOMICS
540	Kelley School of Business	BUS	COM FINANCE LAW:CREDTRS' RIGHT
540	Kelley School of Business	BUS	THE FIRM IN THE CAPITAL MARKET
540	Kelley School of Business	BUS	QUANTITATV METH FOR ACCOUNTNTS
540	Kelley School of Business	BUS	GLOBAL ORG EFFECT
540	Kelley School of Business	BUS	STRATEGIC PLNG & MGMT PROCESS
540	Kelley School of Business	BUS	FINANCIAL ACCOUNTING CONCEPTS
540	Kelley School of Business	BUS	LAW PROP ESTATE & COMM FINANCE
540	Kelley School of Business	BUS	FINANCIAL MANAGEMENT
520	Kelley School of Business	BUS	EXP COURSE FOR MBA PROGRAM
520	Kelley School of Business	BUS	WASHINGTON CAMPUS PROGRAM
520	Kelley School of Business	BUS	TURNAROUND MANAGEMENT
520	Kelley School of Business	BUS	STRATEGIC SOURCING
520	Kelley School of Business	BUS	QUANTITATIVE ANALYSIS
520	Kelley School of Business	BUS	MANAGE&DESIGN DATABASE SYSTEMS
520	Kelley School of Business	BUS	ADV CASE ANLS&EFF CNSLT PRSNTN
520	Kelley School of Business	BUS	ASSET VALUATION & STRATEGY
570	Kelley School of Business	BUS	STRATEGIC MARKETING MANAGEMENT
570	Kelley School of Business	BUS	INTL FINANCIAL MARKETS
570	Kelley School of Business	BUS	STRUCT ACQ: ACCTG ADV SERVICES
570	Kelley School of Business	BUS	THK STRAT: GAME THRY/BUS STRAT
570	Kelley School of Business	BUS	EXPER COURSE FOR MBA PROGRAM
507	Kelley School of Business	BUS	CORE EXERCISE
507	Kelley School of Business	BUS	PRODUCT DEVELOPMENT
507	Kelley School of Business	BUS	LAW & ETHICS FOR BUS LEADERS
507	Kelley School of Business	BUS	ENTERPRISE RESOURCE MANAGEMENT
507	Kelley School of Business	BUS	INTRO TO SPREADSHEET MODELING
507	Kelley School of Business	BUS	MGMT OF INFORMATION TECHNOLOGY
507	Kelley School of Business	BUS	SHORT-TERM FINANCIAL MGMT
507	Kelley School of Business	BUS	ASSUR SVCS FOR EXTERNAL RPTG
560	Kelley School of Business	BUS	STRATEGIC MGMT & BUSINESS PLAN
560	Kelley School of Business	BUS	ETHICS,NEGOTIATNS,MNG CONFLICT
560	Kelley School of Business	BUS	ENTREP: VELOCITY EXP
560	Kelley School of Business	BUS	CURRENT TOPICS IN FINANCE:
522	Kelley School of Business	BUS	NEW PRODUCTS MANAGEMENT
522	Kelley School of Business	BUS	EXP COURSE FOR MBA PROGRAM
522	Kelley School of Business	BUS	INFORMATION TECHNOLOGY
522	Kelley School of Business	BUS	STRAT MGMT TECH & INNOVATION
522	Kelley School of Business	BUS	LAW FOR GLOBAL BUSINESS
574	Kelley School of Business	BUS	FED RESERVE SYS: POLICY & PRAC
574	Kelley School of Business	BUS	SPECIAL TOPICS
574	Kelley School of Business	BUS	BUSINESS MKTG STRATEGY & MGMT
574	Kelley School of Business	BUS	ENTERPRISE RESOURCE PLNG-INTEG
574	Kelley School of Business	BUS	PRICING MANAGEMENT
574	Kelley School of Business	BUS	LDI ASSESSMENT PROGRAM II
574	Kelley School of Business	BUS	CORP ENTREPRENEURSHP & INNOVTN
574	Kelley School of Business	BUS	INTERNAL CONTROLS FOR BUSINESS
574	Kelley School of Business	BUS	PERFORMANCE DRIVEN PRICING
530	Kelley School of Business	BUS	REAL ESTATE FINANCE
530	Kelley School of Business	BUS	OVERSEAS BUS STUDY: - - - -
530	Kelley School of Business	BUS	BUS MARKETING STRATEGY & MGMT
530	Kelley School of Business	BUS	ECONOMICS FOR MANAGERS
562	Kelley School of Business	BUS	DEVELPG STRATEGIC CAPABILITIES
562	Kelley School of Business	BUS	ADVANCED FINANCIAL ACCOUNTING
550	Kelley School of Business	BUS	CUSTOMER-ORIENTED STRATEGIES
550	Kelley School of Business	BUS	BUSINESS PROCESS DESIGN
550	Kelley School of Business	BUS	MANAGEMENT CONSULTING
550	Kelley School of Business	BUS	CONSUMER INSIGHTS
550	Kelley School of Business	BUS	APPLIED PORTFOLIO SELECTION
550	Kelley School of Business	BUS	LAW & ETHICS IN BUSINESS
501	College of Arts & Sciences	COLL	INTRODUCTORY FINNISH I
501	College of Arts & Sciences	COLL	ADV RUS SYNTAX & STYLISTICS I
501	College of Arts & Sciences	COLL	THEORY OF COMPUTING
501	College of Arts & Sciences	COLL	BEGINNING NORWEGIAN I
501	College of Arts & Sciences	COLL	PROFESSIONAL DEVELOPMENT
501	College of Arts & Sciences	COLL	MEDIEVAL FRENCH LITERATURE 1
501	College of Arts & Sciences	COLL	QUECHUA I
501	College of Arts & Sciences	COLL	ELEMENTARY HEBREW I
501	College of Arts & Sciences	COLL	SOCIOLOGY AS A VOCATION
501	College of Arts & Sciences	COLL	ELEMENTARY UKRAINIAN I
501	College of Arts & Sciences	COLL	SEMINAR IN ECONOMICS
501	College of Arts & Sciences	COLL	ELEMENTARY MACEDONIAN I
501	College of Arts & Sciences	COLL	ELEMENTARY ZULU I
501	College of Arts & Sciences	COLL	FOURTH YEAR JAPANESE I
501	College of Arts & Sciences	COLL	ELEMENTARY YORUBA I
501	College of Arts & Sciences	COLL	FOURTH YEAR CHINESE I
501	College of Arts & Sciences	COLL	SPECIAL TOPICS IN STUDIO ART
501	College of Arts & Sciences	COLL	PROSEMINAR: CRIMINAL JUSTICE I
501	College of Arts & Sciences	COLL	ELEMENTARY SWAHILI I
501	College of Arts & Sciences	COLL	YUCATEC MAYA I
501	College of Arts & Sciences	COLL	STRUC RUS I: PHON & MORPH
501	College of Arts & Sciences	COLL	THE BALTIC STATES SINCE 1918
501	College of Arts & Sciences	COLL	COLLOQUY IN FOLKLORE/ETHNOMUS
501	College of Arts & Sciences	COLL	RSCH PROBLEMS IN GEOGRAPHY II
501	College of Arts & Sciences	COLL	LIT OF PORT-SPEAKING WORLD II
501	College of Arts & Sciences	COLL	CHEMICAL INSTRUMENTATION
501	College of Arts & Sciences	COLL	ELEMENTARY CZECH I
501	College of Arts & Sciences	COLL	BIOCHEMISTRY INSTRUMENTATION
501	College of Arts & Sciences	COLL	NEURAL SCIENCE II
501	College of Arts & Sciences	COLL	STATISTICAL METHODS I
501	College of Arts & Sciences	COLL	TOPICS IN BIOTECHNOLOGY I
501	College of Arts & Sciences	COLL	PROFSNL SCHOLARSHIP IN LIT
501	College of Arts & Sciences	COLL	SEM INTEG STDY OF ANM BEH
501	College of Arts & Sciences	COLL	NEURAL BASES OF SPCH & LANG
501	College of Arts & Sciences	COLL	ELEMENTARY HAITIAN CREOLE I
501	College of Arts & Sciences	COLL	ELEMENTARY ROMANIAN I
501	College of Arts & Sciences	COLL	SPANISH HISTORICAL GRAMMAR
501	College of Arts & Sciences	COLL	ELEMENTARY SANSKRIT I
501	College of Arts & Sciences	COLL	INTRO TO HISTORIOGRAPHY
501	College of Arts & Sciences	COLL	ELEM SERBIAN & CROATIAN I
501	College of Arts & Sciences	COLL	FUNDAMENTALS OF MATERIALS I
501	College of Arts & Sciences	COLL	INTEGRATED BIOCHEMISTRY
501	College of Arts & Sciences	COLL	FOURTH-YEAR KOREAN I
501	College of Arts & Sciences	COLL	THE CULTURE OF THE RENAISSANCE
501	College of Arts & Sciences	COLL	NEURO & PHYSIO FOUND OF SLP
501	College of Arts & Sciences	COLL	INTRO RHETORIC & PUBL CULTURE
501	College of Arts & Sciences	COLL	ELEMENTARY BAMANA I
501	College of Arts & Sciences	COLL	PHIL OF INQUIRY IN TELECOMM
501	College of Arts & Sciences	COLL	INTRO GRAD ST:LIT/CULTURL THRY
501	College of Arts & Sciences	COLL	BIOLOGICAL FOUNDATIONS OF SPHS
501	College of Arts & Sciences	COLL	ELEMENTARY AKAN I
501	College of Arts & Sciences	COLL	ELEMENTARY POLISH I
501	College of Arts & Sciences	COLL	ECONOMICS EUROPEAN INTEGRATION
501	College of Arts & Sciences	COLL	SEMINAR: CONTEMP LATIN AMER
501	College of Arts & Sciences	COLL	FIFTH YEAR RUSSIAN I
501	College of Arts & Sciences	COLL	ENGLISH FOR INTL GRAD STUDENTS
501	College of Arts & Sciences	COLL	ELEMENTARY TWI/AKAN I
501	College of Arts & Sciences	COLL	BEGINNING YIDDISH I
501	College of Arts & Sciences	COLL	SURVEY OF ALGEBRA
501	College of Arts & Sciences	COLL	ELEMENTARY WOLOF
501	College of Arts & Sciences	COLL	DANTE I
501	College of Arts & Sciences	COLL	INTRO TO AFRICAN LINGUISTICS
501	College of Arts & Sciences	COLL	INTRO CONTEMPORARY LIT STUDIES
521	Kelley School of Business	BUS	CRIT THOUGHT/PRACTICAL WISDOM
521	Kelley School of Business	BUS	EXP COURSE FOR MBA PROGRAM
521	Kelley School of Business	BUS	GROWTH MANAGEMENT
521	Kelley School of Business	BUS	MNG ACCTG INFO FOR DEC-MAKING
521	Kelley School of Business	BUS	NEGOTIATION
511	Kelley School of Business	BUS	TECH FOUNDATION NET-ENABLD ORG
511	Kelley School of Business	BUS	MARKET-BASED ANALYSIS
511	Kelley School of Business	BUS	ORGANIZATNL DEVELOPMT & CHANGE
511	Kelley School of Business	BUS	EFFC COMM
511	Kelley School of Business	BUS	MKTG PERFORMANCE & PROD ANALYS
511	Kelley School of Business	BUS	EFFECTIVE COMMUNICATIONS
511	Kelley School of Business	BUS	VENTURE STRATEGY
548	Kelley School of Business	BUS	MANAGING INTELLECTUAL PROPERTY
548	Kelley School of Business	BUS	CORPORATE GOVERNANCE/RESTRUCT
548	Kelley School of Business	BUS	STRAT COST ANALYSIS & CONTROL
548	Kelley School of Business	BUS	OPERATIONS MANAGEMENT
517	Kelley School of Business	BUS	MOBILE BUS: TECH & STRATEGIES
517	Kelley School of Business	BUS	VENTURE CAPITAL & ENTREPRN FIN
517	Kelley School of Business	BUS	ACADEMY INTENSIVE WEEK #3
517	Kelley School of Business	BUS	FIN ANALYSIS & FIRM VALUATION
515	Kelley School of Business	BUS	ACADEMY INTENSIVE WEEK #1
515	Kelley School of Business	BUS	EMPL LAW FOR HR PRACTICES
515	Kelley School of Business	BUS	APPLICATION DEV WITH VBA
501	Kelley School of Business	BUS	MARKTNG IN ERA OF DIGITAL TECH
501	Kelley School of Business	BUS	INFORMATION TECHNOLOGY
501	Kelley School of Business	BUS	INFORMATION SYSTEMS CORE
501	Kelley School of Business	BUS	LDRSHP ASSESS, PREP FOR SUCESS
501	Kelley School of Business	BUS	DEVELOP STRATEGIC CAPABILITIES
501	Kelley School of Business	BUS	EXP COURSE FOR MBA PROGRAM
546	Kelley School of Business	BUS	CORPORATE FINANCIAL STRATEGY
546	Kelley School of Business	BUS	GLOBAL MANAGERIAL ETHICS
546	Kelley School of Business	BUS	CAPSTONE PROJECT
546	Kelley School of Business	BUS	MARKETING STRATEGY PRACTICUM
546	Kelley School of Business	BUS	ADV FIN STMTS ANALYS & VALUATN
546	Kelley School of Business	BUS	BUS & INDUST ANALYSIS PROJ II
580	Kelley School of Business	BUS	OPERATIONS MANAGEMENT
580	Kelley School of Business	BUS	ACADEMY: BUS & SYS ANALYSIS
516	Kelley School of Business	BUS	THKG STRAT: GAME THRY/BUS STRT
516	Kelley School of Business	BUS	INNOVATION MGT & ENTREPSHP
516	Kelley School of Business	BUS	ORG DEV & CHG: CHANGE AGENT
516	Kelley School of Business	BUS	NETWORK DESIGN & MANAGEMENT
516	Kelley School of Business	BUS	ACADEMY INTENSIVE WEEK #2
500	Jacobs School of Music	MUS	PERF & COMP MASTERCLASS
500	Jacobs School of Music	MUS	ACCOMPANYING RECITAL
504	Kelley School of Business	BUS	FOUNDATIONS CORE
504	Kelley School of Business	BUS	SEL TPCS FINANCIAL ACCOUNTING
504	Kelley School of Business	BUS	OPERATIONS OF INTL BUSINESS
504	Kelley School of Business	BUS	NEW VENTURE BUSINESS PLANNING
503	Kelley School of Business	BUS	INTERNATIONAL BUS ENVIRONMENT
503	Kelley School of Business	BUS	APPLIED MARKETING RESEARCH
503	Kelley School of Business	BUS	CREATIV/INNOV:GEN NEW VEN IDEA
503	Kelley School of Business	BUS	TOPICS IN DIR BUS INTERACTION
561	Kelley School of Business	BUS	THE U.S. IN A GLOBAL ECONOMY
561	Kelley School of Business	BUS	BUSINESS STRATEGY
561	Kelley School of Business	BUS	ENTREPR LAW CLINIC PRACTICUM
561	Kelley School of Business	BUS	SUP CHAIN MGMT & TECHNOLOGIES
513	Kelley School of Business	BUS	AN INTRODUCTION TO DATA MINING
513	Kelley School of Business	BUS	CRISIS MANAGEMENT
513	Kelley School of Business	BUS	DEVELPG STRATEGIC CAPABILITIES
513	Kelley School of Business	BUS	MARKETING STRATEGY SIMULATION
513	Kelley School of Business	BUS	RISK MANAGEMENT
513	Kelley School of Business	BUS	TOPICS IN BUSINESS ANALYSIS
533	Maurer School of Law	LAW	PROCEDURE 1
533	Maurer School of Law	LAW	CIVIL PROCEDURE
509	Kelley School of Business	BUS	FIN ANALYS FOR CORP DECISIONS
509	Kelley School of Business	BUS	SPREADSHEET MODELING FOR MKTG
509	Kelley School of Business	BUS	CAREER SUCCESS SKILLS
509	Kelley School of Business	BUS	SUPPLY CHAIN OPERATIONS
513	Maurer School of Law	LAW	CONSTITUTIONAL LAW I
521	Maurer School of Law	LAW	PROPERTY
572	Kelley School of Business	BUS	EXP COURSE FOR MBA PROGRAM
572	Kelley School of Business	BUS	EXPER COURSE FOR MBA PROGRAM
572	Kelley School of Business	BUS	APPLIED MARKETING RESEARCH
572	Kelley School of Business	BUS	CORPORATE GOVERNANCE
572	Kelley School of Business	BUS	FORENSIC ACCOUNTING
723	Maurer School of Law	LAW	EVIDENCE
511	Maurer School of Law	LAW	CRIMINAL LAW
517	School of Public & Environmental Affairs	SPEA	PUBLIC MANAGEMENT ECONOMICS
614	Maurer School of Law	LAW	THE LEGAL PROFESSION
560	School of Public & Environmental Affairs	SPEA	PUBLIC FINANCE & BUDGETING
560	School of Public & Environmental Affairs	SPEA	ENVIRONMENTAL RISK ANALYSIS
531	Maurer School of Law	LAW	TORTS
502	School of Public & Environmental Affairs	SPEA	PUBLIC MANAGEMENT
502	School of Public & Environmental Affairs	SPEA	INTRO ARTS ADMIN & ORG BEHVIOR
541	Kelley School of Business	BUS	ERP SYSTEMS
541	Kelley School of Business	BUS	CORP FIN LAW & BUS PLANNING
541	Kelley School of Business	BUS	SPREADSHEET MODELS IN FINANCE
541	Kelley School of Business	BUS	ESTATE & GIFT TAX & ADV TOPICS
541	Kelley School of Business	BUS	ADVANCED TOPICS IN FINANCE
541	Kelley School of Business	BUS	LEGAL ASPECTS OF BUSINESS
525	Kelley School of Business	BUS	ENTREP: THEORY, PROCESS & PRAC
525	Kelley School of Business	BUS	ORGANIZTN MEASUREMNT/COST MGMT
525	Kelley School of Business	BUS	ORG BEHAVIOR AND LEADERSHIP
525	Kelley School of Business	BUS	SUPPLY CH MGT-ENTRPRS OPS&PLAN
525	Kelley School of Business	BUS	CORPORATE FINANCIAL RISK MGMT
525	Kelley School of Business	BUS	LEGAL ISSUES IN MARKETING MGMT
540	School of Public & Environmental Affairs	SPEA	COMPUTER APPLICATNS FOR ARTS
540	School of Public & Environmental Affairs	SPEA	LAW AND PUBLIC AFFAIRS
550	Jacobs School of Music	MUS	JAZZ CHAMBER ENSEMBLE
550	Jacobs School of Music	MUS	READINGS IN MUSIC THEORY
550	Jacobs School of Music	MUS	GRAD CHAMBER MUSIC COACHING
550	Jacobs School of Music	MUS	TOPICS IN MUSIC COMPOSITION
550	Jacobs School of Music	MUS	DOCTORAL STRING LITERATURE
550	Jacobs School of Music	MUS	CHAMBER MUSIC
550	Jacobs School of Music	MUS	EARLY MUSIC CHAMBER ENSEMBLE
550	Jacobs School of Music	MUS	CONDUCTING NEW MUSIC
600	School of Public & Environmental Affairs	SPEA	CAPSTONE IN PUBL & ENV AFFAIR
506	School of Public & Environmental Affairs	SPEA	STAT ANALYS FOR EFF DEC MAKING
653	Maurer School of Law	LAW	CORPORATIONS
573	Kelley School of Business	BUS	LDI ASSESSMENT PROGRAM I
573	Kelley School of Business	BUS	EXPER COURSE FOR MBA PROGRAM
573	Kelley School of Business	BUS	EXP COURSE FOR MBA PROGRAM
512	Kelley School of Business	BUS	REVENUE MANAGEMENT
512	Kelley School of Business	BUS	THE U.S. IN A GLOBAL ECONOMY
512	Kelley School of Business	BUS	MANAGING IN A TEAM-BASED ORG
512	Kelley School of Business	BUS	MARKETING STRATEGY
541	Jacobs School of Music	MUS	SACRED MUSIC: PHIL&PRACTICE I
541	Jacobs School of Music	MUS	MUS HIST REVIEW GRAD STDNTS 1
514	Kelley School of Business	BUS	AUDITING THEORY AND PRACTICE
514	Kelley School of Business	BUS	MNG HUMAN RES IN GLOBAL ENVIR
514	Kelley School of Business	BUS	INTRO TO IT GENERAL CONTROLS
520	School of Education	EDUC	EDUCATION AND SOCIAL ISSUES
520	School of Education	EDUC	STRATEGIES FOR EDUC INQUIRY
520	School of Education	EDUC	SURVEY OF BEHAVIOR DISORDERS
520	School of Education	EDUC	ADV STUDY FOREIGN LANG TCH
672	Maurer School of Law	LAW	SECURED TRANSACTIONS
502	School of Education	EDUC	SOC/PSY/LING APPL RDG INST
502	School of Education	EDUC	INTERMDIATE STAT APPLIED TO ED
502	School of Education	EDUC	MATH THROUGHOUT SECONDARY CURR
502	School of Education	EDUC	PROFSNL ORIENTATN & ETHICS
645	Maurer School of Law	LAW	TRUSTS & WILLS
563	Kelley School of Business	BUS	INTEGRATIVE TEAM ORIENTED PROJ
563	Kelley School of Business	BUS	CONSULTING & MGMT ACCOUNTING
650	Maurer School of Law	LAW	SEMINAR IN TORT REFORM
650	Maurer School of Law	LAW	INTRO TO INCOME TAXATION
501	Maurer School of Law	LAW	CONTRACTS
501	Maurer School of Law	LAW	CONTRACTS 1
502	College of Arts & Sciences	COLL	COMMUTATIVE ALGEBRA
502	College of Arts & Sciences	COLL	TPCS IN RENAISSANCE CIVILIZATN
502	College of Arts & Sciences	COLL	FIELDS & METHODS OF COMP LIT
502	College of Arts & Sciences	COLL	FUNDAMENTALS OF MATERIALS II
502	College of Arts & Sciences	COLL	BEGINNING NORWEGIAN II
502	College of Arts & Sciences	COLL	MEDIEVAL FRENCH LITERATURE 2
502	College of Arts & Sciences	COLL	ELEMENTARY MACEDONIAN II
502	College of Arts & Sciences	COLL	ELEMENTARY UKRAINIAN II
502	College of Arts & Sciences	COLL	COMM SKILLS INTERNATIONAL A.I.
502	College of Arts & Sciences	COLL	ADV RUS SYNTAX & STYLISTICS II
502	College of Arts & Sciences	COLL	RSCH/PROF ETH IN BIO-BEH SCI
502	College of Arts & Sciences	COLL	ELEMENTARY POLISH II
502	College of Arts & Sciences	COLL	PRACTICUM & TEACHING IN NAIS
502	College of Arts & Sciences	COLL	ELEMENTARY YORUBA II
502	College of Arts & Sciences	COLL	PROSEMINAR: CRIM JUSTICE II
502	College of Arts & Sciences	COLL	LANGUAGE IN AFRICA
502	College of Arts & Sciences	COLL	ELEMENTARY CZECH II
502	College of Arts & Sciences	COLL	FIFTH YEAR RUSSIAN II
502	College of Arts & Sciences	COLL	STRUC RUSS II:SYNTAX/SEMANTICS
502	College of Arts & Sciences	COLL	HAITIAN CREOLE II
502	College of Arts & Sciences	COLL	MAMMALIAN TISSUE CULTURE
502	College of Arts & Sciences	COLL	ELEMENTARY YUCATEC MAYA II
502	College of Arts & Sciences	COLL	QUR'ANIC ARABIC I
502	College of Arts & Sciences	COLL	FINLAND IN THE 20TH CENTURY
502	College of Arts & Sciences	COLL	TCHNG UNDERGRADUATE ECONOMICS
502	College of Arts & Sciences	COLL	INTRO TO RSRCH METH TELECOMM
502	College of Arts & Sciences	COLL	TOPICS IN BIOTECHNOLGY II
502	College of Arts & Sciences	COLL	ELEMENTARY HEBREW II
502	College of Arts & Sciences	COLL	ARCHAEOLOGICAL RESEARCH DESIGN
502	College of Arts & Sciences	COLL	INTRO TO TRANSPORTATION ANALYS
502	College of Arts & Sciences	COLL	ELEMENTARY HAITIAN CREOLE II
502	College of Arts & Sciences	COLL	ELEMENTARY ROMANIAN II
502	College of Arts & Sciences	COLL	ELEMENTARY SANSKRIT II
502	College of Arts & Sciences	COLL	ANTHROPOLOGICAL LINGUISTICS 2
502	College of Arts & Sciences	COLL	ELEMENTARY ZULU II
502	College of Arts & Sciences	COLL	ELEMENTARY QUECHUA II
502	College of Arts & Sciences	COLL	FOURTH YEAR CHINESE II
502	College of Arts & Sciences	COLL	ANALYSIS OF BIOCHEMICAL LIT
502	College of Arts & Sciences	COLL	ELEMENTARY WOLOF
502	College of Arts & Sciences	COLL	INTRODUCTION TO PERFORMANCE
502	College of Arts & Sciences	COLL	FOURTH-YEAR KOREAN II
502	College of Arts & Sciences	COLL	INTRO PERFRMNCE COMMUN & CULTR
502	College of Arts & Sciences	COLL	ELEMENTARY BAMANA II
502	College of Arts & Sciences	COLL	BIBLIO/RSCH RESRCES CLAS STDS
502	College of Arts & Sciences	COLL	ELEM SERBIAN & CROATIAN II
502	College of Arts & Sciences	COLL	INORGANIC SPECTROSCOPY
502	College of Arts & Sciences	COLL	ELEMENTARY SWAHILI II
502	College of Arts & Sciences	COLL	ELEMENTARY AKAN II
502	College of Arts & Sciences	COLL	THTR DESIGN & TECH RSCH MTHD
502	College of Arts & Sciences	COLL	COLLOQUIUM IN MEDIEVAL STUDIES
502	College of Arts & Sciences	COLL	INTRODUCTORY FINNISH II
502	College of Arts & Sciences	COLL	ELEMENTARY TWI/AKAN II
502	College of Arts & Sciences	COLL	BEGINNING YIDDISH II
502	College of Arts & Sciences	COLL	SEM ON WRIGHT/BALDWIN/ELLISON
501	School of Informatics & Computing	INFO	REFERENCE
501	School of Informatics & Computing	INFO	INTRO TO INFORMATICS
501	School of Informatics & Computing	INFO	INTRO TO INFORMATION SCIENCE
501	School of Informatics & Computing	INFO	USER SERVICES AND TOOLS
501	School of Informatics & Computing	INFO	THEORY OF COMPUTING
537	Kelley School of Business	BUS	CONSUMER CHANNELS MANAGEMENT
537	Kelley School of Business	BUS	SRAT MGMT OF TECH & INNOVTN
537	Kelley School of Business	BUS	CORPORATE TAX I & TAX RESEARCH
537	Kelley School of Business	BUS	CORPORATE TAXATION I
537	Kelley School of Business	BUS	MARKET POWER PRICING
540	College of Arts & Sciences	COLL	ADVANCED ORGANIC CHEMISTRY
540	College of Arts & Sciences	COLL	SPEC PROJ IN TELECOMMUNICATNS
540	College of Arts & Sciences	COLL	READINGS IN MEDIEVAL LATIN
540	College of Arts & Sciences	COLL	GRAD RDGS IN SLAVIC STUDIES
540	College of Arts & Sciences	COLL	PARTIAL DIFFERENTIAL EQUATNS 1
540	College of Arts & Sciences	COLL	STRUCTURAL DESIGN FOR STAGE
540	College of Arts & Sciences	COLL	SOCIOLOGICAL THEORY
540	College of Arts & Sciences	COLL	PO?SIE ET PO?TIQUE XIXE SI?CLE
540	College of Arts & Sciences	COLL	ACQ OF GER AS 1ST/2ND LANGUAGE
540	College of Arts & Sciences	COLL	MATERIAL CULTURE & FOLKLIFE
540	College of Arts & Sciences	COLL	FUND OF BIOCHEMICAL CATALYSIS
540	College of Arts & Sciences	COLL	VOICE DISORDERS
540	College of Arts & Sciences	COLL	PHIL FNDTNS COGNITIVE/INFO SCI
540	College of Arts & Sciences	COLL	CONTEMPORARY ETHICAL THEORIES
540	College of Arts & Sciences	COLL	STELLAR ATMOSPHERES
540	College of Arts & Sciences	COLL	TOPICS IN ENVIRONMENTAL GEOG
540	College of Arts & Sciences	COLL	STRUCT, FUNCT&REG BIOMOLECULES
540	College of Arts & Sciences	COLL	DIGITAL ELECTRONICS
540	College of Arts & Sciences	COLL	TOPICS IN MODERN ART
540	College of Arts & Sciences	COLL	HORMONES AND HUMAN BEHAVIOR
40	Jacobs School of Music	MUS	UNIV INSTRUMENTAL ENSEMBLES
541	School of Public & Environmental Affairs	SPEA	BENEFIT COST ANALYSIS
500	College of Arts & Sciences	COLL	PROSEMINAR IN RUSSIAN LIT
500	College of Arts & Sciences	COLL	PROBLEM SOLVING IN MATHEMATICS
500	College of Arts & Sciences	COLL	SEMINAR IN ITALIAN CINEMA
500	College of Arts & Sciences	COLL	COLLEGE GERMAN TEACHING
500	College of Arts & Sciences	COLL	TOPICS IN JEWISH STUDIES
500	College of Arts & Sciences	COLL	INTRO TO MEDIEVAL STUDIES
500	College of Arts & Sciences	COLL	ELEMENTARY URDU I
500	College of Arts & Sciences	COLL	CIC COURSESHARE
500	College of Arts & Sciences	COLL	ELEMENTARY HEBREW I
500	College of Arts & Sciences	COLL	INDEPENDENT STUDY
500	College of Arts & Sciences	COLL	BEGINNING URDU I
500	College of Arts & Sciences	COLL	ELEMENTARY GREEK I
500	College of Arts & Sciences	COLL	ELEMENTARY ARABIC I
500	College of Arts & Sciences	COLL	RESEARCH PROBLEMS IN GEOGRAPHY
500	College of Arts & Sciences	COLL	LIT OF PORT-SPEAKING WORLD I
500	College of Arts & Sciences	COLL	INTRODUCTION TO RESEARCH
500	College of Arts & Sciences	COLL	INTR AFRC AM&AFRC DIASP PART I
500	College of Arts & Sciences	COLL	PROSEMINAR IN LANG & CULTURE
500	College of Arts & Sciences	COLL	ADV TOPICS IN AFRICAN STUDIES
500	College of Arts & Sciences	COLL	PROJECT LAB IN BIOTECHNOLOGY
500	College of Arts & Sciences	COLL	NEURAL SCIENCE I
500	College of Arts & Sciences	COLL	INTRODUCTION TO KURDISH I
500	College of Arts & Sciences	COLL	TOPICS IN HISTORY
500	College of Arts & Sciences	COLL	HISTORIOGRAPHY OF WESTERN ART
500	College of Arts & Sciences	COLL	RUSSIAN & EAST EUROPEAN ISSUES
500	College of Arts & Sciences	COLL	PROSEMINAR IN ARCHAEOLOGY
500	College of Arts & Sciences	COLL	INTRODUCTION TO GRADUATE STUDY
500	College of Arts & Sciences	COLL	PROSEMINAR CULTURAL & SOC ANTH
500	College of Arts & Sciences	COLL	TPCS IN TESOL/APPL LINGUISTICS
500	College of Arts & Sciences	COLL	ASL LEVEL ONE FOR GRAD STUDNTS
500	College of Arts & Sciences	COLL	PROSEMINAR IN BIOANTHROPOLOGY
500	College of Arts & Sciences	COLL	ELEMENTARY INDIAN LANGUAGES I
500	College of Arts & Sciences	COLL	HIST ANTH THGHT 19TH-20TH CENT
562	School of Public & Environmental Affairs	SPEA	PUBLIC PROGRAM EVALUATION
562	School of Public & Environmental Affairs	SPEA	SOLID & HAZARDOUS WASTE MGMT
520	College of Arts & Sciences	COLL	INTRODUCTION TO STATISTICS
520	College of Arts & Sciences	COLL	PHILOSOPHY OF LANGUAGE
520	College of Arts & Sciences	COLL	SEL TOPICS CENTRAL EURASIAN ST
520	College of Arts & Sciences	COLL	COLLOQUIUM IN JEWISH STUDIES
520	College of Arts & Sciences	COLL	OPTIMIZATION THRY ECON ANALYS
520	College of Arts & Sciences	COLL	PUBL CONTROL OF DEVIANT BEHAV
520	College of Arts & Sciences	COLL	MATH & LOGIC FOR COGNITIVE SCI
520	College of Arts & Sciences	COLL	PHONOLOGICAL TREATMENT
520	College of Arts & Sciences	COLL	COLLOQUIUM IN JEWISH HISTORY
520	College of Arts & Sciences	COLL	THE INTERSTELLAR MEDIUM
520	College of Arts & Sciences	COLL	TOPICS INTERDISCIPLINARY AMST
520	College of Arts & Sciences	COLL	SOCIOLINGUISTICS
520	College of Arts & Sciences	COLL	LIT PORT WORLD IN TRANSLATION
520	College of Arts & Sciences	COLL	MOBILITY
520	College of Arts & Sciences	COLL	INTRO TO CHINESE LINGUISTICS
520	College of Arts & Sciences	COLL	MECHANICS FOR EARTH SCIENCES
520	College of Arts & Sciences	COLL	TOPICS IN MEDIEVAL ART
520	College of Arts & Sciences	COLL	INTRO TO JAPANESE LINGUISTICS
520	College of Arts & Sciences	COLL	PHONOLOGICAL DISORDERS
508	Kelley School of Business	BUS	SOCIAL ENTREP & ECON DEVELOP
508	Kelley School of Business	BUS	VALUATION OF REAL OPTIONS
508	Kelley School of Business	BUS	LEGAL ISSUES IN HR MANAGEMENT
508	Kelley School of Business	BUS	SPREADSHEET MODELING FOR FIN
507	School of Public & Environmental Affairs	SPEA	DATA ANALYS & MODELING-PUB AFF
576	Kelley School of Business	BUS	STRATEGIC COST MANAGEMENT
576	Kelley School of Business	BUS	EXPER COURSE FOR MBA PROGRAM
576	Kelley School of Business	BUS	KELLEY INTL PERSPECT FLD STDY
576	Kelley School of Business	BUS	INTL BUS ENVIR: THE WORLD ECON
900	Jacobs School of Music	MUS	ORGAN GRAD MAJOR
900	Jacobs School of Music	MUS	GUITAR GRAD MAJOR
900	Jacobs School of Music	MUS	PERCUSSION GRAD MAJOR
900	Jacobs School of Music	MUS	VOICE GRAD MAJOR
900	Jacobs School of Music	MUS	PIANO GRAD MAJOR
900	Jacobs School of Music	MUS	HARP GRAD MAJOR
575	Kelley School of Business	BUS	EXPERIMNTL CRS FOR MBA PROGRAM
575	Kelley School of Business	BUS	CROSS CULTURAL MGMT
575	Kelley School of Business	BUS	LEGAL ISSUES IN THE ARTS
575	Kelley School of Business	BUS	BRAND ASSET MANAGEMENT
575	Kelley School of Business	BUS	EXP COURSE FOR MBA PROGRAM
528	Kelley School of Business	BUS	OBJECT ORIENTED BUS PROGRAM
528	Kelley School of Business	BUS	FINANCIAL RISK MANAGEMENT
528	Kelley School of Business	BUS	DYNAMIC MODELING CUSTOMER DATA
569	Kelley School of Business	BUS	FIELD CONSULTING
528	Kelley School of Business	BUS	STATE & LOCAL TAXATION
528	Kelley School of Business	BUS	FIXED INCOME INVESTMENTS
569	Kelley School of Business	BUS	STRATEGIC COST MANAGEMENT
565	Kelley School of Business	BUS	ACCOUNTING SYSTEMS
565	Kelley School of Business	BUS	THKG STRAT: GAME THRY/BUS STRT
565	Kelley School of Business	BUS	ADV ACCOUNTING INFORMATION
600	College of Arts & Sciences	COLL	SEM IN CHINESE STUDIES
600	College of Arts & Sciences	COLL	INTERMEDIATE HEBREW I
600	College of Arts & Sciences	COLL	SEMINAR IN ANTHROPOLOGY
600	College of Arts & Sciences	COLL	ADVANCED READINGS COURSE
600	College of Arts & Sciences	COLL	DIRECTED RESEARCH
600	College of Arts & Sciences	COLL	SEM IN PREHISTORIC ARCHAEOLOGY
600	College of Arts & Sciences	COLL	SEMINAR CULTURAL & SOCIAL ANTH
600	College of Arts & Sciences	COLL	TOPICS SECOND LANGUAGE STUDIES
600	College of Arts & Sciences	COLL	SEMINAR IN BIOANTHROPOLOGY
600	College of Arts & Sciences	COLL	INTERMEDIATE MIDDLE EGYPTIAN
600	College of Arts & Sciences	COLL	TOPICS IN TESOL & APPLIED LING
600	College of Arts & Sciences	COLL	ADV RDGS BALTC-FINNISH STUDIES
600	College of Arts & Sciences	COLL	PROSEM IN RUSS/E EUR AREA STDS
600	College of Arts & Sciences	COLL	SEMINAR IN LATIN EPIC
600	College of Arts & Sciences	COLL	SEMINAR IN EAST ASIAN STUDIES
600	College of Arts & Sciences	COLL	CONCEPTS OF GENDER
600	College of Arts & Sciences	COLL	ASIAN FOLKLORE/FOLK MUSIC
600	College of Arts & Sciences	COLL	INTERMEDIATE GREEK I
600	College of Arts & Sciences	COLL	MEDIEVAL MANUSCRIPTS
600	College of Arts & Sciences	COLL	INTERMEDIATE GREEK
600	College of Arts & Sciences	COLL	ADVANCED TECHNIQUES
600	College of Arts & Sciences	COLL	INTERMEDIATE KURDISH I
600	College of Arts & Sciences	COLL	SEMINAR IN ETHNOGRAPHY OF COMM
600	College of Arts & Sciences	COLL	INTERMEDIATE ARABIC I
600	College of Arts & Sciences	COLL	METHODS IN RELIGIOUS STUDIES
600	College of Arts & Sciences	COLL	TOPICS IN CRITICAL THEORY
600	College of Arts & Sciences	COLL	ADVANCED READINGS IN CEUS
502	Jacobs School of Music	MUS	TOPICS IN BASSO CONTINUO
502	Jacobs School of Music	MUS	MASTER CLASS MUS ED STDNT TCHG
502	Jacobs School of Music	MUS	READINGS IN BASSO CONTINUO
502	Jacobs School of Music	MUS	COMPOSERS
502	Jacobs School of Music	MUS	PERFORMING BASSO CONTINUO
502	Jacobs School of Music	MUS	STAGE MANAGEMENT
502	Jacobs School of Music	MUS	TOPICS IN PIANO TECHNOLOGY
502	Jacobs School of Music	MUS	HYMNODY
502	Jacobs School of Music	MUS	THE PRACTICE OF MUSIC TEACHING
579	Kelley School of Business	BUS	EXP CRSE IN BUS LAW & ETHICS
579	Kelley School of Business	BUS	EXPERIMENTAL COURSE IN ACCTG
579	Kelley School of Business	BUS	EXP CRSE IN MANAGEMENT
579	Kelley School of Business	BUS	EXP CRSE SUPP CHN & OPERATIONS
579	Kelley School of Business	BUS	EXP CRSE DECISION SUP MODELING
579	Kelley School of Business	BUS	EXP COURSE IN INTL BUSINESS
579	Kelley School of Business	BUS	EXPERIMENTAL COURSE IN FINANCE
579	Kelley School of Business	BUS	EXP COURSE IN MARKETING
579	Kelley School of Business	BUS	EXPERIMENTAL COURSE IN BEPP
510	Kelley School of Business	BUS	ADVANCED DECISION MODELS
510	Kelley School of Business	BUS	CAPTL ACQUISITN & EXPENDITURE
510	Kelley School of Business	BUS	STRATEGIC MGMT & BUSINESS PLAN
510	Kelley School of Business	BUS	ENV SUSTAINABILTIY & VAL CREAT
510	Kelley School of Business	BUS	REAL ESTATE INVESTMENT ANALYS
510	Kelley School of Business	BUS	GLOBAL EXPERIENCE
510	Kelley School of Business	BUS	MNG THE PRODUCT OFFERING PROC
545	Kelley School of Business	BUS	INTRO FIN STMT ANALY & VALUATN
545	Kelley School of Business	BUS	BUS & INDUST ANALYSIS PROJ I
545	Kelley School of Business	BUS	ECONOMICS FOR MANAGERS
506	Kelley School of Business	BUS	LOGISTICS AND DISTRIBUTION
506	Kelley School of Business	BUS	MANAGERIAL ACCOUNTING
506	Kelley School of Business	BUS	ASSUR SVCS INTERNAL DEC MKG
506	Kelley School of Business	BUS	ENTRPSHP: LEADERSHP & PRACTICE
506	Kelley School of Business	BUS	COMMERCL & INVESTMENT BANKING
544	Kelley School of Business	BUS	MANAGING ACCTG INFO DEC-MKG
544	Kelley School of Business	BUS	MNG ADVERTISNG & SALES PROMOTN
544	Kelley School of Business	BUS	EXECUTIVE LDRSHP OF IT STRAT
544	Kelley School of Business	BUS	ADVERTISING AND PROMO MNGMT
510	Jacobs School of Music	MUS	SERVICE PLAYING REVIEW
510	Jacobs School of Music	MUS	SERVICE PLAYING
510	Jacobs School of Music	MUS	ADVANCED REED MAKING
510	Jacobs School of Music	MUS	TOPICS IN MUSIC LITERATURE
510	Jacobs School of Music	MUS	TRUMPET PEDAGOGY
510	Jacobs School of Music	MUS	TRUMPET & CORNET PEDAGOGY
511	College of Arts & Sciences	COLL	PRE-MODERN RHETORICAL THEORY
511	College of Arts & Sciences	COLL	RDGS IN LATIN ORATORY & RHET
511	College of Arts & Sciences	COLL	INTENSIVE ELEMENTARY POLISH I
511	College of Arts & Sciences	COLL	SECOND LANGUAGE SYNTAX
511	College of Arts & Sciences	COLL	INTENS ELEM CROATIAN/SERBIAN I
511	College of Arts & Sciences	COLL	WRITING FICTION
511	College of Arts & Sciences	COLL	TRAVELERS&EXPLORERS-CNTRL ASIA
511	College of Arts & Sciences	COLL	ADV MOVEMENT II
511	College of Arts & Sciences	COLL	INTRODUCTORY UZBEK I
511	College of Arts & Sciences	COLL	BASIC REF WKS IN CHINESE STDS
511	College of Arts & Sciences	COLL	PHONETICS OF AMERICAN SPEECH
511	College of Arts & Sciences	COLL	INTRO TO EMBODIED COG SCI
511	College of Arts & Sciences	COLL	PLATO
511	College of Arts & Sciences	COLL	RDGS IN GREEK ORATORY & RHET
511	College of Arts & Sciences	COLL	DRAMA
511	College of Arts & Sciences	COLL	DUPLICATING/EXPRESSING GENOME
511	College of Arts & Sciences	COLL	PORTUGAL: THE CULTURAL CONTEXT
511	College of Arts & Sciences	COLL	SPANISH SYNTACTIC ANALYSIS
511	College of Arts & Sciences	COLL	INTENSIVE ELEM UKRAINIAN I
511	College of Arts & Sciences	COLL	RESEARCH MTHD IN JAPANESE STU
511	College of Arts & Sciences	COLL	RES MTHD IN AUDIENCE ANALYSIS
511	College of Arts & Sciences	COLL	MOVEMENT FOR THE THEATRE III
511	College of Arts & Sciences	COLL	SUSTAINABLE DEVELOPMNT SYSTEMS
511	College of Arts & Sciences	COLL	RELIGION OF ANCIENT ISRAEL
511	College of Arts & Sciences	COLL	REAL VARIABLES 1
511	College of Arts & Sciences	COLL	INTENSIVE ELEMENTARY CZECH I
511	College of Arts & Sciences	COLL	QUANTUM MECHANICS I
511	College of Arts & Sciences	COLL	INTENS ELEM BCS I
511	College of Arts & Sciences	COLL	PROPHETS POETS KINGS:IRAN CIV
511	College of Arts & Sciences	COLL	INTENSIVE ELEM GEORGIAN I
511	College of Arts & Sciences	COLL	INTENSIVE ELEM ROMANIAN I
511	College of Arts & Sciences	COLL	MOLECULAR BIOL OF PROKARYOTES
511	College of Arts & Sciences	COLL	GRADUATE DIGITAL ART
511	College of Arts & Sciences	COLL	ELEM LAKOTA (SIOUX) LAN II
511	College of Arts & Sciences	COLL	ADV MOVEMENT FOR THEATRE II
519	Kelley School of Business	BUS	INTEG CAPSTONE SIMULATION
519	Kelley School of Business	BUS	BEHAVIORAL FINANCE
519	Kelley School of Business	BUS	BUSINESS OF LIFE SCI: VALUE CH
601	Maurer School of Law	LAW	CRIMINAL PROCEDURE:INVESTIGATN
611	School of Education	EDUC	QUALITATIVE INQUIRY IN EDUCATN
611	School of Education	EDUC	RSRCH ISSUES IN SCIENCE EDUC
552	Kelley School of Business	BUS	PROJECT MANAGEMENT
722	Maurer School of Law	LAW	TRIAL ADVOCACY
70	Jacobs School of Music	MUS	UNIVERSITY CHORAL ENSEMBLES
571	Kelley School of Business	BUS	EXP COURSE FOR MBA PROGRAM
571	Kelley School of Business	BUS	INTL CORPORATE FINANCE
571	Kelley School of Business	BUS	MARKETING STRATEGY SIMULATION
529	Kelley School of Business	BUS	EQUITY MARKETS
529	Kelley School of Business	BUS	BUSINESS SYSTEMS ANALYSIS
529	Kelley School of Business	BUS	GLOBAL ENTERPRISE RISK MGMT
521	College of Arts & Sciences	COLL	SEXUAL DIVERSITY
521	College of Arts & Sciences	COLL	TOPOLOGY I
521	College of Arts & Sciences	COLL	GRADUATE TEXTILE DESIGN
521	College of Arts & Sciences	COLL	STUDIES IN ACTING II
521	College of Arts & Sciences	COLL	RSRCH TPCS:HIST & PHIL OF SCI
521	College of Arts & Sciences	COLL	CLASSICAL MECHANICS
521	College of Arts & Sciences	COLL	THEORY OF PRICES AND MARKETS 1
521	College of Arts & Sciences	COLL	READINGS:TRADITNL JAPANESE LIT
521	College of Arts & Sciences	COLL	TELECOMMUNICATIONS MANAGEMENT
521	College of Arts & Sciences	COLL	BIOANTHROPOLOGY-RESEARCH MTHD
521	College of Arts & Sciences	COLL	RDGS IN CHINESE LITERATURE I
521	College of Arts & Sciences	COLL	PROGRAMMING LANGUAGE PRINC
521	College of Arts & Sciences	COLL	RESEARCH DESIGN AND ETHICS
521	College of Arts & Sciences	COLL	PHONOL ACQ&DISORDERS-CHILDREN
521	College of Arts & Sciences	COLL	PAGANS & CHRISTIANS
521	College of Arts & Sciences	COLL	ADVANCED HUNGARIAN I
521	College of Arts & Sciences	COLL	ANCIENT GREEK AND ROMAN LIT
521	College of Arts & Sciences	COLL	INTERNSHIP-TEACHING ANTH
521	College of Arts & Sciences	COLL	STUDIES IN EARLY CHRISTIANITY
550	School of Public & Environmental Affairs	SPEA	TOPICS IN PUBLIC AFFAIRS
540	School of Optometry	OPT	OCULAR MICROBIOLOGY
540	School of Optometry	OPT	OCULAR BIOLOGY 1
492	College of Arts & Sciences	COLL	READING FRENCH FOR GRAD STDNTS
492	College of Arts & Sciences	COLL	READ IN MOD GRK FOR GRAD STDS
492	College of Arts & Sciences	COLL	READ IN GER FOR GRAD STUDENTS
492	College of Arts & Sciences	COLL	READIN PORT FOR GRAD STUDENTS
492	College of Arts & Sciences	COLL	RDGS ITAL FOR GRAD STUDENTS
492	College of Arts & Sciences	COLL	RDGS IN SPAN FOR GRAD STUDEN
492	College of Arts & Sciences	COLL	RUSSIAN FOR GRAD STUDENTS 2
511	Jacobs School of Music	MUS	AURAL THRY REV FOR GRAD STUDTS
511	Jacobs School of Music	MUS	TROMBONE PEDAGOGY
511	Jacobs School of Music	MUS	FUNDAMENTALS OF JAZZ THEORY
511	Jacobs School of Music	MUS	ELECTRONICS I
620	College of Arts & Sciences	COLL	STDS IN 16TH CENTURY FREN LIT
620	College of Arts & Sciences	COLL	COLLOQUIUM IN AMERICAN STUDIES
620	College of Arts & Sciences	COLL	SEMINAR IN CULTURAL ECOLOGY
620	College of Arts & Sciences	COLL	ARABIC DIALECTS II
620	College of Arts & Sciences	COLL	MEDIA, POLITICS & POWER
620	College of Arts & Sciences	COLL	SPECIAL TOPICS IN ZOOLOGY
620	College of Arts & Sciences	COLL	SLAVIC LIBRARY MATERIALS
620	College of Arts & Sciences	COLL	COLLOQ-MOD WEST EUROPEAN HIST
620	College of Arts & Sciences	COLL	INTRO TO STATISTICAL THEORY
620	College of Arts & Sciences	COLL	ADVANCED SOCIOLINGUISTICS
620	College of Arts & Sciences	COLL	REP GNDR&SEXLITY MOD EUR CLTR
620	College of Arts & Sciences	COLL	ATTITUDES & ATTITUDE CHANGES
620	College of Arts & Sciences	COLL	SEM LATIN HIST TEXTS/HISTORIOG
620	College of Arts & Sciences	COLL	MEASUREMENT SCIENCE
503	College of Arts & Sciences	COLL	THE ANCIENT CITY
503	College of Arts & Sciences	COLL	MEDIEVAL ITALIAN LIT & CULTURE
503	College of Arts & Sciences	COLL	INTRO TO LING FOR GRAD STUDENT
503	College of Arts & Sciences	COLL	SUPRAMOLECULAR CHEMISTRY
503	College of Arts & Sciences	COLL	INTERMEDIATE YIDDISH I
503	College of Arts & Sciences	COLL	INTRO MEDIA THRY & AESTHETICS
503	College of Arts & Sciences	COLL	SPECTROSC METH STRUC DETERM
503	College of Arts & Sciences	COLL	INTRO: GRAD STDY IN GERMAN LIT
503	College of Arts & Sciences	COLL	INTERMEDIATE MACEDONIAN I
503	College of Arts & Sciences	COLL	INTERMEDIATE CZECH I
503	College of Arts & Sciences	COLL	OLD TURKIC
503	College of Arts & Sciences	COLL	TEACHING OF LIT IN COLLEGE
503	College of Arts & Sciences	COLL	INTERMEDIATE POLISH I
503	College of Arts & Sciences	COLL	OLD RUSSIAN LITERATURE
503	College of Arts & Sciences	COLL	INTERMEDIATE MODERN HEBREW I
503	College of Arts & Sciences	COLL	INTERMEDIATE ROMANIAN I
503	College of Arts & Sciences	COLL	RUSSIAN WORD FORMATION
503	College of Arts & Sciences	COLL	THEORIES&MTHD STDY GER LT CLTR
503	College of Arts & Sciences	COLL	PHASE EQUILIBRIA
503	College of Arts & Sciences	COLL	SURVEY OF LINGUISTICS 1
503	College of Arts & Sciences	COLL	INTR AFRC AM&AFRC DIASP PART 2
503	College of Arts & Sciences	COLL	MACROMOLECLR STRUCT & INTERACT
503	College of Arts & Sciences	COLL	STATISTICAL METHODS IIB
503	College of Arts & Sciences	COLL	TELECOMMUNICATIONS THEORY
503	College of Arts & Sciences	COLL	INTERMED SERBIAN & CROATIAN I
503	College of Arts & Sciences	COLL	INTERDISCIPLINARY TEACH-AMST
503	College of Arts & Sciences	COLL	INTERMEDIATE NORWEGIAN I
503	College of Arts & Sciences	COLL	ANATOMY FOR THE ARTIST
505	College of Arts & Sciences	COLL	ADVANCED DUTCH I
505	College of Arts & Sciences	COLL	MEDIA ORGANIZATIONS
505	College of Arts & Sciences	COLL	DESIGN RESRCH & COLLABORATN I
505	College of Arts & Sciences	COLL	W LIT/INTELLECTL TRADS TO 1500
505	College of Arts & Sciences	COLL	TOPICS IN YIDDISH LITERATURE
505	College of Arts & Sciences	COLL	MODERN ITALIAN LIT & CULTURE
505	College of Arts & Sciences	COLL	19TH CENT RUSSIAN LITERATURE I
505	College of Arts & Sciences	COLL	TOPICS IN JAPANESE STUDIES
505	College of Arts & Sciences	COLL	HIST OF THEORY IN ARCHAEOLOGY
505	College of Arts & Sciences	COLL	PRODUCTIVE CRIT POLIT RHETORIC
505	College of Arts & Sciences	COLL	HYDROCLIMATOLOGY
505	College of Arts & Sciences	COLL	ADVANCED MODERN HEBREW I
505	College of Arts & Sciences	COLL	PRIN & TECH OF OBSERV AST
505	College of Arts & Sciences	COLL	ADV INTERMEDIATE POLISH I
505	College of Arts & Sciences	COLL	CLIN APPLICATION OF LING THRY
505	College of Arts & Sciences	COLL	ADV INTERM SERBIAN/CROATIAN I
505	College of Arts & Sciences	COLL	TOPICS IN CHINESE STUDIES
505	College of Arts & Sciences	COLL	DESIGN RESEARCH & COLLABORATN
505	College of Arts & Sciences	COLL	NEW LIT THEORY & GERMAN TEXT
505	College of Arts & Sciences	COLL	LOGICAL THEORY I
505	College of Arts & Sciences	COLL	LIT & FILM IN PORTUGUESE
505	College of Arts & Sciences	COLL	LATIN GRAMMAR COMP & RAPID RDG
505	College of Arts & Sciences	COLL	TOPICS IN EAST ASIAN STUDIES
505	College of Arts & Sciences	COLL	ADVANCED INTERMEDIATE CZECH I
668	Maurer School of Law	LAW	CONSTITUTIONAL LAW II
580	College of Arts & Sciences	COLL	CRIT THINK RSRCH COMM DISORDER
580	College of Arts & Sciences	COLL	INTRO TO DYN SYS IN COG SCI
580	College of Arts & Sciences	COLL	INTRO TO RSRCH IN COMM DISORD
580	College of Arts & Sciences	COLL	THE TEACHING OF COLLEGE HIST
580	College of Arts & Sciences	COLL	HIST & THEORY OF TRANSLATION
580	College of Arts & Sciences	COLL	GRAD TOPICS:COMPREHENSV DESIGN
580	College of Arts & Sciences	COLL	PHYS & OBSERV COSMOLOGY
580	College of Arts & Sciences	COLL	CONTEMPORARY BLK AMER WRITING
580	College of Arts & Sciences	COLL	WMN IN S ASIAN RELIGIOUS TRAD
580	College of Arts & Sciences	COLL	INTRO TO BIOCHEMICAL RESEARCH
580	College of Arts & Sciences	COLL	RES METHODS IN POLITICAL SCI
580	College of Arts & Sciences	COLL	ADV MOD GRK I:CLT LIT&CUR EVT
580	College of Arts & Sciences	COLL	APPLIED FRENCH LINGUISTICS
580	College of Arts & Sciences	COLL	TOPICS IN ART HISTORY
580	College of Arts & Sciences	COLL	INTERACT STRYTLLNG/CMPTR GAMES
550	College of Arts & Sciences	COLL	ELEMENTARY INDIAN LANGAUGES II
550	College of Arts & Sciences	COLL	TCHNG CREATIVE WRITING IN COMM
550	College of Arts & Sciences	COLL	STUTTERING
550	College of Arts & Sciences	COLL	LANGUAGE TESTING
550	College of Arts & Sciences	COLL	ROMAN HISTORIANS
550	College of Arts & Sciences	COLL	POLS & PROFESSIONAL DEV
550	College of Arts & Sciences	COLL	ELEMENTARY HEBREW II
550	College of Arts & Sciences	COLL	ELEMENTARY GREEK II
550	College of Arts & Sciences	COLL	MONETARY THEORY & ORGANIZATION
550	College of Arts & Sciences	COLL	SEMINAR IN ITALIAN POETRY
550	College of Arts & Sciences	COLL	MODELS IN COGNITIVE SCIENCE
550	College of Arts & Sciences	COLL	ELEMENTARY ARABIC II
550	College of Arts & Sciences	COLL	SURFACE WATER HYDROLOGY
550	College of Arts & Sciences	COLL	INTRODUCTION TO KURDISH II
550	College of Arts & Sciences	COLL	CATALAN LITERATURE
550	College of Arts & Sciences	COLL	ASL LEVEL TWO FOR GRAD STUDNTS
550	College of Arts & Sciences	COLL	MICROBIOLOGY
550	College of Arts & Sciences	COLL	BLACK ATLANTIC
550	College of Arts & Sciences	COLL	HISTORY OF PHOTOGRAPHY
550	College of Arts & Sciences	COLL	INSTR & FLD MTHDS IN ATMOS SCI
550	College of Arts & Sciences	COLL	SYSTEMS OF MODAL LOGIC
550	College of Arts & Sciences	COLL	STELLAR INTERIORS
506	College of Arts & Sciences	COLL	ADV INTERMEDIATE POLISH II
506	College of Arts & Sciences	COLL	FASHION ANALYSIS & THEORY
506	College of Arts & Sciences	COLL	TCHNG OF UNDERGRAD SOCIOLOGY
506	College of Arts & Sciences	COLL	19TH CENT RUSSIAN LIT II
506	College of Arts & Sciences	COLL	INTEGRATED BIOCHEMISTRY II
506	College of Arts & Sciences	COLL	ELECTRICITY & MAGNETISM I
506	College of Arts & Sciences	COLL	LITERARY CHINESE I
506	College of Arts & Sciences	COLL	TUTORIAL INSTRUCT FOREIGN LANG
506	College of Arts & Sciences	COLL	METHODS OF MEDIA RESEARCH
506	College of Arts & Sciences	COLL	TOPICS IN SCANDINAVIAN CULTURE
506	College of Arts & Sciences	COLL	PRINC OF IGNEOUS PETROLOGY
506	College of Arts & Sciences	COLL	LAB METHODS IN ARCHAEOLOGY
506	College of Arts & Sciences	COLL	TOPICS IN YIDDISH CULTURE
506	College of Arts & Sciences	COLL	ADVANCED MODERN HEBREW II
506	College of Arts & Sciences	COLL	INTRO METHODS OF CRITICSM/RSCH
506	College of Arts & Sciences	COLL	ANTHROPOLOGICAL STATISTICS
506	College of Arts & Sciences	COLL	COUNSELING
506	College of Arts & Sciences	COLL	ADVANCED DUTCH II
506	College of Arts & Sciences	COLL	FUNDAMENTALS OF SCENIC DESIGN
506	College of Arts & Sciences	COLL	LOGICAL THEORY II
506	College of Arts & Sciences	COLL	SURV OF HIST OF SCI UP TO 1750
506	College of Arts & Sciences	COLL	LITERARY JAPANESE I
506	College of Arts & Sciences	COLL	ADV INTERM SERBIAN/CROATIAN II
506	College of Arts & Sciences	COLL	BEGINNING URDU I
506	College of Arts & Sciences	COLL	BEGINNING HINDI I
506	College of Arts & Sciences	COLL	ADVANCED INTERMEDIATE CZECH II
542	Jacobs School of Music	MUS	SACRED MUSIC: PHIL&PRACTICE II
542	Jacobs School of Music	MUS	MUS HIST REVIEW GRAD STDNTS 2
491	College of Arts & Sciences	COLL	ELEM FRENCH FOR GRAD STUDENTS
491	College of Arts & Sciences	COLL	ELEM MODERN GRK FOR GRAD STDS
491	College of Arts & Sciences	COLL	RUSSIAN FOR GRAD STUDENTS 1
491	College of Arts & Sciences	COLL	ELEM PORT FOR GRAD STUDENTS
491	College of Arts & Sciences	COLL	ELEM GERMAN FOR GRAD STUDENTS
491	College of Arts & Sciences	COLL	ELEM ITALIAN FOR GRAD STUDENTS
491	College of Arts & Sciences	COLL	ELEM SPANISH FOR GRAD STUDENTS
491	College of Arts & Sciences	COLL	ADVANCED PHOTOGRAPHY 2
491	College of Arts & Sciences	COLL	TOPICS IN CLASSICAL STUDIES
491	College of Arts & Sciences	COLL	ELEM CATALAN FOR GRAD STUDENTS
540	School of Education	EDUC	TEACHING ENVIRONMENTAL EDUC
540	School of Education	EDUC	ESL/EFL INSTR&ASSMT APPROACHS
540	School of Education	EDUC	LEARNING & COGNITION IN EDUC
540	School of Education	EDUC	SOCIOLOGY OF EDUCATION
547	Kelley School of Business	BUS	STRATEGIC MARKETING MANAGEMENT
547	Kelley School of Business	BUS	STRATEGIC TAX PLANNING
560	School of Optometry	OPT	VISION SCIENCE 1
505	School of Education	EDUC	WKSHP IN INST SYS TECHNOLOGY
505	School of Education	EDUC	INTROD SP ED FOR GRAD STUDENTS
505	School of Education	EDUC	INDIV APPRAIS: PRIN & PROC
505	School of Education	EDUC	THE ADULT AS A CLIENT OF ED I
505	School of Education	EDUC	ADULT LRNING THRU THE LIFESPAN
505	School of Education	EDUC	PROF DEVELOPMENT WORKSHOP
542	School of Optometry	OPT	SYSTEMS APPR BIOMEDICAL SCI I
542	School of Optometry	OPT	SYSTEMS APPR BIOMEDICAL SCI 1
543	School of Optometry	OPT	SYSTEMS APPR BIOMEDICAL SCI II
543	School of Optometry	OPT	SYST APPR:BIOMEDICL SCIENCE II
551	School of Optometry	OPT	CLIN SCI II:MOTILITY & REFRCTN
551	School of Optometry	OPT	CLINICAL SCIENCES II
631	School of Optometry	OPT	OPTICS III OPHTHAL&ADV CLN OPT
644	School of Optometry	OPT	OCULAR DISEASE I
519	Jacobs School of Music	MUS	PSYCHOLOGY OF MUSIC
644	School of Optometry	OPT	OCULAR DISEASE PHARMACOLOGY I
519	Jacobs School of Music	MUS	LIT AND PERFORM PRACTICE III
652	School of Optometry	OPT	CLINICAL OPTOMETRY 2
781	School of Optometry	OPT	PEDIATRIC OPTOMETRY
652	School of Optometry	OPT	CLINICAL SCI III,OPT & EXAM
519	Jacobs School of Music	MUS	BAROQUE LIT/PERFORMANCE PRACT
519	Jacobs School of Music	MUS	ORCHESTRAL REPERTOIRE/GRADUATE
631	School of Optometry	OPT	OPHTHALMIC OPTICS I
652	School of Optometry	OPT	CLIN SCI III,ACCMDTN&BINOC VIS
642	School of Optometry	OPT	SYSTEMIC PHYSIO-PHARMACOLOGY 2
751	School of Optometry	OPT	LOW VISION & REHABILITATION
642	School of Optometry	OPT	SYSTEMS APPROACH BIOM SCI III
521	School of Optometry	OPT	GEOMETRIC AND VISUAL OPTICS 1
745	School of Optometry	OPT	OCULAR DISEASE 2
642	School of Optometry	OPT	GENERAL PHARMACOLOGY
751	School of Optometry	OPT	LOW VISION REHABILITATION
521	School of Optometry	OPT	GEOMETRIC OPTICS 1
654	School of Optometry	OPT	DIAGNOSTIC PROCEDURES II
654	School of Optometry	OPT	CLINICAL SCIENCES IV
632	School of Optometry	OPT	OPTICS IV:OPHTHLMC&CONT LENSES
509	Jacobs School of Music	MUS	SIGHT SING REVIEW GRAD STDS
509	Jacobs School of Music	MUS	HORN PEDAGOGY
509	Jacobs School of Music	MUS	SEMINAR IN COMPUTER MUSIC
632	School of Optometry	OPT	OPHTHALMIC OPTICS II
633	School of Optometry	OPT	CONTACT LENSES
633	School of Optometry	OPT	CONTACT LENSES 1
508	Jacobs School of Music	MUS	WRITTEN THEORY REV-GRAD STDNTS
752	School of Optometry	OPT	ADVANCE CONTACT LENS TOPICS I
752	School of Optometry	OPT	CONTACT LENSES 2
756	School of Optometry	OPT	CLINICAL ASSESSMENT I
786	School of Optometry	OPT	OPTOMETRY CLINIC
787	School of Optometry	OPT	OPTOMETRY CLINIC
748	School of Optometry	OPT	PRIN/MTHDS PHYS ASSESSMT & MED
757	School of Optometry	OPT	CLINICAL ASSESSMENT II
746	School of Optometry	OPT	OCULAR DISEASE 3 NEURO-OPT
749	School of Optometry	OPT	APPLIED OCULAR THERAPEUTICS
788	School of Optometry	OPT	OPTOMETRY CLINIC
789	School of Optometry	OPT	OPTOMETRY CLINIC
527	Kelley School of Business	BUS	INTERNATIONAL FINANCIAL MGMT
527	Kelley School of Business	BUS	TAXES AND FINANCIAL STATEMENTS
512	College of Arts & Sciences	COLL	INTERMED LAKOTA (SIOUX) LANG I
512	College of Arts & Sciences	COLL	ARABIC GRAMMAR
512	College of Arts & Sciences	COLL	RHET THEORIES OF CULTURAL PROD
512	College of Arts & Sciences	COLL	SHRINE&PILGR CNTRL ASIAN ISLAM
512	College of Arts & Sciences	COLL	INTENSIVE ELEMENTARY POLISH II
512	College of Arts & Sciences	COLL	SURVEY OF FOLKLORE
512	College of Arts & Sciences	COLL	SECOND LANGUAGE PHONOLOGY
512	College of Arts & Sciences	COLL	EVOLUTIONARY MEDICINE
512	College of Arts & Sciences	COLL	INTNS ELEM CROATIAN/SERBIAN II
512	College of Arts & Sciences	COLL	BRAZIL: THE CULTURAL CONTEXT
512	College of Arts & Sciences	COLL	CORRECTIONS
512	College of Arts & Sciences	COLL	INTRODUCTORY UZBEK II
512	College of Arts & Sciences	COLL	INTENSIVE ELEM UKRAINIAN II
512	College of Arts & Sciences	COLL	PRACTICUM THEORY & RESEARCH
512	College of Arts & Sciences	COLL	THEORY AND CRITICSM
512	College of Arts & Sciences	COLL	INTENSIVE ELEMENTARY CZECH II
512	College of Arts & Sciences	COLL	QUANTUM MECHANICS II
512	College of Arts & Sciences	COLL	INTENSIVE ELEM GEORGIAN II
512	College of Arts & Sciences	COLL	INTENSIVE ELEM ROMANIAN II
512	College of Arts & Sciences	COLL	COMMUNICATION AND POLITICS
512	College of Arts & Sciences	COLL	REAL VARIABLES 2
595	Kelley School of Business	BUS	EXP CRSE FOR MBA GLB EXEC TRCK
595	Kelley School of Business	BUS	IND STUDY IN INTERNATIONAL BUS
595	Kelley School of Business	BUS	INTERNATIONAL MANAGEMENT
595	Kelley School of Business	BUS	SPECIAL TPCS IN MARKETING: VT
502	School of Informatics & Computing	INFO	INFORMATICS MANAGEMENT
502	School of Informatics & Computing	INFO	COLLECTION DEVELOPMENT & MGMT
502	School of Informatics & Computing	INFO	COMPUTATIONAL COMPLEXITY
502	School of Informatics & Computing	INFO	HUMAN-CENTERED RSRCH METHODS
510	College of Arts & Sciences	COLL	RES MTHD IN MESSAGE ANALYSIS
510	College of Arts & Sciences	COLL	MULTIMEDIA IN ETHNOMUSICOLOGY
510	College of Arts & Sciences	COLL	ADV MOVEMENT I
510	College of Arts & Sciences	COLL	APPL TRAD & STRUC ENGL GRAMMAR
510	College of Arts & Sciences	COLL	BRAZILIAN CINEMA
510	College of Arts & Sciences	COLL	THEORIES & METHODS FROM 1900
510	College of Arts & Sciences	COLL	INTRO TO SOCIAL ORGANIZATION
510	College of Arts & Sciences	COLL	ENVIRONMENTAL PHYSICS
510	College of Arts & Sciences	COLL	INTRO TO CENTRAL ASIAN HISTORY
510	College of Arts & Sciences	COLL	DIGITAL ART: ADVANCED PRACTICE
510	College of Arts & Sciences	COLL	PROBLMS IN AFRICAN ETHNOGRAPHY
510	College of Arts & Sciences	COLL	PRINCIPLES OF RESEARCH IN PSY
510	College of Arts & Sciences	COLL	CELLULAR/MOLECULR NEUROSCIENCE
510	College of Arts & Sciences	COLL	COG SCI PROFESSNAL DEVELOPMENT
510	College of Arts & Sciences	COLL	READINGS IN GREEK HISTORIANS
510	College of Arts & Sciences	COLL	ADV MOVEMENT FOR THEATRE I
510	College of Arts & Sciences	COLL	ELEM LAKOTA (SIOUX) LANG I
510	College of Arts & Sciences	COLL	MODERN ENGLISH GRAMMAR
510	College of Arts & Sciences	COLL	READINGS IN LATIN HISTORIANS
510	College of Arts & Sciences	COLL	MOVEMENT FOR THE THEATRE II
510	College of Arts & Sciences	COLL	ARABIC COMPOSITION I
666	School of Optometry	OPT	VISION SCI III BIONOCULAR VIS
666	School of Optometry	OPT	PHYSIOL OPT 4: BINOCLR FUNCTN
680	College of Arts & Sciences	COLL	SEM:ISSUES IN CRIMNL JUSTICE
680	College of Arts & Sciences	COLL	THEORY AND CRAFT OF WRITING
680	College of Arts & Sciences	COLL	SPECIAL TOPICS IN BIOCHEMISTRY
680	College of Arts & Sciences	COLL	BILINGUALSM & LANGUAGE CONTACT
680	College of Arts & Sciences	COLL	INDEPENDENT STUDY
680	College of Arts & Sciences	COLL	ADVANCED HEBREW II
680	College of Arts & Sciences	COLL	SPECIAL TOPICS-LIT STDY & THRY
680	College of Arts & Sciences	COLL	COLLOQUIUM IN CULTURAL HISTORY
680	College of Arts & Sciences	COLL	INTRO QUANTITATV BIOL/MEASURE
680	College of Arts & Sciences	COLL	ADV READNGS IN TURKISH STUDIES
680	College of Arts & Sciences	COLL	TOPICS IN TRANSLATION STUDIES
680	College of Arts & Sciences	COLL	ADVANCED ARABIC III
680	College of Arts & Sciences	COLL	ISLAMIC PHILOSOPHY
680	College of Arts & Sciences	COLL	SPECIALIZED TOPICS IN BIOT
680	College of Arts & Sciences	COLL	THE BLACK NOVEL
550	School of Education	EDUC	TOPICAL SEMINAR IN ART EDUC
550	School of Education	EDUC	PRACTICUM IN ADULT EDUCATION
550	School of Education	EDUC	INTERNSHIP IN COUNSELING
550	School of Education	EDUC	PRACTICUM
550	School of Education	EDUC	COGNITION AND SEMIOTICS
550	School of Education	EDUC	TOP SEM COLL STDNT PERSONNEL:
550	School of Education	EDUC	CULT/COMM FORCES & THE SCHOOLS
515	College of Arts & Sciences	COLL	READINGS IN LATIN ELEGY
515	College of Arts & Sciences	COLL	POLICE IN SOCIETY
515	College of Arts & Sciences	COLL	WOMEN WRITING IN PORTUGUESE
515	College of Arts & Sciences	COLL	SUSTAINABLE URBANISM
515	College of Arts & Sciences	COLL	THE COMPUTER&NATURAL LANGUAGE
515	College of Arts & Sciences	COLL	LYRIC
515	College of Arts & Sciences	COLL	POLITICS & SOC CENTRAL ASIA
515	College of Arts & Sciences	COLL	ACQUISITN OF SPANSH AS 2ND LNG
515	College of Arts & Sciences	COLL	THEORY&APPL OF BIOTECH LAB I
515	College of Arts & Sciences	COLL	TOPICAL SEMIN SPEECH PATHOLOGY
515	College of Arts & Sciences	COLL	MEDIEVAL PHILOSOPHY
523	School of Optometry	OPT	GEOMETRIC & VISUAL OPTICS 2
713	Maurer School of Law	LAW	ADMINISTRATIVE LAW
713	Maurer School of Law	LAW	SEMINAR IN LAW & ECONOMICS
550	School of Optometry	OPT	CLINICAL SCIENCES I
601	College of Arts & Sciences	COLL	INTERMEDIATE FINNISH I
601	College of Arts & Sciences	COLL	CEUS MA THESIS RESEARCH
601	College of Arts & Sciences	COLL	COLLOQUIUM IN LATINO STUDIES
601	College of Arts & Sciences	COLL	INTERMEDIATE QUECHUA I
601	College of Arts & Sciences	COLL	DEV OF RHETORIC & COMPOSITION
601	College of Arts & Sciences	COLL	INTERMEDIATE YORUBA I
601	College of Arts & Sciences	COLL	INTERMEDIATE TWI/AKAN I
601	College of Arts & Sciences	COLL	SCI PRACTICES & FEM KNOWLEDGE
601	College of Arts & Sciences	COLL	INTERMEDIATE ZULU I
601	College of Arts & Sciences	COLL	HISTORY OF THEORY & CRITICISM
601	College of Arts & Sciences	COLL	INTERMEDIATE SWAHILI I
601	College of Arts & Sciences	COLL	OLD ENGLISH
601	College of Arts & Sciences	COLL	RESEARCH METHODS ARCHAEOLOGY
601	College of Arts & Sciences	COLL	SEM IN SYNCHRONIC SLAVIC LING
601	College of Arts & Sciences	COLL	MEDIEVAL LANGUAGES
601	College of Arts & Sciences	COLL	INTRO TO CULTURAL STUDIES
601	College of Arts & Sciences	COLL	INTERMEDIATE AKAN I
601	College of Arts & Sciences	COLL	INTERDIS COLLOQ IN REE STUDIES
601	College of Arts & Sciences	COLL	SEMINAR IN RUSSIAN LIT:
601	College of Arts & Sciences	COLL	TOP SEM IN TELECOM TECH & POL
601	College of Arts & Sciences	COLL	CLAY MINERALOGY
601	College of Arts & Sciences	COLL	INTERMEDIATE WOLOF
601	College of Arts & Sciences	COLL	ALGEBRAIC NUMBER THEORY 1
601	College of Arts & Sciences	COLL	INTERMEDIATE BAMANA I
601	College of Arts & Sciences	COLL	ADV NUCLEIC ACID BIOCHEMISTRY
601	College of Arts & Sciences	COLL	INTRO TO PROF STUDY OF HISTORY
531	Kelley School of Business	BUS	FINANCIAL ACCOUNTING
531	Kelley School of Business	BUS	INTRO TO BUSINESS ANALYTICS
531	Kelley School of Business	BUS	STRATEGIC COMPETITIVE ANALYSIS
531	Kelley School of Business	BUS	ADV WEB APPLICATIONS DEV
531	Kelley School of Business	BUS	MANAGING LEGAL RISK
531	Kelley School of Business	BUS	TAX OF FLOW-THROUGH ENTITIES
531	Kelley School of Business	BUS	TAX OF PARTNERSHIPS & S CORPS
888	School of Optometry	OPT	EXTERNAL CLINIC
650	School of Education	EDUC	INDPT STUDY IN CURRICULUM
650	School of Education	EDUC	INTERN IN LIT, CLTR, LANG EDUC
650	School of Education	EDUC	TOPIC SEM IN EDUC PSYCHOLOGY
650	School of Education	EDUC	THRY KNOWLEDGE & EDUC PROCESS
650	School of Education	EDUC	PARA & POL SPEC ED IN US
650	School of Education	EDUC	TOP SEM IN COUNSELING PSYCH
650	School of Education	EDUC	TOPICS IN INQUIRY METHODOLOGY
650	School of Education	EDUC	INTERNSHIP IN LANGUAGE EDUC
650	School of Education	EDUC	READINGS IN JM/M/I EDUCATION
901	College of Arts & Sciences	COLL	ADVANCED RESEARCH
523	Kelley School of Business	BUS	DESIGN&MANAGNG ORG DATA ASSETS
523	Kelley School of Business	BUS	SUPPLY CHAIN MGMT - SOURCING
523	Kelley School of Business	BUS	DATA WAREHOUSING:CONCEPTS&MGMT
551	School of Informatics & Computing	INFO	ELEM ARTIFICIAL INTELLIGENCE
551	School of Informatics & Computing	INFO	MANAGEMENT INFO PROFESSIONALS
551	School of Informatics & Computing	INFO	LIBRARY MANAGEMENT
518	Kelley School of Business	BUS	MANAGING INFO RISK & SECURITY
518	Kelley School of Business	BUS	MAXIMUM IMPACT
518	Kelley School of Business	BUS	BUSINESS OF LIFE SCI I: TRENDS
534	Maurer School of Law	LAW	PROCEDURE 2
650	College of Arts & Sciences	COLL	COLLOQUIUM UNITED STATES HIST
650	College of Arts & Sciences	COLL	STAT TECHNQS IN SOCIOLOGY II
650	College of Arts & Sciences	COLL	TELECOMM & THE CONSTITUTION
650	College of Arts & Sciences	COLL	MANUSCRIPT CULTURES
650	College of Arts & Sciences	COLL	MODERN IRAN
650	College of Arts & Sciences	COLL	ADV READNGS IN IRANIAN STUDIES
650	College of Arts & Sciences	COLL	LATE EGYPTIAN
650	College of Arts & Sciences	COLL	INTERMEDIATE ARABIC II
650	College of Arts & Sciences	COLL	INTERMEDIATE GREEK II
650	College of Arts & Sciences	COLL	INTERDISCIPLINARY RESRCH MTHDS
650	College of Arts & Sciences	COLL	NEUROIMAGING: THEORY & METHODS
650	College of Arts & Sciences	COLL	TIME SERIES ANALYSIS
650	College of Arts & Sciences	COLL	DESIGN&DEVEL OF LANG ASSESSMNT
650	College of Arts & Sciences	COLL	INTERMEDIATE HEBREW II
650	College of Arts & Sciences	COLL	ETUDES DE LITTERATURE CONTEMP
650	College of Arts & Sciences	COLL	PROBLEMS IN AFRICAN ART
650	College of Arts & Sciences	COLL	ETUDES DE LITERATURE CONTEMP
650	College of Arts & Sciences	COLL	INTRO TO ATTIC GREEK
650	College of Arts & Sciences	COLL	THE HINDU TRADITION
650	College of Arts & Sciences	COLL	INTERMEDIATE KURDISH II
503	School of Informatics & Computing	INFO	REPRESENTATION & ORGANIZATION
503	School of Informatics & Computing	INFO	ALGORITHMS DESIGN AND ANALYSIS
526	School of Public & Environmental Affairs	SPEA	APPLIED MATH FOR ENV SCIENCE
526	School of Public & Environmental Affairs	SPEA	FIN MGMT FOR NONPROFIT ORG
525	School of Public & Environmental Affairs	SPEA	MGMT IN THE NONPROFIT SECTOR
525	School of Public & Environmental Affairs	SPEA	MUSEUM MANAGEMENT
508	College of Arts & Sciences	COLL	TWENTIETH-CENTURY RUSS LIT II
508	College of Arts & Sciences	COLL	TEACHING LIT AND COMPOSITION
508	College of Arts & Sciences	COLL	HISTORY OF BIOLOGY
508	College of Arts & Sciences	COLL	SECOND YEAR URDU I
508	College of Arts & Sciences	COLL	THEORY&APPL OF BIOTECH LECT I
508	College of Arts & Sciences	COLL	INTRO TO FLAT PATTERNING
508	College of Arts & Sciences	COLL	PRACT ON TEACHING LIT IN COLL
508	College of Arts & Sciences	COLL	GOLDEN AGE OF DUTCH CULTURE
508	College of Arts & Sciences	COLL	SECOND YEAR HINDI I
508	College of Arts & Sciences	COLL	CURRENT RESEARCH IN PHYSICS
508	College of Arts & Sciences	COLL	4TH-YEAR BCS II
508	College of Arts & Sciences	COLL	PHYSIOLOGICAL MODELS
508	College of Arts & Sciences	COLL	LIE ALGEBRAS & LIE GROUPS
508	College of Arts & Sciences	COLL	INTRO TO HISPANIC PRAGMATICS
522	College of Arts & Sciences	COLL	DIGITAL SIGNAL PROCESSING
522	College of Arts & Sciences	COLL	SURVEY OF APPLIED LINGUISTICS
522	College of Arts & Sciences	COLL	EARLY MEDIEVAL PAINTING
522	College of Arts & Sciences	COLL	TOPOLOGY II
522	College of Arts & Sciences	COLL	READINGS: MODERN JAPANESE LIT
522	College of Arts & Sciences	COLL	MACROECONOMIC THEORY I
522	College of Arts & Sciences	COLL	THE STUDY OF ETHNOMUSICOLOGY
522	College of Arts & Sciences	COLL	MANAGING THE CREATIVE PROCESS
522	College of Arts & Sciences	COLL	CONSTRUCTING SEXUALITY
522	College of Arts & Sciences	COLL	TOPICS IN HIST OF MODERN PHIL
522	College of Arts & Sciences	COLL	ADVANCED HUNGARIAN II
522	College of Arts & Sciences	COLL	STUDIES IN ACTING III
502	School of Optometry	OPT	INTEGRATED OPTOMETRY 2
501	School of Optometry	OPT	INTEGRATIVE OPTOMETRY 1
745	Kelley School of Business	BUS	VALUATN & CAPITAL INVESTMENTS
604	School of Informatics & Computing	INFO	HUMAN COMPTR INTERCT DSGN THRY
604	School of Informatics & Computing	INFO	TOPICS IN LIBR & INFO SCIENCE
530	College of Arts & Sciences	COLL	ADV COSTUME DESIGN AESTHETICS
530	College of Arts & Sciences	COLL	LEGAL ENVIRONMENT OF TELECOMM
530	College of Arts & Sciences	COLL	INTRO TO SOCIAL PSYCHOLOGY
530	College of Arts & Sciences	COLL	MACROMOLECULAR STRUCT/FUNCTION
530	College of Arts & Sciences	COLL	GALACTIC ASTRONOMY
530	College of Arts & Sciences	COLL	POLITICS IN MODERN XINJIANG
530	College of Arts & Sciences	COLL	20TH CEN ANALYTIC PHILOSOPHY 1
530	College of Arts & Sciences	COLL	PROGRAMMING METHODS IN COG SCI
530	College of Arts & Sciences	COLL	CLINICAL PSYCHOLOGY
530	College of Arts & Sciences	COLL	INTERNATIONAL TRADE
530	College of Arts & Sciences	COLL	INTRO TO HISTRCAL LINGUISTICS
593	Kelley School of Business	BUS	INTL MONETARY SYS & HEDGING
646	School of Optometry	OPT	OCULAR PHARMACOLOGY
522	School of Education	EDUC	COUNSELING THEORIES
522	School of Education	EDUC	TEACHING MATH IN SECONDRY SCHL
522	School of Education	EDUC	TEACHING SOCIAL SKILLS
522	School of Education	EDUC	COUNSELING TECHNIQUES
504	College of Arts & Sciences	COLL	STAGE COMBAT
504	College of Arts & Sciences	COLL	METAMORPHIC PETROLOGY
504	College of Arts & Sciences	COLL	PRACTICUM ON RESRCH TECHNIQUES
504	College of Arts & Sciences	COLL	INTERMEDIATE YIDDISH II
504	College of Arts & Sciences	COLL	RENAISSANCE ITAL LIT & CULTURE
504	College of Arts & Sciences	COLL	PRACT: PHYSICS LAB INSTR
504	College of Arts & Sciences	COLL	LEARNING AND MOTIVATION
504	College of Arts & Sciences	COLL	INTERMEDIATE MACEDONIAN II
504	College of Arts & Sciences	COLL	COMP SLAVIC MORPHOSYNTAX
504	College of Arts & Sciences	COLL	INTERMEDIATE CZECH II
504	College of Arts & Sciences	COLL	INTRODUCTORY C++ PROGRAMMING
504	College of Arts & Sciences	COLL	INTERMEDIATE POLISH II
504	College of Arts & Sciences	COLL	INTERMEDIATE MODERN HEBREW II
504	College of Arts & Sciences	COLL	INTERMEDIATE ROMANIAN II
504	College of Arts & Sciences	COLL	ADV QUANTITATIVE METH IN GEOG
504	College of Arts & Sciences	COLL	INTERMED SERBIAN & CROATIAN II
504	College of Arts & Sciences	COLL	INTERMEDIATE NORWEGIAN II
504	College of Arts & Sciences	COLL	GENOME BIOL PHYS SCIENTISTS
504	College of Arts & Sciences	COLL	MODEL EUROPEAN UNION
504	College of Arts & Sciences	COLL	BIBLIOGRAPHY & METHODS OF RES
504	College of Arts & Sciences	COLL	INTRO TO TELECOMM POLICY STDS
504	College of Arts & Sciences	COLL	BIOMOLECULAR CATALYSIS
504	College of Arts & Sciences	COLL	TPCS IN WORLD CRIT & THEORY II
504	College of Arts & Sciences	COLL	TEXTILES/APPAREL IN GLOBAL EC
910	Jacobs School of Music	MUS	COMPOSITION GRADUATE MAJORS
910	Jacobs School of Music	MUS	EARLY MUSIC GRAD MAJOR
910	Jacobs School of Music	MUS	FLUTE/PICCOLO GRAD MAJOR
910	Jacobs School of Music	MUS	HORN GRADUATE MAJOR
910	Jacobs School of Music	MUS	VOCAL COACHING
910	Jacobs School of Music	MUS	VIOLIN GRAD MAJOR
665	School of Optometry	OPT	VISION SCIENCE II OCULAR MOTIL
665	School of Optometry	OPT	PHYSIO OPTICS 3: OCULAR MOTIL
758	School of Optometry	OPT	ADV CLIN CNCPTS-BINOC VISN&PED
510	School of Education	EDUC	MIDDLE SCHOOL MATHEMATICS CURR
510	School of Education	EDUC	ARTS & CREAT FOR HIGH ABILITY
510	School of Education	EDUC	ACTION RESEARCH I
510	School of Education	EDUC	ASSISTIVE TECH IN SPECIAL EDUC
510	School of Education	EDUC	INTR TO ALCOHOL&DRUG COUNSELNG
510	School of Education	EDUC	FOUNDATIONS OF ED INQUIRY
510	School of Education	EDUC	SCHOOL COMMUNITY RELATIONS
510	School of Education	EDUC	PSYCHOLOGY IN TEACHING
754	School of Optometry	OPT	OPTOMETRIC PROFESSION
759	School of Optometry	OPT	BUSINESS ASPECTS OF OPTOMETRY
590	Kelley School of Business	BUS	INTEGRATED CAPSTONE
590	Kelley School of Business	BUS	INDPT STDY OPERATIONS MGMT
590	Kelley School of Business	BUS	INDEPENDENT ST IN BUSINESS LAW
590	Kelley School of Business	BUS	INDPT STUDY IN ACCOUNTING
590	Kelley School of Business	BUS	IND STUDY IN DECISION SCIENCES
590	Kelley School of Business	BUS	INDEPENDENT STUDY IN FINANCE
590	Kelley School of Business	BUS	IND STUDY IN BUSINESS-GENERAL
590	Kelley School of Business	BUS	INDE STUDY IN MGMT & ADMIN
590	Kelley School of Business	BUS	INDEPENDENT STUDY IN MARKETING
590	Kelley School of Business	BUS	IND ST IN PERSNL & ORG BEHAV
590	Kelley School of Business	BUS	IND STDY INTERNATIONAL BUS
590	Kelley School of Business	BUS	INDEPNT STUDY IN MGMT INFO SYS
590	Kelley School of Business	BUS	IND STDY REAL EST & LAND ECON
590	Kelley School of Business	BUS	IND STDY BUS ECON & PUB POLICY
608	Maurer School of Law	LAW	FAMILY LAW
533	College of Arts & Sciences	COLL	CHILDHOOD LANGUAGE II
695	College of Arts & Sciences	COLL	GRADUATE TOPICS IN NELC
533	College of Arts & Sciences	COLL	SECND LANG ACQUISTN RSRCH DSGN
700	College of Arts & Sciences	COLL	TOPICS IN THEORETICAL PHYSICS
700	College of Arts & Sciences	COLL	SEMINAR ON CURRENT ISSUES
700	College of Arts & Sciences	COLL	CONTEMP DEBATES: FEMINIST THRY
533	College of Arts & Sciences	COLL	ADV SYNOPTC METEORLGY&CLIMTLGY
700	College of Arts & Sciences	COLL	TOPICAL SEMINAR 1
700	College of Arts & Sciences	COLL	IND STUDY IN CRITICAL THEORY
533	College of Arts & Sciences	COLL	EVOLUTION OF GENES AND GENOMES
695	College of Arts & Sciences	COLL	GRAD RDGS/RSCH IN GENDER ST
533	College of Arts & Sciences	COLL	STUDIES IN STAGE COSTUMING
533	College of Arts & Sciences	COLL	THIRD YEAR CHINESE I
533	College of Arts & Sciences	COLL	ROMANTICISM
695	College of Arts & Sciences	COLL	A. I. TRAINING SEMINAR
533	College of Arts & Sciences	COLL	STUDIES IN CHINESE CINEMA
700	College of Arts & Sciences	COLL	INDEPENDENT STUDY
695	College of Arts & Sciences	COLL	M. A. THESIS RESEARCH
533	College of Arts & Sciences	COLL	THIRD YEAR JAPANESE I
700	College of Arts & Sciences	COLL	RESEARCH&THEORY IN SOC PSY
533	College of Arts & Sciences	COLL	INTR BAYESIAN DATA ANALYSIS I
700	College of Arts & Sciences	COLL	GEOLOGIC PROBLEMS
533	College of Arts & Sciences	COLL	DIFFERENTIAL GEOMETRY 1
700	College of Arts & Sciences	COLL	SEXUALIZD GNDRS/GNDRD SEXUALTS
695	College of Arts & Sciences	COLL	COLLOQUIUM IN AFRICAN HISTORY
695	College of Arts & Sciences	COLL	GRADUATE COLLOQUIUM
533	College of Arts & Sciences	COLL	FINLAND IN THE 20TH CENTURY
695	College of Arts & Sciences	COLL	READINGS IN STATISTICS
700	College of Arts & Sciences	COLL	RESEARCH
533	College of Arts & Sciences	COLL	CONFLICT IN SOUTHERN AFRICA
695	College of Arts & Sciences	COLL	LUSO-BRAZILIAN COLLOQUIA
700	College of Arts & Sciences	COLL	SEMINAR IN APPLIED LINGUISTICS
695	College of Arts & Sciences	COLL	INDIVIDUAL READINGS IN ENGLISH
695	College of Arts & Sciences	COLL	MASTER'S THESIS COLLOQUIUM
700	College of Arts & Sciences	COLL	SEMINAR IN COGNITIVE SCIENCE
533	College of Arts & Sciences	COLL	CULTR&CIVILIZATION OF XINJIANG
695	College of Arts & Sciences	COLL	SECOND-YEAR RESEARCH SEMINAR
700	College of Arts & Sciences	COLL	READINGS-NERVOUS SYSTEM
536	School of Public & Environmental Affairs	SPEA	ENVIRONMENTAL CHEMISTRY
505	Kelley School of Business	BUS	PWR PERS INFLUENCE NEGOTIATION
505	Kelley School of Business	BUS	LEADING IN A GLBL ENVIRONMENT
505	Kelley School of Business	BUS	FINANCIAL INTERMEDIATION
505	Kelley School of Business	BUS	FIELD STUDY
571	College of Arts & Sciences	COLL	PRIN OF PETROLEUM GEOLOGY
571	College of Arts & Sciences	COLL	ANLYS OF NUMERICAL METHODS I
571	College of Arts & Sciences	COLL	TIBET AND THE WEST
571	College of Arts & Sciences	COLL	AFRICA IN THE HISTORY OF IDEAS
571	College of Arts & Sciences	COLL	STDS IN REN & BAROQUE THEATRE
571	College of Arts & Sciences	COLL	GRADUATE SCULPTURE
571	College of Arts & Sciences	COLL	OLD CHURCH SLAVONIC
571	College of Arts & Sciences	COLL	INTRODUCTORY TIBETAN I
571	College of Arts & Sciences	COLL	CHEMICAL INFORMATION TECH
571	College of Arts & Sciences	COLL	HIST STUDY OF GERMAN LIT I
571	College of Arts & Sciences	COLL	ECONOMETRICS I-STAT FOUNDATNS
571	College of Arts & Sciences	COLL	AUDITORY ANATOMY & PHYSIOLOGY
571	College of Arts & Sciences	COLL	APPL COGNITIVE & EMOTIONAL PSY
571	College of Arts & Sciences	COLL	AFRICAN LIT & CULTURES I
571	College of Arts & Sciences	COLL	STUDIES IN RELIGIOUS ETHICS
571	College of Arts & Sciences	COLL	SPEC TPCS IN PHYSICS OF BEAMS
561	College of Arts & Sciences	COLL	GRADUATE CERAMICS
561	College of Arts & Sciences	COLL	CLINICAL METHODS AND PRACTICES
561	College of Arts & Sciences	COLL	TOP ISSUES IN CLIN PRACTICE
561	College of Arts & Sciences	COLL	INTRODUCTORY MONGOLIAN I
561	College of Arts & Sciences	COLL	STUDIES IN FRENCH CIVILIZATION
561	College of Arts & Sciences	COLL	SOCL-SCIENTIFIC APPR TO RELIG
561	College of Arts & Sciences	COLL	HUMN DMNSNS-GLBL ENVRNMNT CHNG
561	College of Arts & Sciences	COLL	INTERMED MOTION PICTURE PROD
561	College of Arts & Sciences	COLL	AMERICAN POL: APPROACH & ISS
561	College of Arts & Sciences	COLL	HUMAN MEMORY
561	College of Arts & Sciences	COLL	PERIOD PATTERNMAKING&CONSTRCTN
561	College of Arts & Sciences	COLL	PHILOSOPHY OF MIND
561	College of Arts & Sciences	COLL	ADVANCED DATABASE CONCEPTS
561	College of Arts & Sciences	COLL	MONGOLIA'S MIDDLE AGES
561	College of Arts & Sciences	COLL	PALEOECOLOGY
561	College of Arts & Sciences	COLL	ACCEL ADV-INTERMED RUSSIAN 2
561	College of Arts & Sciences	COLL	INTERMEDIATE SANSKRIT I
561	College of Arts & Sciences	COLL	ATOMIC & MOL QUANTUM THEORY
561	College of Arts & Sciences	COLL	CLINICAL MTHD & PRACTICES I
561	College of Arts & Sciences	COLL	ADVANCED MONGOLIAN I
568	Kelley School of Business	BUS	APPL LDRSHIP PWR PERS & PRO PR
532	College of Arts & Sciences	COLL	SECOND LANGUAGE ACQUISITION
532	College of Arts & Sciences	COLL	STUDIES OF REL IN AMER CULTURE
532	College of Arts & Sciences	COLL	PHYS METEOROLOGY/CLIMATOLOGY
500	School of Education	EDUC	INST ISS IN LNG LRNING
500	School of Education	EDUC	TOPICAL WORKSHOP IN SPEC EDUC
532	College of Arts & Sciences	COLL	INTENSIVE INTERMED RUSSIAN II
532	College of Arts & Sciences	COLL	DESIGN FOR TELEVISION AND FILM
532	College of Arts & Sciences	COLL	MODLS OF SECOND LANG ACQUISITN
532	College of Arts & Sciences	COLL	DOSTOEVSKY
532	College of Arts & Sciences	COLL	HIST OF THE GERMAN LANGUAGE
500	School of Education	EDUC	INSTRUCT IN CONTEXT OF CURRIC
500	School of Education	EDUC	INTRO TO EDUCATIONAL LDRSHP
532	College of Arts & Sciences	COLL	ADVANCED FINNISH II
532	College of Arts & Sciences	COLL	PHYSICAL CLIMATOLOGY
500	School of Education	EDUC	ADVANCED ART EDUCATION
532	College of Arts & Sciences	COLL	INTRODUCTORY UYGHUR II
532	College of Arts & Sciences	COLL	PUBLC PRACTICE FOLK&ETHNOMUSIC
500	School of Education	EDUC	TOPICAL EXPLORATION IN EDUC
500	School of Education	EDUC	INTRO TO ADULT EDUCATION THRY
532	College of Arts & Sciences	COLL	ITALIAN ART OF THE 16TH CNTURY
532	College of Arts & Sciences	COLL	HISTORY OF XINJIANG TO 1911
532	College of Arts & Sciences	COLL	EARLY COM DEV: INTERVEN & THRY
500	School of Education	EDUC	FIELD-BASED SEM IN TEACHER ED
532	College of Arts & Sciences	COLL	GRADUATE PAINTING SEMINAR
532	College of Arts & Sciences	COLL	ECONOMICS OF MEDIA INDUSTRIES
532	College of Arts & Sciences	COLL	LANGUAGE DISORDERS IN CHILDREN
657	College of Arts & Sciences	COLL	RDGS LIT AND CRITICAL THEORY
657	College of Arts & Sciences	COLL	TOPICAL SEMINAR
657	College of Arts & Sciences	COLL	COMPARATIVE POLITICS
551	College of Arts & Sciences	COLL	WATER RESRCES: SEMI-ARID ENVRN
551	College of Arts & Sciences	COLL	WATER RESOURCES
551	College of Arts & Sciences	COLL	THE BRAIN AND COGNITION
551	College of Arts & Sciences	COLL	PROPHETS POETS KINGS:IRAN CIV
551	College of Arts & Sciences	COLL	MARKETS AND ASSET PRICING
551	College of Arts & Sciences	COLL	ADVANCED HYDROGEOLOGY
551	College of Arts & Sciences	COLL	STAGE RIGGING I
551	College of Arts & Sciences	COLL	RELIGIONS OF SOUTH ASIA
551	College of Arts & Sciences	COLL	MODERN PHYSICS LABORATORY
551	College of Arts & Sciences	COLL	ADVANCED TURKISH I
551	College of Arts & Sciences	COLL	ELEM ARTIFICIAL INTELLIGENCE
551	College of Arts & Sciences	COLL	SURV OF THE PHILOSOPHY OF SCI
551	College of Arts & Sciences	COLL	STRUCTURE OF MODERN GERMAN
551	College of Arts & Sciences	COLL	MONETARY ECONOMICS II
551	College of Arts & Sciences	COLL	COMMUNICATION, TECH & SOCIETY
551	College of Arts & Sciences	COLL	INTENS ADV-INTERMED RUSSIAN 1
551	College of Arts & Sciences	COLL	INTRODUCTORY PERSIAN I
551	College of Arts & Sciences	COLL	ART OF THE SOUTH PACIFIC
551	College of Arts & Sciences	COLL	PHIL & FOUNDATIONS OF MATH
551	College of Arts & Sciences	COLL	GRADUATE DESIGN
670	Maurer School of Law	LAW	SEM IN LAW, SCIENCE & TECH
670	Maurer School of Law	LAW	SEM IN BIOTECH AND HEALTH LAW
670	Maurer School of Law	LAW	SALES
552	School of Education	EDUC	CAREER COUN - THEORY & PRACT
552	School of Education	EDUC	COMPARATIVE EDUCATION 2
552	School of Education	EDUC	CURRIC FOR GIFTED & TALENTED
523	School of Education	EDUC	SM GRP THEORY IN ADULT EDUC
523	School of Education	EDUC	LABORATORY COUNSLNG & GUIDANCE
574	School of Optometry	OPT	INTRO EPIDEMIOLOGY & OPT RSRCH
539	Jacobs School of Music	MUS	INTRO TO MUSIC BIBLIOGRAPHY
590	School of Informatics & Computing	INFO	TOPICS IN PROGRAMMING
590	School of Informatics & Computing	INFO	TOPICS IN INFORMATICS
555	School of Public & Environmental Affairs	SPEA	TPCS IN ENVIRONMENTAL SCIENCES
541	College of Arts & Sciences	COLL	STDS IN THE JEWISH TRADITION
541	College of Arts & Sciences	COLL	INTRODUCTORY HUNGARIAN I
541	College of Arts & Sciences	COLL	HISTORY OF DECOR
541	College of Arts & Sciences	COLL	POESIE AU DIX-NEUVIEME SIECLE2
541	College of Arts & Sciences	COLL	ENZYME MECHANISMS
541	College of Arts & Sciences	COLL	MGT TRACHEOSTOMY/LARYNGECTOMY
541	College of Arts & Sciences	COLL	SEL TOPICS IN HIST OF ETHICS
541	College of Arts & Sciences	COLL	PARTIAL DIFFERENTIAL EQUATNS 2
541	College of Arts & Sciences	COLL	INTRODUCTORY PHONETICS
541	College of Arts & Sciences	COLL	GRADUATE PRINTMAKING
541	College of Arts & Sciences	COLL	MICROBIAL PATH AND VIROLOGY
552	School of Optometry	OPT	ANTERIOR SEGMENT EXAM TECHNIQS
551	Kelley School of Business	BUS	TAX RESEARCH
551	Kelley School of Business	BUS	MANAGING A CLIENT ENGAGEMENT
551	Kelley School of Business	BUS	SPEC PROJECTS IN INVESTMENTS
527	Jacobs School of Music	MUS	ADVANCED INSTRUMENTAL METHODS
527	Jacobs School of Music	MUS	SYMPHONIC LITERATURE
710	Kelley School of Business	BUS	STRATEGIC MGMT & LEADERSHIP
810	Jacobs School of Music	MUS	HORN GRADUATE MINOR
810	Jacobs School of Music	MUS	DOCT CHORAL CONDUCTING PERF 1
810	Jacobs School of Music	MUS	EARLY MUSIC GRAD MINOR
810	Jacobs School of Music	MUS	CHORAL CONDUCTNG PERFORMANCE 1
810	Jacobs School of Music	MUS	VIOLIN GRADUATE MINOR
575	School of Education	EDUC	MULTICULTURAL COUNSELING
810	Jacobs School of Music	MUS	COMPOSITION GRADUATE MINOR
810	Jacobs School of Music	MUS	FLUTE & PICCOLO GRADUATE MINOR
575	College of Arts & Sciences	COLL	FOOD IN THE ANCIENT WORLD
575	College of Arts & Sciences	COLL	CLIMATE CHANGE
575	College of Arts & Sciences	COLL	BIODIVERSITY/ECOSYSTEM FUNCTNG
575	College of Arts & Sciences	COLL	HUMAN PARASITOLOGY
575	College of Arts & Sciences	COLL	HISTORY OF WEST SLAVIC
575	College of Arts & Sciences	COLL	HUMAN HEARING & COMMUNICATION
575	College of Arts & Sciences	COLL	POLITICAL DATA ANALYSIS I
575	College of Arts & Sciences	COLL	HIST STUDY OF GERMAN LIT III
575	College of Arts & Sciences	COLL	THEATER IN PORTUGUESE
575	College of Arts & Sciences	COLL	GRADUATE PROFESSIONAL SKILLS
575	College of Arts & Sciences	COLL	RESEARCH SOURCES IN ART HIST
575	College of Arts & Sciences	COLL	INTRODUCTION TO BIOPHYSICS
575	College of Arts & Sciences	COLL	GRAD RDS IN RUSS & E EUR STDY
575	College of Arts & Sciences	COLL	STRUCT & EVOLUTION OF GALAXIES
575	College of Arts & Sciences	COLL	DIRECTED GRP NEW MEDIA DES PRJ
575	College of Arts & Sciences	COLL	GRADUATE READINGS IN HISTORY
653	School of Optometry	OPT	CLIN SCI III PST SGMNT EXM TCH
526	Kelley School of Business	BUS	ASSET PRICING/SECURITY VALUATN
526	Kelley School of Business	BUS	DERIVATIVE SECURITIES
526	Kelley School of Business	BUS	CORPORATE ENTREP & INNOV
885	School of Optometry	OPT	OPTOMETRY CLINIC
601	School of Optometry	OPT	INTEGRATED OPTOMETRY 3
590	School of Education	EDUC	IND ST/RES HIST PHIL COMP ED
590	School of Education	EDUC	IND STDY/RSCH:LIT,CLTR&LANG ED
590	School of Education	EDUC	IND STUDY OR RES IN EDUC PSYCH
590	School of Education	EDUC	IND ST OR RES IN SPECIAL EDUC
590	School of Education	EDUC	RESEARCH IN COUNSELING & GUID
590	School of Education	EDUC	IND STUDY OR RES IN ART EDUC
590	School of Education	EDUC	IND STUDY OR RES IN MATH EDUC
590	School of Education	EDUC	IND STUDY OR RES IN ADULT EDUC
590	School of Education	EDUC	IND STUDY OR RES INST SYS TECH
590	School of Education	EDUC	IND ST OR RES IN LANGUAGE ED
590	School of Education	EDUC	IND STUDY OR RES IN SECNDRY ED
590	School of Education	EDUC	IND STUDY OR RES IN ELEM EDUC
590	School of Education	EDUC	IND STUDY OR RES IN SCI EDUC
590	School of Education	EDUC	IND STUDY IN EDUC LEADERSHIP
590	School of Education	EDUC	IND STUDY OR RES SOC STUD EDUC
590	School of Education	EDUC	IND ST/RES COLL STUD PERS ADM
590	School of Education	EDUC	IND STUDY OR RES IN INQ METHOD
514	School of Education	EDUC	WORKSHOP IN SOC STUDIES EDUC
514	School of Education	EDUC	LIFE SPAN DEVELPMT:BIRTH-DEATH
800	College of Arts & Sciences	COLL	RESEARCH
800	College of Arts & Sciences	COLL	BIOLOGICAL CHEM RESCH SEMINAR
800	College of Arts & Sciences	COLL	THESIS: TELECOMMUNICATIONS
800	College of Arts & Sciences	COLL	PHYSICAL CHEM RESEARCH SEM
800	College of Arts & Sciences	COLL	INORGANIC CHEM RESEARCH SEMINR
800	College of Arts & Sciences	COLL	RESEARCH IN FOLKLORE
800	College of Arts & Sciences	COLL	M-800 RESEARCH
800	College of Arts & Sciences	COLL	L-800 RESEARCH
800	College of Arts & Sciences	COLL	2ND YR ANALYTICAL CHEM REVIEW
800	College of Arts & Sciences	COLL	ORGANIC CHEMISTRY RESEARCH SEM
800	College of Arts & Sciences	COLL	MATHEMATICAL READING & RSRCH
800	College of Arts & Sciences	COLL	PH D THESIS
800	College of Arts & Sciences	COLL	RESEARCH IN ECONOMICS
800	College of Arts & Sciences	COLL	MATERIALS CHEMISTRY RESRCH SEM
800	College of Arts & Sciences	COLL	DISSERTATION RSCH SND LG STDS
645	School of Public & Environmental Affairs	SPEA	ENVIRONMENTAL LAW
564	Kelley School of Business	BUS	DETECTING EARNINGS MANAGEMENT
594	Kelley School of Business	BUS	MRKTING STRATEGIES EMERG MRKTS
594	Kelley School of Business	BUS	INTL COMPETITIVE STRATEGY
594	Kelley School of Business	BUS	INDEPENDENT STUDY IN FINANCE
594	Kelley School of Business	BUS	EXP CRSE FOR MBA GLB EXEC TRCK
594	Kelley School of Business	BUS	GLOBAL MARKETING MANAGEMENT
620	Maurer School of Law	LAW	NEGOTIATIONS
549	Kelley School of Business	BUS	DECISION MAKING AND LEADERSHIP
549	Kelley School of Business	BUS	FEDERAL INCOME TAXATION
549	Kelley School of Business	BUS	MRKNG INTELLIGENCE MANAGEMNT
549	Kelley School of Business	BUS	SFA - PROJECT COURSE
549	Kelley School of Business	BUS	COLLABORATION AND INNOVATION
521	School of Education	EDUC	METHODOLOGICL APPR TO EDUC INQ
521	School of Education	EDUC	INSTRUCT DESIGN & DEV I
521	School of Education	EDUC	PARTICIPATION TRAINING
561	School of Informatics & Computing	INFO	ADVANCED DATABASE CONCEPTS
561	School of Informatics & Computing	INFO	THE INFORMATION INDUSTRY
561	School of Informatics & Computing	INFO	HUMAN-COMPTR INTERACT DESGN II
561	School of Informatics & Computing	INFO	MEANING AND FORM IN HCI
525	Jacobs School of Music	MUS	RHYTHM SECTION LIT PERFORMANCE
525	Jacobs School of Music	MUS	SURVEY OF OPERATIC LITERATURE
660	College of Arts & Sciences	COLL	ADV READNGS IN MONGOLN STUDIES
660	College of Arts & Sciences	COLL	RELIGION AND CULTURE
660	College of Arts & Sciences	COLL	DEMOTIC EGYPTIAN I
660	College of Arts & Sciences	COLL	ADVANCED TOPICS
660	College of Arts & Sciences	COLL	ADVANCED ARABIC I
660	College of Arts & Sciences	COLL	ARTS IN ANTHROPOLOGY SEMINAR
660	College of Arts & Sciences	COLL	ADVANCED FILM PRODUCTION
660	College of Arts & Sciences	COLL	THE TEACHING OF PSYCHOLOGY
670	College of Arts & Sciences	COLL	ADV READNGS IN TIBETAN STUDIES
558	School of Public & Environmental Affairs	SPEA	FUND DEV FOR NONPROFITS
670	College of Arts & Sciences	COLL	ADVANCED HEBREW I
670	College of Arts & Sciences	COLL	TOPICS IN CROSS-CULTURAL STDS
670	College of Arts & Sciences	COLL	LANGUAGE TYPOLOGY
670	College of Arts & Sciences	COLL	LANGUAGE TYPOLOGIES
670	College of Arts & Sciences	COLL	TYPOLOGY
670	College of Arts & Sciences	COLL	DEMOTIC EGYPTIAN II
670	College of Arts & Sciences	COLL	CLINICAL PRACT IN AUDIOLOGY 2
670	College of Arts & Sciences	COLL	EXPLORATORY DATA ANALYSIS
670	College of Arts & Sciences	COLL	ADVANCED ARABIC II
670	College of Arts & Sciences	COLL	ADVANCED FRENCH PHONOLOGY
670	College of Arts & Sciences	COLL	CROSS-CULTURAL STUDIES
551	Jacobs School of Music	MUS	INTRO TO HISTORICAL MUSICOLOGY
551	Jacobs School of Music	MUS	PRACTICUM IN TRANS FOR GUITAR
551	Jacobs School of Music	MUS	INTRO TO ANALYTICAL TECHNIQUES
551	Jacobs School of Music	MUS	ADVANCED ORCHESTRATION
551	Jacobs School of Music	MUS	ANALYTICAL TECHS/TONAL MUSIC
591	School of Public Health	SPH	PUBLIC HEALTH STATISTICS
591	School of Public Health	SPH	INTRO TO STATS IN PUBLIC HLTH
591	School of Public Health	SPH	INTERP DATA IN HLTH KINES/RECR
598	School of Education	EDUC	SEMINAR IN PROFESSIONAL ISSUES
545	College of Arts & Sciences	COLL	NUTRITIONAL ANTHROPOLOGY
545	College of Arts & Sciences	COLL	PEDAGOGY IN COMMUN & CULTURE
545	College of Arts & Sciences	COLL	FOLK NARRATIVE
545	College of Arts & Sciences	COLL	ROMANS ET AUTRES R?CITS DU 19E
545	College of Arts & Sciences	COLL	LEGAL PHILOSOPHY
545	College of Arts & Sciences	COLL	GRADUATE PRINTMAKING SEMINAR
545	College of Arts & Sciences	COLL	THE BIBLE & WESTERN LITERATURE
545	College of Arts & Sciences	COLL	ADULT COG-COMMUNICATN DISORD
545	College of Arts & Sciences	COLL	COMPUTATN & LINGUISTIC ANALYS
545	College of Arts & Sciences	COLL	ORDINARY DIFF EQUATIONS 2
545	College of Arts & Sciences	COLL	VOICE AND DIALECTS
563	School of Education	EDUC	HUMAN & ORG PERFORMANCE EFFECT
563	School of Education	EDUC	MENTAL HEALTH COUNSELING
563	School of Education	EDUC	BUS/ECON DIMEN OF TRNG/DEV
510	School of Informatics & Computing	INFO	INTRODUCTION TO APPLIED LOGIC
510	School of Informatics & Computing	INFO	INTRO TO INFORMATION SCIENCE
510	School of Informatics & Computing	INFO	INTRO TO INFORMATION STUDIES
887	School of Optometry	OPT	EXTENSION CLINIC
538	School of Public & Environmental Affairs	SPEA	STATISTICS FOR ENVIR SCI
611	College of Arts & Sciences	COLL	ADVANCED SPANISH SYNTAX
611	College of Arts & Sciences	COLL	SEM IN LATIN EPIG OR PALAEOGR
611	College of Arts & Sciences	COLL	APPLIED STATISTICAL COMPUTING
611	College of Arts & Sciences	COLL	TOPICS RHETORIC & PUBL CULTURE
611	College of Arts & Sciences	COLL	WRITING FICTION 1
611	College of Arts & Sciences	COLL	EARLY MOD LIT & CLTR 1500-1600
611	College of Arts & Sciences	COLL	ADV MOVEMENT IV
611	College of Arts & Sciences	COLL	SECOND YEAR MOVEMENT II
611	College of Arts & Sciences	COLL	VICT BRITAIN-CUL-SOC 1820-1900
611	College of Arts & Sciences	COLL	ELECTROANALYTICAL CHEMISTRY
611	College of Arts & Sciences	COLL	FUNCTIONAL ANALYSIS 1
611	College of Arts & Sciences	COLL	TOP IN LIT GENRES MODES/FORMS
611	College of Arts & Sciences	COLL	INTERMEDIATE UZBEK I
611	College of Arts & Sciences	COLL	ETHNIC HISTORY OF CENTRAL ASIA
621	College of Arts & Sciences	COLL	ENGLISH LITERATURE 1500-1660
621	College of Arts & Sciences	COLL	RELATIVISTIC QUANTUM FLD TH I
621	College of Arts & Sciences	COLL	ALGEBRAIC TOPOLOGY I
621	College of Arts & Sciences	COLL	FOOD AND CULTURE
621	College of Arts & Sciences	COLL	THEORY OF PRICES AND MARKETS 2
621	College of Arts & Sciences	COLL	PROBLEMS IN EARLY CHRISTN ART
723	Kelley School of Business	BUS	STRAT MGMT OF TECH & INNOVATN
532	Kelley School of Business	BUS	ORGANIZATION DES ALTERNATIVES
532	Kelley School of Business	BUS	TOPICS IN BUSINESS CAPSTONE
600	School of Education	EDUC	ISSUES IN LIT,CLTR & LANG EDUC
600	School of Education	EDUC	MTHD IMPLCTNS/SOC&PSYCH THRIES
600	School of Education	EDUC	PRO-SEM IN COUNS PSYCHOLOGY
600	School of Education	EDUC	SEM IN TCH-LRNING TRANS ADULT
600	School of Education	EDUC	PROBLEMS IN EDUC LEADERSHIP
600	School of Education	EDUC	ISSUES IN LANGUAGE EDUCATION
600	School of Education	EDUC	TOPIC SEM IN LRNG COG & INSTR
589	School of Public Health	SPH	SOC & BEH DETERMINANTS OF HLTH
589	School of Public Health	SPH	MODELS & THEORIES OF HLTH BEH
538	College of Arts & Sciences	COLL	GEOGRAPHIC INFORMATION SYSTEMS
690	College of Arts & Sciences	COLL	RSRCH IN CLASSICAL ARABIC TXTS
538	College of Arts & Sciences	COLL	L2 READING AND WRITING
538	College of Arts & Sciences	COLL	SPAN LIT 18TH & 19TH CENTURIES
538	College of Arts & Sciences	COLL	STUDIES IN STAGE LIGHTING
690	College of Arts & Sciences	COLL	ADV RDGS CENTRL EURASN STUDIES
690	College of Arts & Sciences	COLL	STATISTICAL CONSULTING
690	College of Arts & Sciences	COLL	DEVELOPMENT AND ANTHROPOLOGY
690	College of Arts & Sciences	COLL	INDPT READNGS SECOND LANG STDS
690	College of Arts & Sciences	COLL	CORE RDGS IN AFRO-AMER STUDIES
690	College of Arts & Sciences	COLL	ADV RDGS IN TESOL/APPLIED LING
690	College of Arts & Sciences	COLL	ADVANCED GEOLOGY SEMINAR
690	College of Arts & Sciences	COLL	PRACTICUM IN CLIN PSYCHOLOGY
538	College of Arts & Sciences	COLL	THE TWENTIETH CENTURY II
690	College of Arts & Sciences	COLL	INTRODUCTION TO MANCHU
690	College of Arts & Sciences	COLL	ADV READINGS IN LINGUISTICS
690	College of Arts & Sciences	COLL	ADVANCED ARABIC IV
538	College of Arts & Sciences	COLL	ATYPICAL LANGUAGE DEVELOPMENT
518	School of Public & Environmental Affairs	SPEA	INTERGOVERNMENTAL SYS MGMT
518	School of Public & Environmental Affairs	SPEA	VECTOR-BASED GEOGRPHC INFO SYS
520	Jacobs School of Music	MUS	CLASSICAL LIT&PERFORM PRACTICE
520	Jacobs School of Music	MUS	LIT AND PERFORM PRACTICE IV
520	Jacobs School of Music	MUS	SEM MUS ED MASTERS DEGR STDNTS
771	Maurer School of Law	LAW	MEDIATION
520	Jacobs School of Music	MUS	TOPICS IN PERF STUDY/GRADUATE
515	School of Public & Environmental Affairs	SPEA	FINANCIAL MANAGEMENT FOR ARTS
515	School of Public & Environmental Affairs	SPEA	FUNDAMENTALS OF AIR POLLUTION
515	School of Public & Environmental Affairs	SPEA	SUSTAINABLE COMMUNITIES
596	Jacobs School of Music	MUS	RESEARCH IN MUSIC
750	School of Education	EDUC	TOPICAL SEMINAR
750	School of Education	EDUC	RSCH SEM IN LIT,CLTR&LANG EDUC
750	School of Education	EDUC	TOPICAL SEMINAR IN READING
750	School of Education	EDUC	ART EDUCATION DOCTORAL SEMINAR
750	School of Education	EDUC	TOP INQ SEM IN HIST OF EDUC:
750	School of Education	EDUC	SEMINAR IN INQUIRY METHODOLOGY
596	Jacobs School of Music	MUS	RESEARCH IN APPLIED MUSIC
535	School of Public & Environmental Affairs	SPEA	ARTS ADMIN & CULTURAL SECTOR
535	School of Public & Environmental Affairs	SPEA	INTL ENVIRONMENTAL POLICY
722	Kelley School of Business	BUS	MANAGERIAL ACCOUNTING
543	Maurer School of Law	LAW	LEGAL RESEARCH & WRITING
590	School of Public Health	SPH	ATHL TRNG PRIN FOR LOWER EXT
542	Maurer School of Law	LAW	LEGAL RESEARCH & WRITING
590	School of Public Health	SPH	INTRO TO RES IN HLTH KINES/REC
626	College of Arts & Sciences	COLL	STUDIES IN CONTEMPORARY COMM
626	College of Arts & Sciences	COLL	ADVANCED SCENIC DESIGN II
626	College of Arts & Sciences	COLL	BAYESIAN THRY & DATA ANALYSIS
626	College of Arts & Sciences	COLL	BRITISH LIT & CLTR, 1660-1790
626	College of Arts & Sciences	COLL	COFFEE CULTURE, PRODUCTN&MKTS
626	College of Arts & Sciences	COLL	GAME THEORY
544	College of Arts & Sciences	COLL	INTRO FMRI MEASRMNT & ANALYSIS
544	College of Arts & Sciences	COLL	DYSPHAGIA
570	College of Arts & Sciences	COLL	STDS IN CLAS & MEDVL THEATRE
570	College of Arts & Sciences	COLL	PHILOSOPHICAL PSYCHOLOGY
570	College of Arts & Sciences	COLL	CLINICAL ISSUES IN AUDIOLOGY
570	College of Arts & Sciences	COLL	INTRO TO HISTORY OF TIBET
544	College of Arts & Sciences	COLL	HISTORIC COSTUME II
570	College of Arts & Sciences	COLL	INTERMED INDIAN LANGUAGE II
570	College of Arts & Sciences	COLL	POETRY IN PORTUGUESE
544	College of Arts & Sciences	COLL	MORPHOLOGICAL ANALYSIS
570	College of Arts & Sciences	COLL	LIT OF INDIA IN TRNS:ANC/CLASS
570	College of Arts & Sciences	COLL	SEM IN ECOLOGY & ENVIRON BIOL
544	College of Arts & Sciences	COLL	ORDINARY DIFF EQUATIONS 1
544	College of Arts & Sciences	COLL	ADULT DYSPHAGIA
570	College of Arts & Sciences	COLL	INTRO TO STUDY OF POLITICS
570	College of Arts & Sciences	COLL	HUMAN ADAPTATION: BIOL APPRCHS
570	College of Arts & Sciences	COLL	INTRO TO ACCELERATOR PHYSICS
570	College of Arts & Sciences	COLL	POLITICAL RUSSIAN
544	College of Arts & Sciences	COLL	FOURTH YEAR CHINESE II
544	College of Arts & Sciences	COLL	METHODS IN ANALYTICAL GEOCHEM
544	College of Arts & Sciences	COLL	WOMEN'S BODIES
570	College of Arts & Sciences	COLL	GALACTIC DYNAMICS
570	College of Arts & Sciences	COLL	ART ENTERTNMNT & INFORMATION
570	College of Arts & Sciences	COLL	CLINICAL PRACT IN AUDIOLOGY 1
570	College of Arts & Sciences	COLL	BEHAVIOR-BASED ROBOTICS
544	College of Arts & Sciences	COLL	HUNGARY FROM 1945 TO PRESENT
544	College of Arts & Sciences	COLL	THE BALTIC STATES SINCE 1918
544	College of Arts & Sciences	COLL	FOURTH YEAR JAPANESE II
570	College of Arts & Sciences	COLL	KORANIC STUDIES
663	Maurer School of Law	LAW	LABOR LAW 1
701	College of Arts & Sciences	COLL	ADVANCED WOLOF
701	College of Arts & Sciences	COLL	SEMINAR IN LATINO STUDIES
701	College of Arts & Sciences	COLL	M. A. THESIS
701	College of Arts & Sciences	COLL	ADVANCED TWI/AKAN I
701	College of Arts & Sciences	COLL	ADVANCED FINNISH I
701	College of Arts & Sciences	COLL	ADVANCED ZULU I
701	College of Arts & Sciences	COLL	SPEC TOPICS IN CULTURAL STDS
701	College of Arts & Sciences	COLL	SELECTED TOPICS IN ALGEBRA 1
701	College of Arts & Sciences	COLL	TOPICS IN ARABIC LITERATURE
701	College of Arts & Sciences	COLL	SEMINAR-PORTUGUESE LITERATURE
701	College of Arts & Sciences	COLL	ADVANCED SWAHILI I
701	College of Arts & Sciences	COLL	GRAD TOPICS IN GENDER STUDIES
701	College of Arts & Sciences	COLL	ADVANCED BAMANA I
701	College of Arts & Sciences	COLL	ADVANCED AKAN I
701	College of Arts & Sciences	COLL	RDGS IN THEATRE HIST & DRAMA
741	Kelley School of Business	BUS	ASSET PRICING/SECURITY VALUATN
502	Kelley School of Business	BUS	ASSURANCE LEARNING LABORATORY
502	Kelley School of Business	BUS	EXP COURSE FOR MBA PROGRAM
640	College of Arts & Sciences	COLL	COLLOQUIUM IN RUSSIAN HISTORY
640	College of Arts & Sciences	COLL	SUBATOMIC PHYSICS I
640	College of Arts & Sciences	COLL	NATIVE AM FOLKLORE/FOLK MUSIC
640	College of Arts & Sciences	COLL	PROBLEMS IN MODERN ART
640	College of Arts & Sciences	COLL	MULTIVARIATE DATA ANALYSIS
640	College of Arts & Sciences	COLL	MIDDLE HIGH GERMAN
640	College of Arts & Sciences	COLL	STDS IN 19TH-CENT FRENCH LIT
640	College of Arts & Sciences	COLL	DISCOURSE ANALYSIS
640	College of Arts & Sciences	COLL	ADV READNGS IN HUNGARN STUDIES
604	School of Education	EDUC	MULTIVARIATE ANAL IN EDUC RES
604	School of Education	EDUC	MULTIVARIATE ANLS IN EDUC RES
502	Maurer School of Law	LAW	CONTRACTS LLM & MCL
502	Maurer School of Law	LAW	CONTRACTS 2
505	School of Informatics & Computing	INFO	EVALUATION OF RESOURCES & SVCS
532	School of Informatics & Computing	INFO	INFO ARCHITECTURE FOR THE WEB
532	School of Informatics & Computing	INFO	OBJECT-ORIENTED SFTWRE DVLPMNT
615	School of Education	EDUC	PSYCHOPATHOLOGY & ADV DIAG
505	School of Informatics & Computing	INFO	ORG & REP OF KNOWLEDGE & INFO
532	School of Informatics & Computing	INFO	SEMINAR IN BIOINFORMATICS
615	School of Education	EDUC	ADVANCED SCHOOL LAW
612	College of Arts & Sciences	COLL	CONSTITNG DEMOCRCY RHET DISCRS
612	College of Arts & Sciences	COLL	WRITING FICTION 2
612	College of Arts & Sciences	COLL	CHAUCER
612	College of Arts & Sciences	COLL	FUNCTIONAL ANALYSIS 2
612	College of Arts & Sciences	COLL	TOP LING: VARIATION&LANG CONT
612	College of Arts & Sciences	COLL	CENTRL ASIA UNDER RUSSIAN RULE
612	College of Arts & Sciences	COLL	ANTH OF RUSSIA AND EAST EUROPE
612	College of Arts & Sciences	COLL	REPRODUCIBLE RESULTS IN STATS
612	College of Arts & Sciences	COLL	SPECTRO CHEM METH OF ANALYSIS
612	College of Arts & Sciences	COLL	ION CHANNELS AND RECEPTORS
612	College of Arts & Sciences	COLL	L2 LABORATORY PHONOLOGY
612	College of Arts & Sciences	COLL	INTERMEDIATE UZBEK II
612	College of Arts & Sciences	COLL	INVERSE METHODS IN GEOPHYSICS
504	School of Informatics & Computing	INFO	CATALOGING
513	College of Arts & Sciences	COLL	COMPLEX VARIABLES 1
513	College of Arts & Sciences	COLL	RHETORIC/SOCIO-POLIT JUDGMENT
513	College of Arts & Sciences	COLL	INTRMD LAKOTA (SIOUX) LANG II
513	College of Arts & Sciences	COLL	SPEECH ANATOMY AND PHYSIOLOGY
513	College of Arts & Sciences	COLL	WRITING POETRY
513	College of Arts & Sciences	COLL	NARRATIVE
513	College of Arts & Sciences	COLL	GREEK VASE PAINTING
513	College of Arts & Sciences	COLL	ISLAM IN FORMER SOVIET UNION
513	College of Arts & Sciences	COLL	INTR-HISPANIC SOCIOLINGUISTICS
513	College of Arts & Sciences	COLL	FRENCH RENAISSANCE PROSE
513	College of Arts & Sciences	COLL	INTRODUCTORY KAZAKH I
513	College of Arts & Sciences	COLL	SEISMOLOGY
511	School of Informatics & Computing	INFO	DATABASE DESIGN
542	College of Arts & Sciences	COLL	THEORIES OF DIRECTING
542	College of Arts & Sciences	COLL	SUSTAINABLE ENERGY SYSTEMS
542	College of Arts & Sciences	COLL	INTRODUCTORY HUNGARIAN II
542	College of Arts & Sciences	COLL	POSTCOLONL METROPOLITN CINEMAS
542	College of Arts & Sciences	COLL	CARE OF THE PROFESSIONAL VOICE
542	College of Arts & Sciences	COLL	PHONOLOGICAL ANALYSIS
542	College of Arts & Sciences	COLL	NONLINEAR PARTIAL DIFF EQUATNS
531	Jacobs School of Music	MUS	18TH-CENTURY COUNTERPOINT
531	Jacobs School of Music	MUS	RESEARCH METHODS IN MUSIC 1
531	Jacobs School of Music	MUS	SONG LITERATURE III
531	Jacobs School of Music	MUS	SCORE READING/AURAL SKILLS I
603	College of Arts & Sciences	COLL	ADV MACROMOLEC STRUCT/INTERACT
603	College of Arts & Sciences	COLL	FEMINIST THEORIES
603	College of Arts & Sciences	COLL	INTRO TO AMERICAN STUDIES
603	College of Arts & Sciences	COLL	MODERNITIES:TIME/SPACE/IDNTITY
603	College of Arts & Sciences	COLL	TOPICS IN EARLY MODERN SCIENCE
603	College of Arts & Sciences	COLL	CONTEMP DEBATES: FEMINIST THRY
603	College of Arts & Sciences	COLL	INTERMEDIATE ESTONIAN I
603	College of Arts & Sciences	COLL	CELTIC LANGUAGES & LITERATURE
603	College of Arts & Sciences	COLL	HIST OF THE FRENCH LANGUAGE 1
603	College of Arts & Sciences	COLL	TOPICAL SEM IN TELECOMM MGMT
603	College of Arts & Sciences	COLL	TOPICS IN COMPARATIVE LIT
603	College of Arts & Sciences	COLL	TOP SEM IN URB & REGIONAL SYS
603	College of Arts & Sciences	COLL	TOPICAL SEM IN HUMAN GEOGRAPHY
603	College of Arts & Sciences	COLL	TOPICS IN COMP LIT STUDIES
603	College of Arts & Sciences	COLL	VARIATIONS ON BLACKNESS,PRT II
603	College of Arts & Sciences	COLL	SEM IN MEDIEVAL ITALIAN LIT
548	School of Education	EDUC	FAMILIES, SCHOOL & SOCIETY
548	School of Education	EDUC	STUDEN DEV THEORY & RESEARCH
548	School of Education	EDUC	ADV ST TEACH SCI IN ELEM SCH
521	School of Informatics & Computing	INFO	HUMANITIES INFORMATION
545	Jacobs School of Music	MUS	GUIDED PROFSNL EXPERIENCES
545	Jacobs School of Music	MUS	BRASS CHAMBER ENSEMBLE
545	Jacobs School of Music	MUS	ANALYSIS OF MUSIC LITERATURE
521	School of Informatics & Computing	INFO	PROGRAMMING LANGUAGE PRINC
545	Jacobs School of Music	MUS	INTRODUCTRY ANALYSIS MUSIC LIT
521	School of Informatics & Computing	INFO	MALWARE: THREAT AND DEFENSE
521	School of Informatics & Computing	INFO	COMPUTING TOOLS FOR SCI RESRCH
538	Kelley School of Business	BUS	THE GLOBAL BUS ENVIRONMENT
538	Kelley School of Business	BUS	ORG INFO SYSTEMS SECURITY
538	Kelley School of Business	BUS	ADV NEGOTIATNS&DISPUTE RESOLTN
538	Kelley School of Business	BUS	CORPORATE TAXATION II
2	Jacobs School of Music	MUS	PIANO ACCOMPANYING
532	School of Education	EDUC	INTRO TO GROUP COUNSELING
532	School of Education	EDUC	ADV MTHDS&MATERIALS IN ART ED
561	Jacobs School of Music	MUS	SEMINAR IN INTERPRETATION
561	Jacobs School of Music	MUS	HIST & LITERATURE OF OPERA 1
561	Jacobs School of Music	MUS	MIDI AND COMPUTER MUSIC
561	Jacobs School of Music	MUS	MUSIC THEORY: VARIABLE TOPICS
561	Jacobs School of Music	MUS	MASTERS CHORAL CONDUCTING 1
790	School of Informatics & Computing	INFO	DISSERTATION PROPOSAL INFO SCI
790	School of Informatics & Computing	INFO	GRADUATE INDEPENDENT STUDY
790	School of Informatics & Computing	INFO	INFORMATICS RESEARCH ROTATION
625	School of Public & Environmental Affairs	SPEA	RES IN ENVIRONMENTAL SCIENCE
563	College of Arts & Sciences	COLL	EXTERNSHIP IN SLP SERVICES
625	School of Public & Environmental Affairs	SPEA	ENVIRONMENTAL ECONOMICS & POL
603	School of Informatics & Computing	INFO	WORKSHOP IN LIBRARY & INFO SCI
546	School of Education	EDUC	INSTR TECH:THINK,COLL,MOTIVATN
546	School of Education	EDUC	EXPLORING SEC SCHL SCI TCHNG
603	School of Informatics & Computing	INFO	ADVANCED ALGORITHMS ANALYSIS
563	College of Arts & Sciences	COLL	GERMAN CULTURE STUDIES I
563	College of Arts & Sciences	COLL	ENVIRON POLITICS OF SOUTH ASIA
546	School of Education	EDUC	DIVERSE STDNTS ON COLLEGE CAMP
546	School of Education	EDUC	MNTRSHP&LIT COACH-EFL/ESL TCHG
563	College of Arts & Sciences	COLL	THEORY OF PROBABILITY 1
563	College of Arts & Sciences	COLL	SURV OF POLISH LIT & CULTURE 1
563	College of Arts & Sciences	COLL	COMP NEUROBIOL OF ANIM BEHAV
563	College of Arts & Sciences	COLL	HISTORY OF CZECH LIT & CULTURE
563	College of Arts & Sciences	COLL	QUANTITATIVE PALEONTOLOGY
563	College of Arts & Sciences	COLL	PUSHKIN TO DOSTOEVSKY
662	Maurer School of Law	LAW	COPYRIGHT LAW
563	College of Arts & Sciences	COLL	LIT&CULTR OF SOUTHERN SLAVS 1
563	College of Arts & Sciences	COLL	MONGOLIAN HISTORICAL WRITINGS
594	Jacobs School of Music	MUS	VOCAL PEDAGOGY
594	Jacobs School of Music	MUS	BIG BAND JAZZ
594	Jacobs School of Music	MUS	VOICE PEDAGOGY
521	School of Public & Environmental Affairs	SPEA	NONPROFIT & VOLUNTARY SECTOR
553	College of Arts & Sciences	COLL	CRYPTOGRAPHY
553	College of Arts & Sciences	COLL	CENTRAL EUROPEAN CINEMA
553	College of Arts & Sciences	COLL	STUDIES IN ISLAM
553	College of Arts & Sciences	COLL	THE ITALIAN NOVEL
553	College of Arts & Sciences	COLL	WATER AND SOCIETY
553	College of Arts & Sciences	COLL	INTRODUCTORY PASHTO I
553	College of Arts & Sciences	COLL	ADV STATISTICS IN PSYCHOLOGY 1
702	Kelley School of Business	BUS	INTEGRATIVE TEAM ORIENT PROJT
702	Kelley School of Business	BUS	ORG DESIGNS FOR STRAT ADVNTAGE
510	School of Public Health	SPH	ORG OF SCHOOL HEALTH PROGRAMS
510	School of Public Health	SPH	PHIL OF LEISURE & RECREATION
622	School of Education	EDUC	ADV THEORIES OF COUNSELING
510	School of Public Health	SPH	ADMIN THRY COMPET SPORTS PRGMS
510	School of Public Health	SPH	HUMN HLTH,QUAL LIFE,&NTRL ENVR
622	School of Education	EDUC	SOCIAL DEVELOPMENT
669	School of Public & Environmental Affairs	SPEA	EC DEV, GLOBALIZATION & ENTREP
510	School of Public Health	SPH	AFRICN AMERICN&LATINO FAMILIES
510	School of Public Health	SPH	ORG/ADMN/PUBLIC HLTH PROGRAMS
622	School of Education	EDUC	SEMINAR: ISSUES IN EDUC POLICY
537	College of Arts & Sciences	COLL	FUNDAMENTALS OF COSTUME DESIGN
537	College of Arts & Sciences	COLL	SEL TOPICS IN NORTH PAINTING
537	College of Arts & Sciences	COLL	NEUTRON PHYSICS AND SCATTERING
537	College of Arts & Sciences	COLL	SURVEY OF LATIN LITERATURE 2
537	College of Arts & Sciences	COLL	THE TWENTIETH CENTURY I
537	College of Arts & Sciences	COLL	SURVEY OF GREEK LITERATURE 2
537	College of Arts & Sciences	COLL	NEUROBIOLOGY OF ADDICTIONS
537	College of Arts & Sciences	COLL	DIAG & MGMT OF ADULT APHASIA
537	College of Arts & Sciences	COLL	APHASIA
622	College of Arts & Sciences	COLL	WORLD ENGLISHES
622	College of Arts & Sciences	COLL	RELATIVISTIC QUANTUM FLD TH II
622	College of Arts & Sciences	COLL	ADVANCED PEDAGOGY
622	College of Arts & Sciences	COLL	SPENSER & MILTON
622	College of Arts & Sciences	COLL	MACROECONOMIC THEORY II
622	College of Arts & Sciences	COLL	ALGEBRAIC TOPOLOGY II
622	College of Arts & Sciences	COLL	EMPIRICAL THRY & MTHDLGY: IFRI
701	Kelley School of Business	BUS	SUPPLY CHAIN MGT: BUS PROC DES
566	Kelley School of Business	BUS	INFO TECHNOLOGY AUDITING
701	Kelley School of Business	BUS	STRATEGIC COMPETITIVE ANALYSIS
566	Kelley School of Business	BUS	IT AUDITING & INTERNAL CONTRLS
701	Kelley School of Business	BUS	MNG HUMAN RESOURCES GLOBAL ENV
554	College of Arts & Sciences	COLL	PRACT:TEACH OF CREATIVE WRITNG
554	College of Arts & Sciences	COLL	SOCIETY & EDUCATION IN JAPAN
554	College of Arts & Sciences	COLL	PERIOD COST CONST 15TH-17TH C
554	College of Arts & Sciences	COLL	RELIGIONS OF EAST ASIA
714	Kelley School of Business	BUS	INTERNATL COMPETITIVE STRATEGY
554	College of Arts & Sciences	COLL	STAT TECHNIQUES IN SOCIOLOGY I
554	College of Arts & Sciences	COLL	FUNDMNTLS OF PLATE TECTONICS
554	College of Arts & Sciences	COLL	ADV STATISTICS IN PSYCHOLOGY 2
554	College of Arts & Sciences	COLL	TEACHING CREATIVE WRITING
554	College of Arts & Sciences	COLL	INTRODUCTORY PASHTO II
554	College of Arts & Sciences	COLL	INTRODUCTORY OTTOMAN TURKISH I
554	College of Arts & Sciences	COLL	PERSIAN LIT IN TRANSLATION
725	Maurer School of Law	LAW	BANKRUPTCY
517	College of Arts & Sciences	COLL	HISTORY OF FOLKLORE STUDY
517	College of Arts & Sciences	COLL	RENDERING I
517	College of Arts & Sciences	COLL	COGNITIVE & COMM ASPECTS AGING
517	College of Arts & Sciences	COLL	BIBLICAL HEBREW IV
517	College of Arts & Sciences	COLL	READINGS IN GREEK TRAGEDY
517	College of Arts & Sciences	COLL	GEOG & DEVLP:CRIT PERSPECTIVES
517	College of Arts & Sciences	COLL	METH OF TCHNG COLLEGE SPANISH
591	Jacobs School of Music	MUS	TEACHING OF MUSIC THEORY
525	School of Education	EDUC	INTRO TO DE SYSTEMS IN ADLT ED
525	School of Education	EDUC	ANTHROPOLOGY OF EDUCATION
525	School of Education	EDUC	SURVEY OF MILD HANDICAPS
515	School of Education	EDUC	EDUC LEADERSHP:TCHR DVLPT&EVAL
515	School of Education	EDUC	CHILD DEVELOPMENT
525	School of Education	EDUC	PRACT IN LIT, CLTR & LANG EDUC
591	Jacobs School of Music	MUS	PRINCIPLES OF ACTING IN OPERA
525	School of Education	EDUC	ADV CURR ST EARLY CHILDHD ED
525	School of Education	EDUC	FOUNDATIONS OF ART EDUCATION
525	School of Education	EDUC	SURVEY RESEARCH METHODOLOGY
515	School of Education	EDUC	WKSHP IN HIGH SCHOOL SCIENCE
591	Jacobs School of Music	MUS	JAZZ LIT 1: PRE-JAZZ TO BEBOP
525	School of Education	EDUC	PRACTICUM IN LANG EDUCATION
515	School of Education	EDUC	FOUNDATIONS OF ED INQUIRY
591	Jacobs School of Music	MUS	JAZZ HIST 1: ORIGINS-1949
680	School of Optometry	OPT	INTRODUCTION TO CLINIC
579	College of Arts & Sciences	COLL	COMMUNITY ECOLOGY
579	College of Arts & Sciences	COLL	INTRO TO FRENCH MORPHOLOGY
579	College of Arts & Sciences	COLL	QUAL METHDS IN POLITICAL RSRCH
579	College of Arts & Sciences	COLL	CHILDREN WITH HEARING LOSS
579	College of Arts & Sciences	COLL	EARLY BLACK AMERICAN WRITING
579	College of Arts & Sciences	COLL	TOPICS IN TIBETAN STUDIES
632	College of Arts & Sciences	COLL	RDGS 19TH C AMER LIT & CLTR
632	College of Arts & Sciences	COLL	17TH-CENTURY FRENCH DRAMA
632	College of Arts & Sciences	COLL	CUR RSCH SEC LANG ACQUISITION
632	College of Arts & Sciences	COLL	GOTHIC
632	College of Arts & Sciences	COLL	STRUC FUNC/SPECT OF METAL IONS
632	College of Arts & Sciences	COLL	SEM-HIST PRB IN EVOLUTNRY BIOL
632	College of Arts & Sciences	COLL	APPLIED LINEAR MODELS II
632	College of Arts & Sciences	COLL	CURR RSCH SEC LANG ACQUISITION
632	College of Arts & Sciences	COLL	INTERMEDIATE UYGHUR II
534	School of Public & Environmental Affairs	SPEA	NGO MGMT IN COMP PERSPECTIVE
534	School of Public & Environmental Affairs	SPEA	RESTORATION ECOLOGY
572	College of Arts & Sciences	COLL	CLINICAL ELECTROPHYSIOLOGY
572	College of Arts & Sciences	COLL	ANYS OF NUMERICAL METHODS II
572	College of Arts & Sciences	COLL	GRADUATE SCULPTURE SEMINAR
572	College of Arts & Sciences	COLL	SINO-TIBETAN RELATIONS
572	College of Arts & Sciences	COLL	STDS IN ROMNTC & REAL THEATRE
572	College of Arts & Sciences	COLL	COMPARATIVE SLAVIC
572	College of Arts & Sciences	COLL	ECONOM 2-REGRS/TIME SERIES
572	College of Arts & Sciences	COLL	INTRODUCTORY TIBETAN II
572	College of Arts & Sciences	COLL	BASIN ANALYSIS & HYDROCARBONS
572	College of Arts & Sciences	COLL	RADIATION ONCOLOGY PHYSICS
572	College of Arts & Sciences	COLL	BUSINESS RUSSIAN
611	School of Public Health	SPH	EPIDEMIOLOGY
611	School of Public Health	SPH	NCAA COMPLIANCE
611	School of Public Health	SPH	STATISTICAL PACKAGES IN RESRCH
500	School of Public Health	SPH	PHIL & PRINC OF HEALTH EDUC
500	School of Public Health	SPH	PHIL OF LEISURE & RECREATION
500	School of Public Health	SPH	SPEC TOP IN KINES (TITLE)
552	College of Arts & Sciences	COLL	STUDIES IN BUDDHISM
552	College of Arts & Sciences	COLL	GRAPHIC DESIGN GRAD NON-MAJORS
515	School of Informatics & Computing	INFO	INFORMATION ARCHITECTURE
515	School of Informatics & Computing	INFO	SPECIFICATION & VERIFICATION
552	College of Arts & Sciences	COLL	TREE-RING SCIENCE
552	College of Arts & Sciences	COLL	MODERN PHILOSOPHY OF SCIENCE
552	College of Arts & Sciences	COLL	MEDIA INST & THE PROD OF CULTR
552	College of Arts & Sciences	COLL	ART OF EASTERN/SOUTHERN AFRICA
552	College of Arts & Sciences	COLL	STAGE RIGGING II
552	College of Arts & Sciences	COLL	ADVANCED TURKISH II
552	College of Arts & Sciences	COLL	PEOPLES&CLTURES OF MIDDLE EAST
552	College of Arts & Sciences	COLL	HIST OF ED OF BLACK AMERICANS
552	College of Arts & Sciences	COLL	RUSSIAN AND SOVIET FILM
552	College of Arts & Sciences	COLL	PHILOSOPHY OF LOGIC
552	College of Arts & Sciences	COLL	COGNITIVE APPROACHES TO MEDIA
552	College of Arts & Sciences	COLL	QUR'ANIC ARABIC II
552	College of Arts & Sciences	COLL	INTENS ADV-INTERMED RUSSIAN 2
552	College of Arts & Sciences	COLL	INTRODUCTORY PERSIAN II
552	College of Arts & Sciences	COLL	LA POESIE AU 20E SIECLE I
532	Jacobs School of Music	MUS	RESEARCH METHODS IN MUSIC 2
532	Jacobs School of Music	MUS	SONG LITERATURE IV
532	Jacobs School of Music	MUS	SCORE READING/AURAL SKILLS II
535	Kelley School of Business	BUS	ADV TOPICS IN MGMNT INFO SYS
524	School of Education	EDUC	POWER & VOICE IN ADULT ED PROG
524	School of Education	EDUC	LANG ISS IN BI/MULTI/EDUC
535	Kelley School of Business	BUS	VALUE THRU BUS ANALYTICS APPS
535	Kelley School of Business	BUS	STRATEGIC MGMT & LEADERSHIP
524	School of Education	EDUC	PRACTICUM IN COUNSELING
524	Kelley School of Business	BUS	STRATEGIC ENTREPRENEURSHIP
524	Kelley School of Business	BUS	SUPPLY CHAIN MGT-DIST&INVENTRY
507	College of Arts & Sciences	COLL	BEGINNING HINDI II
507	College of Arts & Sciences	COLL	TWENTIETH-CENTURY RUSS LIT I
507	College of Arts & Sciences	COLL	BEGINNING URDU II
507	College of Arts & Sciences	COLL	LITERARY CHINESE II
507	College of Arts & Sciences	COLL	TOPICS IN SCANDINAVIAN LIT
507	College of Arts & Sciences	COLL	ELECTRICITY & MAGNETISM II
507	College of Arts & Sciences	COLL	LANGUAGE AND PREHISTORY
507	College of Arts & Sciences	COLL	LIE ALGEBRAS & LIE GROUPS
507	College of Arts & Sciences	COLL	SURV OF HIST OF SCI SINCE 1750
507	College of Arts & Sciences	COLL	MTHDS ETHN/RSCH COMMUN & CULTR
507	College of Arts & Sciences	COLL	BIOPHYS ANLS MACROMOLECULES
700	Jacobs School of Music	MUS	PIANO GRADUATE ELECTIVE
555	College of Arts & Sciences	COLL	PROGRAMMNG FOR COMPUTATNL LING
555	College of Arts & Sciences	COLL	MULTIMEDIA ARABIC
555	College of Arts & Sciences	COLL	LE ROMAN AU 20E SIECLE I
700	Jacobs School of Music	MUS	PERCUSSION GRADUATE ELECTIVE
700	Jacobs School of Music	MUS	GUITAR GRADUATE ELECTIVE
700	Jacobs School of Music	MUS	DISSERTATION IN MUSICOLOGY
700	Jacobs School of Music	MUS	DISSERTATION IN MUS EDUCATION
555	College of Arts & Sciences	COLL	QUANTUM COMPUTING I
555	College of Arts & Sciences	COLL	ART/CRFT/TECH SUBSAHARAN AFRCA
555	College of Arts & Sciences	COLL	SUMMER INTENSIVE ARABIC I
700	Jacobs School of Music	MUS	ORGAN GRADUATE ELECTIVE
700	Jacobs School of Music	MUS	HARP GRADUATE ELECTIVE
700	Jacobs School of Music	MUS	DISSERTATION IN COMPOSITION
700	Jacobs School of Music	MUS	BALLET GRAD ELECTIVE (BEGIN I)
555	College of Arts & Sciences	COLL	MOTOR SPEECH DISORDERS
555	College of Arts & Sciences	COLL	THEORIES OF THEATRE & DRAMA I
700	Jacobs School of Music	MUS	VOICE GRADUATE ELECTIVE
555	College of Arts & Sciences	COLL	INTRO OTTOMAN TURKISH II
700	Jacobs School of Music	MUS	DISSERTATION IN THEORY
594	School of Public Health	SPH	HEALTH PROGRAM EVALUATION
594	School of Public Health	SPH	HUMAN ERROR
594	School of Public Health	SPH	FINANCE & BUDGETING
547	School of Education	EDUC	PROF DVLPMNT IN STUDNT AFFAIRS
547	School of Education	EDUC	PRACTICUM IN PERSONNEL WORK
547	School of Education	EDUC	COMPUTER MEDIATED LEARNING
547	School of Education	EDUC	ELEM SOCIAL STUDIES CURRICULUM
547	School of Education	EDUC	LANGUAGE POLICY AND PLANNING
675	College of Arts & Sciences	COLL	INTERMEDIATE KAZAK I
675	College of Arts & Sciences	COLL	STUDIES IN FRENCH LINGUISTICS
675	College of Arts & Sciences	COLL	LAW AND CULTURE
675	College of Arts & Sciences	COLL	COLLOQUIUM IN EAST ASIAN HIST
650	Jacobs School of Music	MUS	CONCERT MASTER SECT LEADR DOCT
650	Jacobs School of Music	MUS	MUSIC IN THE UNITED STATES
675	College of Arts & Sciences	COLL	STATISTICAL LEARNING
650	Jacobs School of Music	MUS	MUSIC EDUC RESEARCH COLLOQUIUM
675	College of Arts & Sciences	COLL	POLITICAL PHILOSOPHY
650	Jacobs School of Music	MUS	PRACTICUM IN CHAMBER MUSIC
650	Jacobs School of Music	MUS	COACHING CHAMBER MUSIC
650	Jacobs School of Music	MUS	STRING SECTION LEADER
675	College of Arts & Sciences	COLL	ASSESSMNT OF MIDDLE EAR FUNCTN
527	School of Public & Environmental Affairs	SPEA	INTL HEALTHCARE SYSTEMS
549	School of Education	EDUC	ADV STDY TCH LNG ARTS ELEM SCH
622	School of Public & Environmental Affairs	SPEA	SEMINAR IN URBAN ECON DEVELOP
549	School of Education	EDUC	ENVIRONMENT THRY & ASSESSMENT
527	School of Public & Environmental Affairs	SPEA	APPLIED ECOLOGY
549	School of Education	EDUC	EARLY CHLDHD SP ED PGM MODELS
501	School of Public Health	SPH	PROGRM PLNNG IN PUBL HLTH EDUC
602	Maurer School of Law	LAW	CRIMINAL PROCEDURE: TRIAL
501	School of Public Health	SPH	INTRO TO STATS IN PUBLIC HLTH
501	School of Public Health	SPH	ASSESSMNT&PLANNING PUBLIC HLTH
595	College of Arts & Sciences	COLL	INTRO TO CENTRAL EURASIAN HIST
595	College of Arts & Sciences	COLL	GRADUATE READINGS IN ANTH
533	Kelley School of Business	BUS	DATA WAREHOUSING,MINING&VISUAL
595	College of Arts & Sciences	COLL	MASTERS ESSAY RESEARCH
595	College of Arts & Sciences	COLL	SEM IN TCHING OF COLLGE MATH 1
595	College of Arts & Sciences	COLL	INDIVIDUAL READINGS
595	College of Arts & Sciences	COLL	DATA ANALYS IN CRIM JUSTICE I
533	Kelley School of Business	BUS	ETHICAL RESPONSIBLTIES OF MGRS
595	College of Arts & Sciences	COLL	DIRECTED RDGS IN JEWISH STDS
595	College of Arts & Sciences	COLL	DIRECTED RDGS TO JEWISH STDS
595	College of Arts & Sciences	COLL	POLITICS OF IDENTITY
595	College of Arts & Sciences	COLL	FIRST-YEAR RESEARCH SEMINAR
547	School of Public & Environmental Affairs	SPEA	NEGOTIATN & DISP RESOLUTION PA
748	Maurer School of Law	LAW	LAW/PSY OF CRIME CULP & PUNISH
748	Maurer School of Law	LAW	COMPARATIVE CONSTITUTIONAL LAW
748	Maurer School of Law	LAW	COMPARATIVE LAW
516	School of Informatics & Computing	INFO	INTRO TO ARCHIVES/RECORDS MGMT
556	Jacobs School of Music	MUS	ANALYSIS OF 20TH-CENTURY MUSIC
556	Jacobs School of Music	MUS	ANALYSIS OF MUSIC SINCE 1900
516	School of Informatics & Computing	INFO	HUMAN-COMPUTER INTERACTION
556	Jacobs School of Music	MUS	RES IN THE HIST & LIT OF MUSIC
573	College of Arts & Sciences	COLL	ARABIC-WESTERN STUDIES
573	College of Arts & Sciences	COLL	STUDIES IN MOD & CONTEMP THTR
573	College of Arts & Sciences	COLL	HIST STUDY OF GERMAN LIT II
573	College of Arts & Sciences	COLL	HISTORY OF EAST SLAVIC
651	College of Arts & Sciences	COLL	STUDIES IN FRENCH CINEMA
573	College of Arts & Sciences	COLL	METHODS-ITALIAN LANG TEACHING
573	College of Arts & Sciences	COLL	COMP TOPICS MID EAST&WEST LIT
573	College of Arts & Sciences	COLL	METH OF COLLEGE FRENCH TCHNG
651	College of Arts & Sciences	COLL	TPCS IN QUANTITATIVE SOCIOLOGY
651	College of Arts & Sciences	COLL	INTERMEDIATE PERSIAN I
573	College of Arts & Sciences	COLL	SPEC PROBLEMS: INTERIOR DESIGN
651	College of Arts & Sciences	COLL	PERCEPTION/ACTION
573	College of Arts & Sciences	COLL	INTRO TO FORMAL POLIT THEORY
651	College of Arts & Sciences	COLL	IND RESEARCH/DIRECTED READINGS
573	College of Arts & Sciences	COLL	LABORATORY IN AMPLIFICATION
651	College of Arts & Sciences	COLL	AMERICAN LITERATURE 1609-1800
651	College of Arts & Sciences	COLL	SEM IN TRAD CHINESE LITERATURE
534	College of Arts & Sciences	COLL	INTR BAYESIAN DATA ANALYSIS II
544	Jacobs School of Music	MUS	PIANO LIT FROM 1850 TO PRES
534	College of Arts & Sciences	COLL	AIR POLLUTION METEOROLOGY
534	College of Arts & Sciences	COLL	THIRD YEAR CHINESE II
523	College of Arts & Sciences	COLL	LIFE HISTORIES
534	College of Arts & Sciences	COLL	METH TCHNG ESL/EFL TO ADULTS
523	College of Arts & Sciences	COLL	COSTUME&CHARACTER LONDON THTR
534	College of Arts & Sciences	COLL	DIFFERENTIAL GEOMETRY 2
523	College of Arts & Sciences	COLL	FIELDWORK IN FOLKLORE/ETHNOMUS
523	College of Arts & Sciences	COLL	ANTHROPOMETRY
523	College of Arts & Sciences	COLL	CONVERSATIONAL ARABIC 1
534	College of Arts & Sciences	COLL	THIRD YEAR JAPANESE II
534	College of Arts & Sciences	COLL	TOLSTOY AND DOSTOEVSKY
534	College of Arts & Sciences	COLL	HISTORIC COSTUMES FOR STAGE
523	College of Arts & Sciences	COLL	MEDIEVAL LITERATURE
523	College of Arts & Sciences	COLL	FRENCH 17TH-CENT LIT & CULTURE
543	College of Arts & Sciences	COLL	FOURTH YEAR JAPANESE I
543	College of Arts & Sciences	COLL	SOCIAL & POLITICAL PHILOSOPHY
543	College of Arts & Sciences	COLL	STUDIES IN DIRECTING 2
543	College of Arts & Sciences	COLL	FOURTH YEAR CHINESE I
543	College of Arts & Sciences	COLL	ORGANIC REACTIONS
543	College of Arts & Sciences	COLL	HISTORY OF 20TH C PHOTOGRAPHY
543	College of Arts & Sciences	COLL	SYNTACTIC ANALYSIS
543	College of Arts & Sciences	COLL	PRACTICUM IN PUBLIC HISTORY
543	Jacobs School of Music	MUS	KEYBOARD LIT FROM 1700 TO 1850
573	School of Education	EDUC	LEARNING SCIENCE APPRENTICE I
573	School of Education	EDUC	COM SKILLS & INTERPRS REL
573	School of Education	EDUC	LEARNING SCIENCE APPRENTICE
673	College of Arts & Sciences	COLL	STUDIES IN WOMEN & LITERATURE
673	College of Arts & Sciences	COLL	CENTRAL EURASIAN LANGUAGES
673	College of Arts & Sciences	COLL	ADVANCED SCIENTIFIC COMPUTING
673	College of Arts & Sciences	COLL	PROBLEMS IN ART THEORY 3
673	College of Arts & Sciences	COLL	OLD TIBETAN
673	College of Arts & Sciences	COLL	MICROECONOMETRICS
673	College of Arts & Sciences	COLL	TPCS LEARNING & TCHG OF FRENCH
673	College of Arts & Sciences	COLL	CLINICAL EXTERN IN AUDIOLOGY 2
673	College of Arts & Sciences	COLL	EMPIRICAL THEORY & METHODOLOGY
555	Jacobs School of Music	MUS	FOUNDATIONS IN CHORAL ANALYSIS
555	Jacobs School of Music	MUS	FOUNDTN IN CHORAL COND/GRD STD
555	Jacobs School of Music	MUS	SCHENKERIAN ANALYSIS
655	Jacobs School of Music	MUS	ROMANTIC MUSIC
553	School of Education	EDUC	CLASSRM MGMT & BEHAVR SUPPORT
565	School of Education	EDUC	COLLABORATN & SERVICE DELIVERY
553	School of Education	EDUC	THE COLLEGE STUDENT & THE LAW
565	School of Education	EDUC	INTRO TO COLLEGE & UNIV ADM
517	School of Education	EDUC	ADV STUDY TCH OF SEC SCHL MATH
517	School of Education	EDUC	ADULT DEVELOPMENT AND AGING
517	School of Education	EDUC	ADV STDY CONTENT RDG & LIT
504	School of Education	EDUC	IDENT/WORK W/LRNR LITERACY DIF
504	School of Education	EDUC	HISTORY OF AMERICAN EDUCATION
500	School of Public & Environmental Affairs	SPEA	TOPICS IN ARTS ADMINISTRATION
590	College of Arts & Sciences	COLL	MUSEUM STUDIES
590	College of Arts & Sciences	COLL	SEMINAR IN THE VISUAL ARTS
525	College of Arts & Sciences	COLL	VOICE FOR THE MFA I
590	College of Arts & Sciences	COLL	DIR READINGS IN RELIGIOUS STDS
525	College of Arts & Sciences	COLL	COMMUNITY BASED RESEARCH I
525	College of Arts & Sciences	COLL	THE RENAISSANCE & 17TH CENTURY
525	College of Arts & Sciences	COLL	READINGS IN ETHNOGRAPHY
590	College of Arts & Sciences	COLL	INTENSIVE READING
525	College of Arts & Sciences	COLL	STRUCTURE OF PORTUGUESE LANG
590	College of Arts & Sciences	COLL	READINGS:PSYCH&BRAIN SCIENCES
525	College of Arts & Sciences	COLL	TCH JAPANESE FOREIGN/SEC LANG
525	College of Arts & Sciences	COLL	GRADUATE ADV ORAL RUSSIAN I
590	College of Arts & Sciences	COLL	SEMINAR
590	College of Arts & Sciences	COLL	SPECIAL TOPICS AFRO-AMER STDS
525	College of Arts & Sciences	COLL	LATINA/LATIN AMERICAN RES ISS
590	College of Arts & Sciences	COLL	TOPICS IN COGNITIVE & INFO SCI
590	College of Arts & Sciences	COLL	GRADUATE RESEARCH
525	College of Arts & Sciences	COLL	PROTEIN EXPRSN,PURIF&CHAR LAB
525	College of Arts & Sciences	COLL	CHLDHD DYSARTHRIA/APRAX OF SPC
590	College of Arts & Sciences	COLL	THE ART OF GEOLOGICAL SCIENCES
525	College of Arts & Sciences	COLL	SPEECH FOR STAGE
590	College of Arts & Sciences	COLL	LINGUISTIC STRUCTURE
590	College of Arts & Sciences	COLL	WKSHP IN APP MERCH & INT DES
525	College of Arts & Sciences	COLL	TPCS MICROBIAL BIOCHEM & PHYS
590	College of Arts & Sciences	COLL	GRADUATE READING COURSE
525	College of Arts & Sciences	COLL	TCHG CHINESE FOREIGN/SEC LANG
590	College of Arts & Sciences	COLL	DIRECTED READINGS IN ARABIC
552	School of Public & Environmental Affairs	SPEA	ENVIRONMENTAL ENGINEERING
525	College of Arts & Sciences	COLL	GENETIC MTHD IN ANTHROPOLOGY
699	Maurer School of Law	LAW	SEM PROBLEMS IN POLIT THEORY
573	School of Informatics & Computing	INFO	SCIENTIFIC COMPUTING
573	School of Informatics & Computing	INFO	EDUCATION OF INFORMATION USERS
573	School of Informatics & Computing	INFO	PROGRAMMING FOR SCIENCE INFO
699	Maurer School of Law	LAW	ADVANCED CIVIL PROCEDURE
573	School of Informatics & Computing	INFO	PROGR FOR CHEM&LIFE SCI INFO
531	College of Arts & Sciences	COLL	METRIC GEOMETRY
531	College of Arts & Sciences	COLL	STUDIES IN CHRISTIAN HISTORY
531	College of Arts & Sciences	COLL	COGN-COMMUN DISORDERS
531	College of Arts & Sciences	COLL	INTENSIVE INTERMED RUSSIAN I
531	College of Arts & Sciences	COLL	COSTUME TECHNOLOGY II
531	College of Arts & Sciences	COLL	BIOMOLECULAR ANALYSIS/INTERACT
531	College of Arts & Sciences	COLL	ADVANCED FINNISH I
531	College of Arts & Sciences	COLL	GOGOL
531	College of Arts & Sciences	COLL	GRAVE RBBRS,MISSIONARIES,SPIES
531	College of Arts & Sciences	COLL	INTRODUCTORY UYGHUR I
531	College of Arts & Sciences	COLL	CHILD SECOND LANGUAGE DEVLPMT
531	College of Arts & Sciences	COLL	DYNAMIC METEOROLOGY
531	College of Arts & Sciences	COLL	GRADUATE PAINTING
531	College of Arts & Sciences	COLL	TRAUMATIC BRAIN INJURY
637	School of Education	EDUC	TOPICAL SEMINAR:
463	School of Education	EDUC	METH IN SPEECH & HEARING THER
637	School of Education	EDUC	CATEGORICAL DATA ANALYSIS
511	School of Public & Environmental Affairs	SPEA	PERFORMING ARTS CENTER MGMT
530	School of Public & Environmental Affairs	SPEA	AUDIENCE DEV & MRKTG THE ARTS
530	School of Public & Environmental Affairs	SPEA	COMM FOR PUBLIC & NP AFFAIRS
511	School of Public & Environmental Affairs	SPEA	HUMAN BEHAVOR & ENERGY CONSUMP
605	College of Arts & Sciences	COLL	SEMINAR IN MODERN ITALIAN LIT
605	College of Arts & Sciences	COLL	SELECT TOPICS IN W EUROP STDS
605	College of Arts & Sciences	COLL	INTR NATIVE AMER&INDIG STDS
605	College of Arts & Sciences	COLL	STRUCT/FUNCTION BIOL MEMBRANES
605	College of Arts & Sciences	COLL	PORTFOLIO SEMINAR COSTUME TECH
605	College of Arts & Sciences	COLL	INTRO TO MATHEMATICAL PSYCH
605	College of Arts & Sciences	COLL	CRIT & INTERPRETIVE THEORY:
605	College of Arts & Sciences	COLL	SECOND LANGUAGE PROCESSING
605	College of Arts & Sciences	COLL	SPECIAL TOPICS TEACHING GERMAN
605	College of Arts & Sciences	COLL	COLLOQUIUM IN ANCIENT HISTORY
605	College of Arts & Sciences	COLL	RACE AND GLOBAL CITY, PART I
576	College of Arts & Sciences	COLL	CLIMATE CHANGE
576	College of Arts & Sciences	COLL	HIST OF RUSSIAN LITERARY LANG
576	College of Arts & Sciences	COLL	CHINESE-WESTERN STUDIES II
576	College of Arts & Sciences	COLL	POLITICAL DATA ANALYSIS II
576	College of Arts & Sciences	COLL	NEW MEDIA PRODUCTION
576	College of Arts & Sciences	COLL	AMPLIFICATN HEARING IMPAIRED
576	College of Arts & Sciences	COLL	PROSE IN PORTUGUESE
576	College of Arts & Sciences	COLL	INTRO TO FRENCH PHONOLOGY
576	College of Arts & Sciences	COLL	INTRO TO IMAGING
576	College of Arts & Sciences	COLL	QUALITATIVE METHODS IN GEOG
591	Kelley School of Business	BUS	SUPPLY CHAIN OPS PROJECT CRSE
591	Kelley School of Business	BUS	IND STUDY BUS ECON&PUB POLICY
591	Kelley School of Business	BUS	DIGITAL MARKETING
591	Kelley School of Business	BUS	FINANCIAL ACCOUNTING THEORY
782	Maurer School of Law	LAW	SEMINAR IN ADMINISTRATIVE LAW
602	School of Public Health	SPH	INTERVNTN DESIGN PUBLIC HEALTH
602	School of Public Health	SPH	INDEPENDENT STUDY & RESEARCH
782	Maurer School of Law	LAW	INTRO TO ENVIRONMENTAL LAW
602	School of Public Health	SPH	MULTIVARTE STATISTICL ANALYSIS
671	College of Arts & Sciences	COLL	SP TPCS IN ACCELERATOR PHYSICS
671	College of Arts & Sciences	COLL	ADVANCED FRENCH SYNTAX
556	School of Informatics & Computing	INFO	SYSTEMS ANALYSIS & DESIGN
671	College of Arts & Sciences	COLL	INTERMEDIATE TIBETAN I
671	College of Arts & Sciences	COLL	MODERN BRITISH & IRISH DRAMA
671	College of Arts & Sciences	COLL	ECONOMET 3-NONLNEAR/SIMLT MDLS
671	College of Arts & Sciences	COLL	AUDITORY EVOKED POTENTIALS
620	School of Education	EDUC	UNIVERSITY SCIENCE TEACHING
620	School of Education	EDUC	TASK ANALYSIS FOR PERFORM IMPR
620	School of Education	EDUC	INSTRUCTIONAL TASK ANALYSIS
620	School of Education	EDUC	SEM IN EDUC POLICY STUDIES
[truncated: 3,417 more rows]
