# Supplementary material for: Analyzing cross-college course enrollments via contextual graph mining
Source: PLoS One. 2017 Nov 29;12(11):e0188577. doi: 10.1371/journal.pone.0188577 (PMC5706688; doi:10.1371/journal.pone.0188577)
Supplement: S2 Table — (CSV) [file pone.0188577.s004.csv]

CRS_CATLG_NBR	CRS_GRP_DESC	CRS_GRP_CD	CRS_NUM_STU
540	Kelley School of Business	BUS	5022
520	Kelley School of Business	BUS	4489
570	Kelley School of Business	BUS	3549
507	Kelley School of Business	BUS	3458
560	Kelley School of Business	BUS	3321
522	Kelley School of Business	BUS	3261
574	Kelley School of Business	BUS	3225
530	Kelley School of Business	BUS	3188
562	Kelley School of Business	BUS	2936
550	Kelley School of Business	BUS	2858
501	College of Arts & Sciences	COLL	2689
521	Kelley School of Business	BUS	2603
511	Kelley School of Business	BUS	2593
548	Kelley School of Business	BUS	2578
517	Kelley School of Business	BUS	2307
515	Kelley School of Business	BUS	2287
501	Kelley School of Business	BUS	2243
546	Kelley School of Business	BUS	2242
580	Kelley School of Business	BUS	2233
516	Kelley School of Business	BUS	2210
500	Jacobs School of Music	MUS	2205
504	Kelley School of Business	BUS	2201
503	Kelley School of Business	BUS	2200
561	Kelley School of Business	BUS	2184
513	Kelley School of Business	BUS	2153
533	Maurer School of Law	LAW	2129
509	Kelley School of Business	BUS	2028
513	Maurer School of Law	LAW	2021
521	Maurer School of Law	LAW	2000
572	Kelley School of Business	BUS	1914
723	Maurer School of Law	LAW	1876
511	Maurer School of Law	LAW	1822
517	School of Public & Environmental Affairs	SPEA	1818
614	Maurer School of Law	LAW	1790
531	Maurer School of Law	LAW	1783
560	School of Public & Environmental Affairs	SPEA	1783
502	School of Public & Environmental Affairs	SPEA	1715
541	Kelley School of Business	BUS	1689
525	Kelley School of Business	BUS	1584
540	School of Public & Environmental Affairs	SPEA	1540
550	Jacobs School of Music	MUS	1502
600	School of Public & Environmental Affairs	SPEA	1499
506	School of Public & Environmental Affairs	SPEA	1495
653	Maurer School of Law	LAW	1475
573	Kelley School of Business	BUS	1450
512	Kelley School of Business	BUS	1438
541	Jacobs School of Music	MUS	1430
514	Kelley School of Business	BUS	1428
520	School of Education	EDUC	1427
672	Maurer School of Law	LAW	1412
502	School of Education	EDUC	1396
645	Maurer School of Law	LAW	1393
563	Kelley School of Business	BUS	1366
650	Maurer School of Law	LAW	1346
501	Maurer School of Law	LAW	1320
502	College of Arts & Sciences	COLL	1263
501	School of Informatics & Computing	INFO	1254
537	Kelley School of Business	BUS	1239
540	College of Arts & Sciences	COLL	1222
40	Jacobs School of Music	MUS	1208
541	School of Public & Environmental Affairs	SPEA	1207
500	College of Arts & Sciences	COLL	1201
562	School of Public & Environmental Affairs	SPEA	1194
520	College of Arts & Sciences	COLL	1173
508	Kelley School of Business	BUS	1167
507	School of Public & Environmental Affairs	SPEA	1137
576	Kelley School of Business	BUS	1121
900	Jacobs School of Music	MUS	1120
575	Kelley School of Business	BUS	1110
569	Kelley School of Business	BUS	1097
528	Kelley School of Business	BUS	1097
565	Kelley School of Business	BUS	1086
600	College of Arts & Sciences	COLL	1070
502	Jacobs School of Music	MUS	1055
579	Kelley School of Business	BUS	1052
510	Kelley School of Business	BUS	1050
545	Kelley School of Business	BUS	1047
506	Kelley School of Business	BUS	1043
544	Kelley School of Business	BUS	1003
510	Jacobs School of Music	MUS	993
511	College of Arts & Sciences	COLL	979
519	Kelley School of Business	BUS	972
601	Maurer School of Law	LAW	961
611	School of Education	EDUC	957
552	Kelley School of Business	BUS	942
722	Maurer School of Law	LAW	914
70	Jacobs School of Music	MUS	911
571	Kelley School of Business	BUS	910
529	Kelley School of Business	BUS	887
521	College of Arts & Sciences	COLL	872
550	School of Public & Environmental Affairs	SPEA	863
540	School of Optometry	OPT	861
492	College of Arts & Sciences	COLL	858
511	Jacobs School of Music	MUS	857
620	College of Arts & Sciences	COLL	856
503	College of Arts & Sciences	COLL	851
505	College of Arts & Sciences	COLL	845
668	Maurer School of Law	LAW	835
580	College of Arts & Sciences	COLL	835
550	College of Arts & Sciences	COLL	834
506	College of Arts & Sciences	COLL	819
542	Jacobs School of Music	MUS	816
491	College of Arts & Sciences	COLL	801
540	School of Education	EDUC	794
547	Kelley School of Business	BUS	790
560	School of Optometry	OPT	784
505	School of Education	EDUC	782
542	School of Optometry	OPT	772
543	School of Optometry	OPT	770
551	School of Optometry	OPT	768
652	School of Optometry	OPT	764
781	School of Optometry	OPT	764
519	Jacobs School of Music	MUS	764
631	School of Optometry	OPT	764
644	School of Optometry	OPT	764
521	School of Optometry	OPT	761
745	School of Optometry	OPT	761
751	School of Optometry	OPT	761
642	School of Optometry	OPT	761
654	School of Optometry	OPT	760
509	Jacobs School of Music	MUS	758
632	School of Optometry	OPT	758
633	School of Optometry	OPT	757
508	Jacobs School of Music	MUS	756
752	School of Optometry	OPT	755
756	School of Optometry	OPT	752
786	School of Optometry	OPT	752
787	School of Optometry	OPT	751
748	School of Optometry	OPT	751
757	School of Optometry	OPT	748
746	School of Optometry	OPT	748
749	School of Optometry	OPT	748
788	School of Optometry	OPT	746
789	School of Optometry	OPT	745
527	Kelley School of Business	BUS	741
512	College of Arts & Sciences	COLL	738
595	Kelley School of Business	BUS	737
502	School of Informatics & Computing	INFO	736
510	College of Arts & Sciences	COLL	734
666	School of Optometry	OPT	725
680	College of Arts & Sciences	COLL	719
550	School of Education	EDUC	711
515	College of Arts & Sciences	COLL	707
523	School of Optometry	OPT	705
713	Maurer School of Law	LAW	701
550	School of Optometry	OPT	700
601	College of Arts & Sciences	COLL	697
888	School of Optometry	OPT	690
531	Kelley School of Business	BUS	690
650	School of Education	EDUC	682
901	College of Arts & Sciences	COLL	666
523	Kelley School of Business	BUS	663
518	Kelley School of Business	BUS	661
551	School of Informatics & Computing	INFO	661
534	Maurer School of Law	LAW	659
650	College of Arts & Sciences	COLL	658
503	School of Informatics & Computing	INFO	649
526	School of Public & Environmental Affairs	SPEA	648
525	School of Public & Environmental Affairs	SPEA	641
508	College of Arts & Sciences	COLL	640
522	College of Arts & Sciences	COLL	639
502	School of Optometry	OPT	637
501	School of Optometry	OPT	635
745	Kelley School of Business	BUS	633
604	School of Informatics & Computing	INFO	628
530	College of Arts & Sciences	COLL	620
593	Kelley School of Business	BUS	615
646	School of Optometry	OPT	614
522	School of Education	EDUC	614
504	College of Arts & Sciences	COLL	609
910	Jacobs School of Music	MUS	606
665	School of Optometry	OPT	603
758	School of Optometry	OPT	602
510	School of Education	EDUC	596
754	School of Optometry	OPT	592
759	School of Optometry	OPT	592
590	Kelley School of Business	BUS	591
608	Maurer School of Law	LAW	588
533	College of Arts & Sciences	COLL	587
700	College of Arts & Sciences	COLL	587
695	College of Arts & Sciences	COLL	587
536	School of Public & Environmental Affairs	SPEA	585
505	Kelley School of Business	BUS	582
571	College of Arts & Sciences	COLL	579
561	College of Arts & Sciences	COLL	578
568	Kelley School of Business	BUS	576
532	College of Arts & Sciences	COLL	573
500	School of Education	EDUC	573
657	College of Arts & Sciences	COLL	572
551	College of Arts & Sciences	COLL	571
670	Maurer School of Law	LAW	570
552	School of Education	EDUC	568
523	School of Education	EDUC	565
574	School of Optometry	OPT	564
539	Jacobs School of Music	MUS	560
590	School of Informatics & Computing	INFO	559
555	School of Public & Environmental Affairs	SPEA	557
541	College of Arts & Sciences	COLL	553
552	School of Optometry	OPT	550
551	Kelley School of Business	BUS	548
527	Jacobs School of Music	MUS	541
710	Kelley School of Business	BUS	541
810	Jacobs School of Music	MUS	538
575	School of Education	EDUC	538
575	College of Arts & Sciences	COLL	537
653	School of Optometry	OPT	533
526	Kelley School of Business	BUS	531
885	School of Optometry	OPT	528
601	School of Optometry	OPT	527
590	School of Education	EDUC	523
514	School of Education	EDUC	517
800	College of Arts & Sciences	COLL	514
645	School of Public & Environmental Affairs	SPEA	511
564	Kelley School of Business	BUS	511
594	Kelley School of Business	BUS	509
620	Maurer School of Law	LAW	507
549	Kelley School of Business	BUS	506
521	School of Education	EDUC	504
561	School of Informatics & Computing	INFO	502
525	Jacobs School of Music	MUS	500
660	College of Arts & Sciences	COLL	498
558	School of Public & Environmental Affairs	SPEA	493
670	College of Arts & Sciences	COLL	493
551	Jacobs School of Music	MUS	492
591	School of Public Health	SPH	490
598	School of Education	EDUC	484
545	College of Arts & Sciences	COLL	482
563	School of Education	EDUC	480
510	School of Informatics & Computing	INFO	479
887	School of Optometry	OPT	474
538	School of Public & Environmental Affairs	SPEA	474
611	College of Arts & Sciences	COLL	473
621	College of Arts & Sciences	COLL	471
532	Kelley School of Business	BUS	470
723	Kelley School of Business	BUS	470
600	School of Education	EDUC	467
589	School of Public Health	SPH	466
538	College of Arts & Sciences	COLL	463
690	College of Arts & Sciences	COLL	463
518	School of Public & Environmental Affairs	SPEA	461
520	Jacobs School of Music	MUS	454
771	Maurer School of Law	LAW	454
515	School of Public & Environmental Affairs	SPEA	451
596	Jacobs School of Music	MUS	450
750	School of Education	EDUC	450
535	School of Public & Environmental Affairs	SPEA	449
722	Kelley School of Business	BUS	448
543	Maurer School of Law	LAW	445
542	Maurer School of Law	LAW	444
590	School of Public Health	SPH	444
626	College of Arts & Sciences	COLL	443
544	College of Arts & Sciences	COLL	442
570	College of Arts & Sciences	COLL	442
663	Maurer School of Law	LAW	441
701	College of Arts & Sciences	COLL	440
741	Kelley School of Business	BUS	438
502	Kelley School of Business	BUS	438
640	College of Arts & Sciences	COLL	436
502	Maurer School of Law	LAW	434
604	School of Education	EDUC	434
615	School of Education	EDUC	432
505	School of Informatics & Computing	INFO	432
532	School of Informatics & Computing	INFO	432
612	College of Arts & Sciences	COLL	431
504	School of Informatics & Computing	INFO	430
513	College of Arts & Sciences	COLL	425
511	School of Informatics & Computing	INFO	423
542	College of Arts & Sciences	COLL	422
531	Jacobs School of Music	MUS	421
603	College of Arts & Sciences	COLL	415
548	School of Education	EDUC	414
521	School of Informatics & Computing	INFO	413
545	Jacobs School of Music	MUS	413
538	Kelley School of Business	BUS	412
2	Jacobs School of Music	MUS	411
532	School of Education	EDUC	407
561	Jacobs School of Music	MUS	404
790	School of Informatics & Computing	INFO	403
546	School of Education	EDUC	401
662	Maurer School of Law	LAW	401
563	College of Arts & Sciences	COLL	401
625	School of Public & Environmental Affairs	SPEA	401
603	School of Informatics & Computing	INFO	401
594	Jacobs School of Music	MUS	398
521	School of Public & Environmental Affairs	SPEA	395
553	College of Arts & Sciences	COLL	393
702	Kelley School of Business	BUS	392
669	School of Public & Environmental Affairs	SPEA	390
510	School of Public Health	SPH	390
622	School of Education	EDUC	390
537	College of Arts & Sciences	COLL	388
622	College of Arts & Sciences	COLL	386
566	Kelley School of Business	BUS	384
701	Kelley School of Business	BUS	384
554	College of Arts & Sciences	COLL	383
714	Kelley School of Business	BUS	383
725	Maurer School of Law	LAW	382
517	College of Arts & Sciences	COLL	380
515	School of Education	EDUC	379
525	School of Education	EDUC	379
591	Jacobs School of Music	MUS	379
680	School of Optometry	OPT	375
579	College of Arts & Sciences	COLL	375
632	College of Arts & Sciences	COLL	374
534	School of Public & Environmental Affairs	SPEA	373
572	College of Arts & Sciences	COLL	372
611	School of Public Health	SPH	369
500	School of Public Health	SPH	368
552	College of Arts & Sciences	COLL	366
515	School of Informatics & Computing	INFO	366
532	Jacobs School of Music	MUS	365
535	Kelley School of Business	BUS	363
524	School of Education	EDUC	363
524	Kelley School of Business	BUS	361
507	College of Arts & Sciences	COLL	357
555	College of Arts & Sciences	COLL	356
700	Jacobs School of Music	MUS	356
594	School of Public Health	SPH	355
547	School of Education	EDUC	354
650	Jacobs School of Music	MUS	351
675	College of Arts & Sciences	COLL	351
622	School of Public & Environmental Affairs	SPEA	350
549	School of Education	EDUC	350
527	School of Public & Environmental Affairs	SPEA	350
602	Maurer School of Law	LAW	348
501	School of Public Health	SPH	348
595	College of Arts & Sciences	COLL	347
533	Kelley School of Business	BUS	347
547	School of Public & Environmental Affairs	SPEA	346
748	Maurer School of Law	LAW	345
516	School of Informatics & Computing	INFO	344
556	Jacobs School of Music	MUS	344
651	College of Arts & Sciences	COLL	342
573	College of Arts & Sciences	COLL	342
534	College of Arts & Sciences	COLL	341
523	College of Arts & Sciences	COLL	341
544	Jacobs School of Music	MUS	341
543	College of Arts & Sciences	COLL	339
543	Jacobs School of Music	MUS	338
573	School of Education	EDUC	338
673	College of Arts & Sciences	COLL	337
555	Jacobs School of Music	MUS	336
655	Jacobs School of Music	MUS	335
565	School of Education	EDUC	334
553	School of Education	EDUC	334
517	School of Education	EDUC	332
504	School of Education	EDUC	331
500	School of Public & Environmental Affairs	SPEA	329
590	College of Arts & Sciences	COLL	327
552	School of Public & Environmental Affairs	SPEA	327
525	College of Arts & Sciences	COLL	327
573	School of Informatics & Computing	INFO	326
699	Maurer School of Law	LAW	326
531	College of Arts & Sciences	COLL	325
463	School of Education	EDUC	324
637	School of Education	EDUC	324
530	School of Public & Environmental Affairs	SPEA	323
511	School of Public & Environmental Affairs	SPEA	323
605	College of Arts & Sciences	COLL	321
576	College of Arts & Sciences	COLL	319
591	Kelley School of Business	BUS	313
602	School of Public Health	SPH	312
782	Maurer School of Law	LAW	312
556	School of Informatics & Computing	INFO	311
671	College of Arts & Sciences	COLL	311
620	School of Education	EDUC	310
535	School of Education	EDUC	307
795	School of Education	EDUC	307
505	School of Public Health	SPH	307
565	Jacobs School of Music	MUS	307
645	College of Arts & Sciences	COLL	305
558	College of Arts & Sciences	COLL	305
631	College of Arts & Sciences	COLL	305
554	Maurer School of Law	LAW	305
606	College of Arts & Sciences	COLL	305
630	School of Education	EDUC	304
615	College of Arts & Sciences	COLL	303
695	School of Education	EDUC	302
734	Kelley School of Business	BUS	302
751	Maurer School of Law	LAW	300
609	School of Public & Environmental Affairs	SPEA	298
535	College of Arts & Sciences	COLL	298
624	School of Education	EDUC	298
604	College of Arts & Sciences	COLL	297
557	Kelley School of Business	BUS	297
580	School of Education	EDUC	297
560	College of Arts & Sciences	COLL	297
578	College of Arts & Sciences	COLL	293
744	Kelley School of Business	BUS	293
742	Kelley School of Business	BUS	292
601	School of Education	EDUC	292
653	Jacobs School of Music	MUS	291
743	Kelley School of Business	BUS	291
599	College of Arts & Sciences	COLL	290
745	Maurer School of Law	LAW	289
503	Jacobs School of Music	MUS	289
590	Maurer School of Law	LAW	289
681	College of Arts & Sciences	COLL	285
540	Jacobs School of Music	MUS	285
656	Maurer School of Law	LAW	284
706	Maurer School of Law	LAW	283
559	School of Public & Environmental Affairs	SPEA	282
577	Kelley School of Business	BUS	282
690	School of Education	EDUC	282
571	Jacobs School of Music	MUS	282
560	Jacobs School of Music	MUS	282
581	School of Informatics & Computing	INFO	281
522	School of Public & Environmental Affairs	SPEA	277
602	College of Arts & Sciences	COLL	277
513	School of Informatics & Computing	INFO	277
643	School of Public & Environmental Affairs	SPEA	276
758	Maurer School of Law	LAW	276
564	College of Arts & Sciences	COLL	276
525	Maurer School of Law	LAW	275
581	College of Arts & Sciences	COLL	275
652	College of Arts & Sciences	COLL	274
582	Kelley School of Business	BUS	274
649	School of Informatics & Computing	INFO	272
750	College of Arts & Sciences	COLL	271
719	Maurer School of Law	LAW	270
546	College of Arts & Sciences	COLL	269
543	School of Informatics & Computing	INFO	269
625	College of Arts & Sciences	COLL	268
519	School of Informatics & Computing	INFO	267
612	School of Education	EDUC	267
654	Jacobs School of Music	MUS	267
710	College of Arts & Sciences	COLL	266
504	Jacobs School of Music	MUS	265
693	School of Public Health	SPH	264
641	College of Arts & Sciences	COLL	264
559	Jacobs School of Music	MUS	262
536	College of Arts & Sciences	COLL	262
115	College of Arts & Sciences	COLL	261
609	School of Informatics & Computing	INFO	261
541	School of Informatics & Computing	INFO	260
709	Maurer School of Law	LAW	259
514	College of Arts & Sciences	COLL	257
700	Maurer School of Law	LAW	257
556	College of Arts & Sciences	COLL	257
650	School of Public & Environmental Affairs	SPEA	256
551	School of Education	EDUC	256
564	Maurer School of Law	LAW	256
578	Kelley School of Business	BUS	255
930	Jacobs School of Music	MUS	253
577	College of Arts & Sciences	COLL	253
528	Jacobs School of Music	MUS	253
541	School of Education	EDUC	252
571	School of Informatics & Computing	INFO	251
799	Maurer School of Law	LAW	250
667	School of Public & Environmental Affairs	SPEA	250
614	College of Arts & Sciences	COLL	250
495	College of Arts & Sciences	COLL	248
538	School of Informatics & Computing	INFO	247
534	School of Informatics & Computing	INFO	246
578	School of Public & Environmental Affairs	SPEA	244
685	School of Education	EDUC	244
513	School of Public Health	SPH	244
553	School of Informatics & Computing	INFO	244
701	School of Public Health	SPH	243
582	College of Arts & Sciences	COLL	243
544	School of Education	EDUC	242
552	School of Informatics & Computing	INFO	241
727	Maurer School of Law	LAW	240
610	College of Arts & Sciences	COLL	239
735	Maurer School of Law	LAW	239
557	School of Public & Environmental Affairs	SPEA	238
647	School of Education	EDUC	236
572	Jacobs School of Music	MUS	236
566	College of Arts & Sciences	COLL	235
518	Jacobs School of Music	MUS	235
530	School of Education	EDUC	235
511	School of Education	EDUC	235
751	College of Arts & Sciences	COLL	235
583	College of Arts & Sciences	COLL	235
517	School of Informatics & Computing	INFO	233
774	School of Optometry	OPT	233
656	Jacobs School of Music	MUS	233
539	School of Public & Environmental Affairs	SPEA	233
536	School of Informatics & Computing	INFO	233
556	Kelley School of Business	BUS	230
557	College of Arts & Sciences	COLL	230
743	Maurer School of Law	LAW	230
541	School of Public Health	SPH	230
539	College of Arts & Sciences	COLL	229
545	School of Public & Environmental Affairs	SPEA	229
631	School of Education	EDUC	228
731	College of Arts & Sciences	COLL	226
710	Maurer School of Law	LAW	225
645	School of Education	EDUC	224
509	College of Arts & Sciences	COLL	224
635	Jacobs School of Music	MUS	224
596	School of Public & Environmental Affairs	SPEA	223
710	Jacobs School of Music	MUS	222
516	School of Public & Environmental Affairs	SPEA	222
521	Jacobs School of Music	MUS	222
652	Jacobs School of Music	MUS	221
699	College of Arts & Sciences	COLL	221
527	School of Education	EDUC	220
542	School of Public & Environmental Affairs	SPEA	217
615	Maurer School of Law	LAW	216
651	School of Public Health	SPH	216
613	School of Education	EDUC	215
559	School of Education	EDUC	214
592	School of Public Health	SPH	213
792	Maurer School of Law	LAW	211
655	School of Education	EDUC	211
524	School of Informatics & Computing	INFO	210
800	Jacobs School of Music	MUS	209
749	Maurer School of Law	LAW	209
712	College of Arts & Sciences	COLL	208
535	School of Public Health	SPH	208
733	Maurer School of Law	LAW	207
700	School of Education	EDUC	207
522	School of Public Health	SPH	207
730	Kelley School of Business	BUS	206
542	School of Informatics & Computing	INFO	206
732	Kelley School of Business	BUS	205
672	College of Arts & Sciences	COLL	204
603	Maurer School of Law	LAW	203
720	Maurer School of Law	LAW	202
639	Maurer School of Law	LAW	201
739	Maurer School of Law	LAW	201
669	Maurer School of Law	LAW	201
625	School of Education	EDUC	201
901	School of Education	EDUC	201
561	School of Education	EDUC	200
680	School of Public & Environmental Affairs	SPEA	200
601	School of Informatics & Computing	INFO	200
803	College of Arts & Sciences	COLL	199
555	School of Informatics & Computing	INFO	198
895	College of Arts & Sciences	COLL	196
300	College of Arts & Sciences	COLL	195
460	School of Public & Environmental Affairs	SPEA	195
678	College of Arts & Sciences	COLL	195
613	College of Arts & Sciences	COLL	194
516	School of Education	EDUC	193
455	School of Public & Environmental Affairs	SPEA	193
530	School of Public Health	SPH	192
766	Maurer School of Law	LAW	192
648	College of Arts & Sciences	COLL	191
529	College of Arts & Sciences	COLL	191
512	School of Public Health	SPH	188
440	School of Public & Environmental Affairs	SPEA	188
617	College of Arts & Sciences	COLL	188
529	School of Public Health	SPH	187
920	Jacobs School of Music	MUS	187
678	Maurer School of Law	LAW	186
634	School of Informatics & Computing	INFO	186
657	School of Informatics & Computing	INFO	186
673	School of Informatics & Computing	INFO	185
526	College of Arts & Sciences	COLL	185
665	College of Arts & Sciences	COLL	183
610	School of Public & Environmental Affairs	SPEA	183
543	School of Public & Environmental Affairs	SPEA	182
511	School of Public Health	SPH	181
574	College of Arts & Sciences	COLL	180
691	School of Education	EDUC	180
638	College of Arts & Sciences	COLL	180
635	College of Arts & Sciences	COLL	180
565	College of Arts & Sciences	COLL	179
740	Maurer School of Law	LAW	179
623	Maurer School of Law	LAW	178
501	Jacobs School of Music	MUS	178
661	College of Arts & Sciences	COLL	177
760	School of Education	EDUC	177
570	Jacobs School of Music	MUS	177
740	College of Arts & Sciences	COLL	176
691	School of Public Health	SPH	176
652	School of Informatics & Computing	INFO	176
525	School of Public Health	SPH	176
602	School of Public & Environmental Affairs	SPEA	176
500	Kelley School of Business	BUS	175
680	Maurer School of Law	LAW	175
659	School of Informatics & Computing	INFO	174
677	College of Arts & Sciences	COLL	173
609	College of Arts & Sciences	COLL	173
528	College of Arts & Sciences	COLL	172
567	School of Education	EDUC	172
519	School of Public & Environmental Affairs	SPEA	172
505	Jacobs School of Music	MUS	171
732	College of Arts & Sciences	COLL	170
728	Maurer School of Law	LAW	170
659	Maurer School of Law	LAW	170
544	School of Informatics & Computing	INFO	169
543	Kelley School of Business	BUS	169
682	School of Education	EDUC	169
799	School of Public Health	SPH	168
583	School of Informatics & Computing	INFO	168
665	Maurer School of Law	LAW	168
101	College of Arts & Sciences	COLL	168
775	College of Arts & Sciences	COLL	167
100	College of Arts & Sciences	COLL	166
580	School of Public & Environmental Affairs	SPEA	166
731	Kelley School of Business	BUS	165
664	School of Education	EDUC	165
554	School of Informatics & Computing	INFO	164
629	School of Informatics & Computing	INFO	164
623	School of Education	EDUC	164
563	Maurer School of Law	LAW	164
635	School of Public Health	SPH	164
663	College of Arts & Sciences	COLL	163
658	Jacobs School of Music	MUS	163
515	Jacobs School of Music	MUS	162
702	College of Arts & Sciences	COLL	162
548	College of Arts & Sciences	COLL	161
670	School of Education	EDUC	160
782	School of Optometry	OPT	159
603	School of Education	EDUC	159
514	School of Public Health	SPH	159
753	School of Optometry	OPT	159
630	College of Arts & Sciences	COLL	158
667	College of Arts & Sciences	COLL	158
711	School of Education	EDUC	158
669	School of Informatics & Computing	INFO	158
694	Jacobs School of Music	MUS	157
588	Maurer School of Law	LAW	157
755	School of Optometry	OPT	157
666	Jacobs School of Music	MUS	156
413	College of Arts & Sciences	COLL	156
615	School of Public Health	SPH	156
651	School of Informatics & Computing	INFO	155
793	Maurer School of Law	LAW	155
518	College of Arts & Sciences	COLL	155
722	College of Arts & Sciences	COLL	154
705	School of Education	EDUC	154
565	School of Informatics & Computing	INFO	154
567	College of Arts & Sciences	COLL	154
740	School of Optometry	OPT	154
695	School of Public Health	SPH	153
580	School of Public Health	SPH	153
643	College of Arts & Sciences	COLL	153
561	Maurer School of Law	LAW	152
691	Maurer School of Law	LAW	152
686	Jacobs School of Music	MUS	152
815	College of Arts & Sciences	COLL	152
688	Maurer School of Law	LAW	152
524	College of Arts & Sciences	COLL	151
760	Maurer School of Law	LAW	151
691	School of Public & Environmental Affairs	SPEA	150
666	Maurer School of Law	LAW	150
658	Maurer School of Law	LAW	149
520	School of Public & Environmental Affairs	SPEA	148
651	Jacobs School of Music	MUS	148
562	College of Arts & Sciences	COLL	147
520	School of Informatics & Computing	INFO	147
636	School of Informatics & Computing	INFO	146
733	Kelley School of Business	BUS	146
711	Kelley School of Business	BUS	146
502	School of Public Health	SPH	146
546	School of Public & Environmental Affairs	SPEA	145
756	Maurer School of Law	LAW	144
687	Jacobs School of Music	MUS	144
574	School of Public & Environmental Affairs	SPEA	144
400	College of Arts & Sciences	COLL	143
60	Jacobs School of Music	MUS	143
558	Jacobs School of Music	MUS	143
592	Jacobs School of Music	MUS	142
688	Jacobs School of Music	MUS	142
584	School of Informatics & Computing	INFO	142
601	Kelley School of Business	BUS	142
675	Maurer School of Law	LAW	142
705	College of Arts & Sciences	COLL	141
516	College of Arts & Sciences	COLL	141
724	College of Arts & Sciences	COLL	141
520	School of Public Health	SPH	141
518	School of Education	EDUC	140
478	College of Arts & Sciences	COLL	140
681	School of Education	EDUC	139
674	School of Public & Environmental Affairs	SPEA	138
790	College of Arts & Sciences	COLL	138
750	School of Public & Environmental Affairs	SPEA	137
755	College of Arts & Sciences	COLL	137
545	School of Education	EDUC	136
711	College of Arts & Sciences	COLL	136
769	Maurer School of Law	LAW	135
550	School of Public Health	SPH	134
588	College of Arts & Sciences	COLL	134
621	School of Education	EDUC	134
802	College of Arts & Sciences	COLL	133
549	Maurer School of Law	LAW	132
669	College of Arts & Sciences	COLL	132
542	School of Public Health	SPH	132
642	College of Arts & Sciences	COLL	132
463	College of Arts & Sciences	COLL	132
637	School of Informatics & Computing	INFO	131
708	Maurer School of Law	LAW	130
690	School of Public Health	SPH	130
762	School of Education	EDUC	130
771	College of Arts & Sciences	COLL	129
636	College of Arts & Sciences	COLL	129
506	School of Informatics & Computing	INFO	129
105	College of Arts & Sciences	COLL	129
561	School of Public & Environmental Affairs	SPEA	129
676	College of Arts & Sciences	COLL	128
654	School of Education	EDUC	128
680	School of Education	EDUC	127
527	College of Arts & Sciences	COLL	127
150	College of Arts & Sciences	COLL	127
533	School of Informatics & Computing	INFO	127
523	School of Public & Environmental Affairs	SPEA	127
685	Jacobs School of Music	MUS	127
522	School of Informatics & Computing	INFO	126
791	Maurer School of Law	LAW	126
608	School of Education	EDUC	126
639	School of Education	EDUC	126
507	School of Education	EDUC	126
710	School of Public & Environmental Affairs	SPEA	126
671	School of Education	EDUC	125
414	College of Arts & Sciences	COLL	125
528	School of Public & Environmental Affairs	SPEA	125
694	School of Informatics & Computing	INFO	125
798	Kelley School of Business	BUS	125
637	College of Arts & Sciences	COLL	124
530	Jacobs School of Music	MUS	124
525	School of Informatics & Computing	INFO	124
714	College of Arts & Sciences	COLL	124
654	School of Public & Environmental Affairs	SPEA	124
694	School of Public Health	SPH	123
562	School of Public Health	SPH	123
759	Maurer School of Law	LAW	123
602	Jacobs School of Music	MUS	122
632	Maurer School of Law	LAW	122
564	School of Public & Environmental Affairs	SPEA	122
621	School of Public & Environmental Affairs	SPEA	121
761	Maurer School of Law	LAW	121
616	College of Arts & Sciences	COLL	121
566	School of Education	EDUC	121
772	College of Arts & Sciences	COLL	120
617	School of Public Health	SPH	120
562	Jacobs School of Music	MUS	120
577	School of Public & Environmental Affairs	SPEA	120
568	Maurer School of Law	LAW	119
770	Maurer School of Law	LAW	119
755	Maurer School of Law	LAW	119
940	Jacobs School of Music	MUS	119
721	College of Arts & Sciences	COLL	119
575	School of Public & Environmental Affairs	SPEA	119
738	Maurer School of Law	LAW	118
799	College of Arts & Sciences	COLL	118
648	Maurer School of Law	LAW	118
555	School of Education	EDUC	118
640	School of Public & Environmental Affairs	SPEA	118
547	Jacobs School of Music	MUS	118
684	Maurer School of Law	LAW	117
591	School of Education	EDUC	117
654	Maurer School of Law	LAW	117
524	School of Public & Environmental Affairs	SPEA	117
461	School of Public & Environmental Affairs	SPEA	117
653	College of Arts & Sciences	COLL	116
662	College of Arts & Sciences	COLL	116
602	School of Informatics & Computing	INFO	116
560	School of Public Health	SPH	116
493	Jacobs School of Music	MUS	116
711	Jacobs School of Music	MUS	116
661	Maurer School of Law	LAW	115
568	School of Public & Environmental Affairs	SPEA	115
233	Jacobs School of Music	MUS	115
569	Maurer School of Law	LAW	114
672	School of Education	EDUC	114
656	School of Informatics & Computing	INFO	114
647	College of Arts & Sciences	COLL	114
692	School of Education	EDUC	114
567	Maurer School of Law	LAW	113
594	College of Arts & Sciences	COLL	113
524	Jacobs School of Music	MUS	113
797	Maurer School of Law	LAW	113
526	School of Education	EDUC	112
606	School of Public & Environmental Affairs	SPEA	111
901	School of Informatics & Computing	INFO	111
576	School of Public & Environmental Affairs	SPEA	111
542	School of Education	EDUC	110
521	School of Public Health	SPH	110
529	School of Informatics & Computing	INFO	109
777	College of Arts & Sciences	COLL	109
695	Jacobs School of Music	MUS	109
506	Jacobs School of Music	MUS	108
682	College of Arts & Sciences	COLL	108
603	Jacobs School of Music	MUS	108
779	College of Arts & Sciences	COLL	108
585	School of Public Health	SPH	108
611	Jacobs School of Music	MUS	107
569	College of Arts & Sciences	COLL	107
729	Maurer School of Law	LAW	107
580	Maurer School of Law	LAW	106
690	School of Informatics & Computing	INFO	106
901	School of Public & Environmental Affairs	SPEA	106
746	Kelley School of Business	BUS	106
646	Maurer School of Law	LAW	106
606	Maurer School of Law	LAW	105
585	College of Arts & Sciences	COLL	105
650	School of Public Health	SPH	105
679	College of Arts & Sciences	COLL	105
515	School of Public Health	SPH	104
825	College of Arts & Sciences	COLL	104
558	Maurer School of Law	LAW	103
601	Jacobs School of Music	MUS	103
506	School of Education	EDUC	103
614	School of Public Health	SPH	103
645	Jacobs School of Music	MUS	102
637	Maurer School of Law	LAW	102
102	College of Arts & Sciences	COLL	102
568	College of Arts & Sciences	COLL	101
619	Jacobs School of Music	MUS	101
651	Kelley School of Business	BUS	101
574	School of Education	EDUC	101
602	School of Education	EDUC	101
526	Maurer School of Law	LAW	101
586	School of Public Health	SPH	101
500	School of Informatics & Computing	INFO	101
587	Maurer School of Law	LAW	100
301	College of Arts & Sciences	COLL	100
477	College of Arts & Sciences	COLL	100
780	College of Arts & Sciences	COLL	100
664	College of Arts & Sciences	COLL	99
702	School of Public Health	SPH	99
529	School of Public & Environmental Affairs	SPEA	99
535	School of Informatics & Computing	INFO	99
656	School of Education	EDUC	98
655	College of Arts & Sciences	COLL	98
401	College of Arts & Sciences	COLL	98
776	Maurer School of Law	LAW	98
708	College of Arts & Sciences	COLL	98
505	School of Public & Environmental Affairs	SPEA	98
629	College of Arts & Sciences	COLL	98
821	Jacobs School of Music	MUS	97
648	Jacobs School of Music	MUS	97
592	College of Arts & Sciences	COLL	97
634	College of Arts & Sciences	COLL	97
627	College of Arts & Sciences	COLL	97
788	School of Education	EDUC	97
671	School of Public & Environmental Affairs	SPEA	96
688	College of Arts & Sciences	COLL	96
593	Jacobs School of Music	MUS	96
720	School of Education	EDUC	96
752	College of Arts & Sciences	COLL	96
653	School of Education	EDUC	95
630	Kelley School of Business	BUS	95
403	College of Arts & Sciences	COLL	95
760	College of Arts & Sciences	COLL	95
638	School of Education	EDUC	95
696	College of Arts & Sciences	COLL	94
707	College of Arts & Sciences	COLL	94
647	Jacobs School of Music	MUS	94
519	School of Education	EDUC	94
660	School of Education	EDUC	94
535	Jacobs School of Music	MUS	94
560	School of Education	EDUC	94
540	School of Public Health	SPH	93
641	School of Public Health	SPH	93
572	School of Informatics & Computing	INFO	93
596	Kelley School of Business	BUS	93
529	Maurer School of Law	LAW	93
534	Kelley School of Business	BUS	93
763	School of Education	EDUC	92
466	College of Arts & Sciences	COLL	92
768	School of Optometry	OPT	92
685	College of Arts & Sciences	COLL	92
724	Maurer School of Law	LAW	92
566	Jacobs School of Music	MUS	92
768	Maurer School of Law	LAW	92
522	Jacobs School of Music	MUS	92
639	College of Arts & Sciences	COLL	92
471	College of Arts & Sciences	COLL	92
600	Kelley School of Business	BUS	91
681	School of Informatics & Computing	INFO	91
441	College of Arts & Sciences	COLL	91
202	College of Arts & Sciences	COLL	90
624	College of Arts & Sciences	COLL	90
566	Maurer School of Law	LAW	90
504	School of Public & Environmental Affairs	SPEA	90
574	Maurer School of Law	LAW	90
675	School of Education	EDUC	89
646	Jacobs School of Music	MUS	89
573	School of Public & Environmental Affairs	SPEA	89
524	School of Public Health	SPH	88
714	Maurer School of Law	LAW	88
542	Kelley School of Business	BUS	88
512	Jacobs School of Music	MUS	88
735	Kelley School of Business	BUS	87
628	College of Arts & Sciences	COLL	87
595	School of Education	EDUC	87
501	School of Education	EDUC	87
533	School of Public Health	SPH	87
591	College of Arts & Sciences	COLL	87
672	School of Public & Environmental Affairs	SPEA	86
589	College of Arts & Sciences	COLL	86
890	School of Public & Environmental Affairs	SPEA	86
601	School of Public Health	SPH	86
631	Maurer School of Law	LAW	86
561	School of Public Health	SPH	85
560	The Media School	MSCH	85
662	School of Public Health	SPH	85
703	School of Public Health	SPH	85
642	Jacobs School of Music	MUS	85
697	College of Arts & Sciences	COLL	85
524	Maurer School of Law	LAW	85
623	College of Arts & Sciences	COLL	85
597	School of Informatics & Computing	INFO	85
706	College of Arts & Sciences	COLL	85
656	School of Optometry	OPT	84
559	Maurer School of Law	LAW	84
660	The Media School	MSCH	84
804	College of Arts & Sciences	COLL	83
532	School of Public & Environmental Affairs	SPEA	83
633	College of Arts & Sciences	COLL	83
663	School of Optometry	OPT	83
698	College of Arts & Sciences	COLL	83
789	Maurer School of Law	LAW	83
584	College of Arts & Sciences	COLL	83
201	College of Arts & Sciences	COLL	83
648	School of Optometry	OPT	82
670	School of Optometry	OPT	82
531	School of Medicine	MED	82
555	The Media School	MSCH	81
720	College of Arts & Sciences	COLL	81
543	School of Education	EDUC	81
801	College of Arts & Sciences	COLL	81
664	School of Optometry	OPT	81
690	School of Public & Environmental Affairs	SPEA	81
582	School of Public & Environmental Affairs	SPEA	81
554	School of Public & Environmental Affairs	SPEA	81
634	Maurer School of Law	LAW	81
550	Maurer School of Law	LAW	80
712	Maurer School of Law	LAW	80
640	School of Public Health	SPH	80
626	School of Education	EDUC	80
508	School of Education	EDUC	80
656	College of Arts & Sciences	COLL	80
523	School of Informatics & Computing	INFO	80
519	School of Public Health	SPH	80
635	School of Education	EDUC	79
671	Maurer School of Law	LAW	79
684	School of Informatics & Computing	INFO	79
664	Maurer School of Law	LAW	79
565	Maurer School of Law	LAW	79
578	School of Optometry	OPT	78
680	School of Informatics & Computing	INFO	78
533	Jacobs School of Music	MUS	78
540	Maurer School of Law	LAW	78
515	School of Optometry	OPT	78
500	The Media School	MSCH	77
793	College of Arts & Sciences	COLL	77
681	Maurer School of Law	LAW	77
651	The Media School	MSCH	77
404	College of Arts & Sciences	COLL	77
532	School of Medicine	MED	77
511	School of Optometry	OPT	77
514	School of Optometry	OPT	77
528	School of Informatics & Computing	INFO	77
786	Maurer School of Law	LAW	76
641	Jacobs School of Music	MUS	76
516	Jacobs School of Music	MUS	76
736	Maurer School of Law	LAW	76
510	The Media School	MSCH	76
640	School of Education	EDUC	75
602	Kelley School of Business	BUS	75
420	Jacobs School of Music	MUS	74
605	Kelley School of Business	BUS	74
536	School of Education	EDUC	74
563	Jacobs School of Music	MUS	74
567	Jacobs School of Music	MUS	74
509	School of Education	EDUC	74
657	School of Education	EDUC	74
544	School of Public Health	SPH	73
661	School of Informatics & Computing	INFO	73
751	Kelley School of Business	BUS	72
598	College of Arts & Sciences	COLL	72
752	Kelley School of Business	BUS	72
642	School of Informatics & Computing	INFO	72
730	College of Arts & Sciences	COLL	72
665	Jacobs School of Music	MUS	72
754	School of Education	EDUC	71
674	College of Arts & Sciences	COLL	71
596	College of Arts & Sciences	COLL	71
654	College of Arts & Sciences	COLL	71
765	School of Optometry	OPT	71
654	School of Public Health	SPH	71
638	School of Public Health	SPH	70
510	School of Public & Environmental Affairs	SPEA	70
599	School of Public Health	SPH	70
767	Maurer School of Law	LAW	70
593	College of Arts & Sciences	COLL	70
690	Maurer School of Law	LAW	70
730	Maurer School of Law	LAW	70
406	College of Arts & Sciences	COLL	70
570	School of Public & Environmental Affairs	SPEA	70
780	School of Education	EDUC	70
709	School of Informatics & Computing	INFO	70
685	School of Informatics & Computing	INFO	69
747	College of Arts & Sciences	COLL	69
643	Maurer School of Law	LAW	69
592	School of Education	EDUC	69
699	School of Informatics & Computing	INFO	69
544	Maurer School of Law	LAW	69
514	School of Informatics & Computing	INFO	69
691	College of Arts & Sciences	COLL	69
610	Kelley School of Business	BUS	69
504	School of Public Health	SPH	68
517	Jacobs School of Music	MUS	68
600	The Media School	MSCH	68
633	School of Education	EDUC	68
820	College of Arts & Sciences	COLL	68
741	College of Arts & Sciences	COLL	67
665	School of Education	EDUC	67
605	School of Education	EDUC	67
672	School of Informatics & Computing	INFO	67
555	Kelley School of Business	BUS	67
570	School of Education	EDUC	67
402	College of Arts & Sciences	COLL	67
523	Jacobs School of Music	MUS	67
595	Maurer School of Law	LAW	66
607	School of Public & Environmental Affairs	SPEA	66
668	College of Arts & Sciences	COLL	66
483	College of Arts & Sciences	COLL	66
585	School of Informatics & Computing	INFO	66
539	School of Education	EDUC	66
701	School of Informatics & Computing	INFO	65
651	Maurer School of Law	LAW	65
692	School of Public Health	SPH	65
549	College of Arts & Sciences	COLL	65
804	The Media School	MSCH	65
611	Kelley School of Business	BUS	65
830	College of Arts & Sciences	COLL	65
571	The Media School	MSCH	64
763	Maurer School of Law	LAW	64
783	Maurer School of Law	LAW	64
539	Maurer School of Law	LAW	64
553	Maurer School of Law	LAW	64
608	College of Arts & Sciences	COLL	64
850	College of Arts & Sciences	COLL	63
572	The Media School	MSCH	63
692	College of Arts & Sciences	COLL	63
623	Jacobs School of Music	MUS	63
726	Kelley School of Business	BUS	63
702	Maurer School of Law	LAW	63
547	College of Arts & Sciences	COLL	62
553	School of Public Health	SPH	62
581	School of Public Health	SPH	62
586	College of Arts & Sciences	COLL	62
674	School of Education	EDUC	61
461	College of Arts & Sciences	COLL	61
412	School of Public & Environmental Affairs	SPEA	61
552	School of Public Health	SPH	61
518	School of Public Health	SPH	61
607	Maurer School of Law	LAW	61
587	College of Arts & Sciences	COLL	60
595	School of Public Health	SPH	60
781	College of Arts & Sciences	COLL	60
559	Kelley School of Business	BUS	60
650	Kelley School of Business	BUS	60
590	School of Public & Environmental Affairs	SPEA	60
880	College of Arts & Sciences	COLL	59
635	Kelley School of Business	BUS	59
677	Jacobs School of Music	MUS	59
474	College of Arts & Sciences	COLL	59
661	Jacobs School of Music	MUS	59
639	School of Public Health	SPH	58
899	College of Arts & Sciences	COLL	58
704	School of Public Health	SPH	58
676	Jacobs School of Music	MUS	58
641	School of Informatics & Computing	INFO	57
427	College of Arts & Sciences	COLL	57
695	School of Global and International Studies	SGIS	57
678	Jacobs School of Music	MUS	57
741	School of Public Health	SPH	57
575	Maurer School of Law	LAW	57
662	Jacobs School of Music	MUS	57
715	College of Arts & Sciences	COLL	57
726	Maurer School of Law	LAW	57
513	School of Education	EDUC	56
624	Jacobs School of Music	MUS	56
785	College of Arts & Sciences	COLL	56
409	College of Arts & Sciences	COLL	56
620	School of Medicine	MED	56
350	Jacobs School of Music	MUS	56
643	School of Informatics & Computing	INFO	55
794	College of Arts & Sciences	COLL	55
774	College of Arts & Sciences	COLL	55
765	School of Informatics & Computing	INFO	55
668	Jacobs School of Music	MUS	54
594	School of Education	EDUC	54
700	Kelley School of Business	BUS	54
693	College of Arts & Sciences	COLL	54
517	School of Optometry	OPT	54
582	Maurer School of Law	LAW	53
616	Jacobs School of Music	MUS	53
788	Maurer School of Law	LAW	53
580	School of Informatics & Computing	INFO	53
517	Maurer School of Law	LAW	53
758	College of Arts & Sciences	COLL	53
645	School of Public Health	SPH	53
243	Jacobs School of Music	MUS	53
778	Maurer School of Law	LAW	53
742	Maurer School of Law	LAW	53
740	School of Public Health	SPH	53
713	College of Arts & Sciences	COLL	53
302	College of Arts & Sciences	COLL	53
548	School of Informatics & Computing	INFO	53
545	School of Informatics & Computing	INFO	52
619	Maurer School of Law	LAW	52
864	College of Arts & Sciences	COLL	52
599	School of Education	EDUC	52
683	School of Informatics & Computing	INFO	52
570	School of Public Health	SPH	52
753	College of Arts & Sciences	COLL	52
610	School of Public Health	SPH	52
464	College of Arts & Sciences	COLL	51
410	College of Arts & Sciences	COLL	51
537	Maurer School of Law	LAW	51
775	Maurer School of Law	LAW	51
512	School of Informatics & Computing	INFO	51
618	College of Arts & Sciences	COLL	51
584	Jacobs School of Music	MUS	50
792	College of Arts & Sciences	COLL	50
527	School of Informatics & Computing	INFO	50
636	School of Public Health	SPH	49
618	Jacobs School of Music	MUS	49
810	College of Arts & Sciences	COLL	49
200	College of Arts & Sciences	COLL	49
694	Maurer School of Law	LAW	49
544	School of Public & Environmental Affairs	SPEA	49
500	School of Global and International Studies	SGIS	49
761	College of Arts & Sciences	COLL	49
689	School of Informatics & Computing	INFO	49
1	Jacobs School of Music	MUS	49
640	School of Informatics & Computing	INFO	49
536	School of Public Health	SPH	48
764	College of Arts & Sciences	COLL	48
687	College of Arts & Sciences	COLL	48
704	College of Arts & Sciences	COLL	48
598	School of Public Health	SPH	48
696	School of Education	EDUC	48
716	College of Arts & Sciences	COLL	47
572	School of Education	EDUC	47
513	Jacobs School of Music	MUS	47
549	School of Informatics & Computing	INFO	47
950	Jacobs School of Music	MUS	47
750	Kelley School of Business	BUS	47
547	School of Informatics & Computing	INFO	46
599	School of Informatics & Computing	INFO	46
649	Maurer School of Law	LAW	46
715	Jacobs School of Music	MUS	46
632	School of Informatics & Computing	INFO	46
580	School of Medicine	MED	45
512	School of Education	EDUC	45
717	Maurer School of Law	LAW	45
614	The Media School	MSCH	45
532	School of Public Health	SPH	45
617	School of Education	EDUC	45
554	School of Public Health	SPH	45
897	College of Arts & Sciences	COLL	45
613	Jacobs School of Music	MUS	45
603	School of Public Health	SPH	45
502	The Media School	MSCH	45
583	School of Public & Environmental Affairs	SPEA	45
619	College of Arts & Sciences	COLL	44
550	School of Medicine	MED	44
734	College of Arts & Sciences	COLL	44
426	College of Arts & Sciences	COLL	44
792	School of Public Health	SPH	44
650	School of Global and International Studies	SGIS	44
658	School of Public Health	SPH	44
442	College of Arts & Sciences	COLL	44
773	College of Arts & Sciences	COLL	44
512	School of Public & Environmental Affairs	SPEA	44
778	College of Arts & Sciences	COLL	44
661	School of Education	EDUC	43
655	School of Informatics & Computing	INFO	43
753	Kelley School of Business	BUS	43
530	School of Medicine	MED	43
423	College of Arts & Sciences	COLL	43
796	Maurer School of Law	LAW	42
840	College of Arts & Sciences	COLL	42
667	Jacobs School of Music	MUS	42
546	Maurer School of Law	LAW	42
600	School of Global and International Studies	SGIS	42
770	College of Arts & Sciences	COLL	42
579	School of Public & Environmental Affairs	SPEA	42
557	School of Public Health	SPH	42
536	Maurer School of Law	LAW	42
875	College of Arts & Sciences	COLL	42
890	School of Informatics & Computing	INFO	42
583	Jacobs School of Music	MUS	41
250	College of Arts & Sciences	COLL	41
625	Kelley School of Business	BUS	41
692	School of Informatics & Computing	INFO	41
564	Jacobs School of Music	MUS	41
666	School of Public & Environmental Affairs	SPEA	41
545	School of Public Health	SPH	41
610	School of Education	EDUC	41
710	School of Education	EDUC	41
686	School of Education	EDUC	40
592	Maurer School of Law	LAW	40
518	Maurer School of Law	LAW	40
447	College of Arts & Sciences	COLL	40
623	School of Public & Environmental Affairs	SPEA	40
664	School of Public & Environmental Affairs	SPEA	40
702	School of Informatics & Computing	INFO	39
592	School of Informatics & Computing	INFO	39
727	Kelley School of Business	BUS	39
591	School of Informatics & Computing	INFO	39
732	Maurer School of Law	LAW	39
652	Kelley School of Business	BUS	39
654	School of Informatics & Computing	INFO	39
799	School of Informatics & Computing	INFO	39
655	Maurer School of Law	LAW	39
598	School of Global and International Studies	SGIS	38
683	College of Arts & Sciences	COLL	38
697	School of Education	EDUC	38
503	School of Education	EDUC	38
647	Maurer School of Law	LAW	38
762	College of Arts & Sciences	COLL	38
655	School of Public Health	SPH	38
594	School of Informatics & Computing	INFO	37
598	Kelley School of Business	BUS	37
253	Jacobs School of Music	MUS	37
551	School of Medicine	MED	37
611	School of Informatics & Computing	INFO	37
531	School of Public Health	SPH	37
673	School of Public & Environmental Affairs	SPEA	37
636	Maurer School of Law	LAW	37
653	School of Public Health	SPH	37
649	College of Arts & Sciences	COLL	37
562	School of Education	EDUC	37
501	School of Global and International Studies	SGIS	37
663	Jacobs School of Music	MUS	37
798	College of Arts & Sciences	COLL	36
738	College of Arts & Sciences	COLL	36
523	School of Public Health	SPH	36
611	School of Public & Environmental Affairs	SPEA	36
661	School of Public Health	SPH	36
572	School of Public Health	SPH	36
555	School of Public Health	SPH	36
533	School of Education	EDUC	36
784	Maurer School of Law	LAW	36
696	Jacobs School of Music	MUS	36
624	School of Public Health	SPH	36
603	Kelley School of Business	BUS	35
625	Maurer School of Law	LAW	35
664	Jacobs School of Music	MUS	35
631	School of Informatics & Computing	INFO	35
571	School of Education	EDUC	35
532	Maurer School of Law	LAW	35
596	School of Education	EDUC	35
632	School of Education	EDUC	35
520	Maurer School of Law	LAW	35
341	College of Arts & Sciences	COLL	35
869	College of Arts & Sciences	COLL	35
519	Maurer School of Law	LAW	35
472	College of Arts & Sciences	COLL	34
568	School of Education	EDUC	34
431	School of Public & Environmental Affairs	SPEA	34
516	School of Public Health	SPH	34
639	School of Informatics & Computing	INFO	34
607	College of Arts & Sciences	COLL	34
695	School of Optometry	OPT	34
190	School of Public Health	SPH	34
517	School of Public Health	SPH	34
657	Jacobs School of Music	MUS	34
425	College of Arts & Sciences	COLL	33
659	School of Public Health	SPH	33
548	Jacobs School of Music	MUS	33
703	Kelley School of Business	BUS	33
589	Kelley School of Business	BUS	33
646	College of Arts & Sciences	COLL	32
860	College of Arts & Sciences	COLL	32
694	College of Arts & Sciences	COLL	32
890	College of Arts & Sciences	COLL	32
632	School of Public Health	SPH	32
435	College of Arts & Sciences	COLL	32
769	College of Arts & Sciences	COLL	32
506	Maurer School of Law	LAW	32
531	School of Education	EDUC	32
701	Jacobs School of Music	MUS	32
586	School of Education	EDUC	32
830	Jacobs School of Music	MUS	32
617	School of Informatics & Computing	INFO	32
653	Kelley School of Business	BUS	32
725	College of Arts & Sciences	COLL	31
571	School of Public Health	SPH	31
698	School of Informatics & Computing	INFO	31
597	Kelley School of Business	BUS	31
748	College of Arts & Sciences	COLL	31
515	Maurer School of Law	LAW	31
820	Jacobs School of Music	MUS	31
675	Jacobs School of Music	MUS	31
595	School of Optometry	OPT	31
534	Jacobs School of Music	MUS	31
604	Kelley School of Business	BUS	31
599	Kelley School of Business	BUS	31
543	School of Public Health	SPH	31
791	School of Public Health	SPH	31
678	School of Education	EDUC	31
746	College of Arts & Sciences	COLL	30
443	College of Arts & Sciences	COLL	30
651	School of Global and International Studies	SGIS	30
451	College of Arts & Sciences	COLL	30
659	College of Arts & Sciences	COLL	30
785	Maurer School of Law	LAW	30
351	College of Arts & Sciences	COLL	30
604	Jacobs School of Music	MUS	30
689	College of Arts & Sciences	COLL	30
503	Maurer School of Law	LAW	30
670	School of Global and International Studies	SGIS	30
690	School of Global and International Studies	SGIS	30
582	School of Public Health	SPH	30
629	School of Education	EDUC	29
593	Maurer School of Law	LAW	29
407	College of Arts & Sciences	COLL	29
453	College of Arts & Sciences	COLL	29
563	School of Public Health	SPH	29
368	College of Arts & Sciences	COLL	29
850	School of Medicine	MED	29
553	Kelley School of Business	BUS	28
633	School of Public Health	SPH	28
657	School of Public Health	SPH	28
585	Maurer School of Law	LAW	28
744	Maurer School of Law	LAW	28
444	College of Arts & Sciences	COLL	28
551	School of Global and International Studies	SGIS	28
552	School of Global and International Studies	SGIS	28
660	School of Global and International Studies	SGIS	27
795	School of Optometry	OPT	27
619	School of Informatics & Computing	INFO	27
424	College of Arts & Sciences	COLL	27
518	School of Informatics & Computing	INFO	27
686	College of Arts & Sciences	COLL	27
452	College of Arts & Sciences	COLL	27
707	Maurer School of Law	LAW	27
800	School of Medicine	MED	27
749	College of Arts & Sciences	COLL	27
612	Jacobs School of Music	MUS	27
703	School of Informatics & Computing	INFO	27
671	Jacobs School of Music	MUS	26
785	School of Education	EDUC	26
560	School of Medicine	MED	26
530	The Media School	MSCH	26
745	College of Arts & Sciences	COLL	26
340	College of Arts & Sciences	COLL	26
352	College of Arts & Sciences	COLL	26
680	School of Global and International Studies	SGIS	26
510	Maurer School of Law	LAW	26
343	College of Arts & Sciences	COLL	26
682	School of Global and International Studies	SGIS	25
735	College of Arts & Sciences	COLL	25
716	School of Education	EDUC	25
361	College of Arts & Sciences	COLL	25
555	School of Medicine	MED	25
563	The Media School	MSCH	25
652	School of Global and International Studies	SGIS	25
589	Jacobs School of Music	MUS	25
667	School of Education	EDUC	25
799	School of Education	EDUC	25
549	School of Public & Environmental Affairs	SPEA	25
526	School of Informatics & Computing	INFO	25
681	School of Global and International Studies	SGIS	25
851	College of Arts & Sciences	COLL	24
519	College of Arts & Sciences	COLL	24
911	Jacobs School of Music	MUS	24
311	College of Arts & Sciences	COLL	24
583	School of Public Health	SPH	24
706	School of Informatics & Computing	INFO	24
567	School of Public Health	SPH	24
412	College of Arts & Sciences	COLL	24
712	School of Public Health	SPH	24
659	Jacobs School of Music	MUS	24
683	Maurer School of Law	LAW	24
658	College of Arts & Sciences	COLL	24
566	School of Informatics & Computing	INFO	24
590	School of Global and International Studies	SGIS	24
750	School of Public Health	SPH	24
673	The Media School	MSCH	24
743	College of Arts & Sciences	COLL	24
574	School of Informatics & Computing	INFO	24
644	College of Arts & Sciences	COLL	24
586	School of Informatics & Computing	INFO	24
524	School of Global and International Studies	SGIS	24
110	College of Arts & Sciences	COLL	24
652	School of Public Health	SPH	24
331	College of Arts & Sciences	COLL	24
458	College of Arts & Sciences	COLL	24
325	College of Arts & Sciences	COLL	24
211	College of Arts & Sciences	COLL	24
669	Jacobs School of Music	MUS	24
805	College of Arts & Sciences	COLL	23
600	Jacobs School of Music	MUS	23
631	Jacobs School of Music	MUS	23
371	College of Arts & Sciences	COLL	23
615	Kelley School of Business	BUS	23
794	School of Public Health	SPH	23
765	College of Arts & Sciences	COLL	23
589	Maurer School of Law	LAW	23
583	Maurer School of Law	LAW	23
653	The Media School	MSCH	23
312	Jacobs School of Music	MUS	23
561	School of Medicine	MED	23
703	Jacobs School of Music	MUS	23
546	Jacobs School of Music	MUS	23
523	Maurer School of Law	LAW	23
505	The Media School	MSCH	23
710	School of Informatics & Computing	INFO	23
595	School of Global and International Studies	SGIS	22
742	College of Arts & Sciences	COLL	22
901	The Media School	MSCH	22
531	School of Public & Environmental Affairs	SPEA	22
754	College of Arts & Sciences	COLL	22
362	College of Arts & Sciences	COLL	22
581	School of Global and International Studies	SGIS	22
693	School of Global and International Studies	SGIS	22
612	School of Public Health	SPH	22
480	College of Arts & Sciences	COLL	22
835	College of Arts & Sciences	COLL	22
597	College of Arts & Sciences	COLL	22
764	School of Informatics & Computing	INFO	22
539	School of Public Health	SPH	22
633	School of Informatics & Computing	INFO	22
600	School of Public Health	SPH	22
556	Maurer School of Law	LAW	22
549	Jacobs School of Music	MUS	21
624	The Media School	MSCH	21
147	School of Public Health	SPH	21
599	School of Global and International Studies	SGIS	21
899	School of Optometry	OPT	21
430	College of Arts & Sciences	COLL	21
582	School of Global and International Studies	SGIS	21
736	College of Arts & Sciences	COLL	21
591	School of Public & Environmental Affairs	SPEA	21
504	Maurer School of Law	LAW	21
811	Jacobs School of Music	MUS	21
476	College of Arts & Sciences	COLL	21
751	School of Global and International Studies	SGIS	21
579	School of Education	EDUC	21
644	Maurer School of Law	LAW	21
415	College of Arts & Sciences	COLL	21
730	Jacobs School of Music	MUS	21
200	School of Education	EDUC	20
321	College of Arts & Sciences	COLL	20
565	School of Public Health	SPH	20
317	College of Arts & Sciences	COLL	20
792	School of Optometry	OPT	20
512	School of Global and International Studies	SGIS	20
754	Maurer School of Law	LAW	20
774	Maurer School of Law	LAW	20
454	College of Arts & Sciences	COLL	20
582	Jacobs School of Music	MUS	20
588	School of Public Health	SPH	20
584	School of Public Health	SPH	20
546	School of Informatics & Computing	INFO	20
809	College of Arts & Sciences	COLL	20
569	School of Global and International Studies	SGIS	20
731	School of Global and International Studies	SGIS	19
709	College of Arts & Sciences	COLL	19
701	School of Global and International Studies	SGIS	19
593	School of Global and International Studies	SGIS	19
901	School of Optometry	OPT	19
250	Jacobs School of Music	MUS	19
501	School of Public & Environmental Affairs	SPEA	19
605	Jacobs School of Music	MUS	19
330	College of Arts & Sciences	COLL	19
640	Jacobs School of Music	MUS	19
744	College of Arts & Sciences	COLL	19
308	College of Arts & Sciences	COLL	19
711	School of Global and International Studies	SGIS	19
671	School of Informatics & Computing	INFO	19
720	Jacobs School of Music	MUS	19
752	School of Global and International Studies	SGIS	19
799	School of Optometry	OPT	19
609	School of Education	EDUC	19
546	School of Public Health	SPH	19
574	The Media School	MSCH	19
376	College of Arts & Sciences	COLL	19
450	Jacobs School of Music	MUS	18
600	School of Informatics & Computing	INFO	18
502	School of Global and International Studies	SGIS	18
305	College of Arts & Sciences	COLL	18
632	Jacobs School of Music	MUS	18
761	School of Global and International Studies	SGIS	18
405	College of Arts & Sciences	COLL	18
572	Maurer School of Law	LAW	18
601	School of Global and International Studies	SGIS	18
777	Maurer School of Law	LAW	18
310	College of Arts & Sciences	COLL	18
100	School of Public Health	SPH	18
200	Jacobs School of Music	MUS	18
795	College of Arts & Sciences	COLL	18
727	College of Arts & Sciences	COLL	18
587	School of Public Health	SPH	18
672	Jacobs School of Music	MUS	18
711	School of Public Health	SPH	18
514	The Media School	MSCH	18
782	College of Arts & Sciences	COLL	18
420	College of Arts & Sciences	COLL	18
313	College of Arts & Sciences	COLL	18
520	The Media School	MSCH	17
460	College of Arts & Sciences	COLL	17
717	School of Public Health	SPH	17
620	Kelley School of Business	BUS	17
506	School of Global and International Studies	SGIS	17
718	College of Arts & Sciences	COLL	17
507	School of Global and International Studies	SGIS	17
511	School of Global and International Studies	SGIS	17
713	Kelley School of Business	BUS	17
707	Kelley School of Business	BUS	17
332	College of Arts & Sciences	COLL	17
421	College of Arts & Sciences	COLL	17
627	School of Education	EDUC	17
573	Maurer School of Law	LAW	17
570	Maurer School of Law	LAW	17
135	College of Arts & Sciences	COLL	17
604	The Media School	MSCH	17
548	School of Public Health	SPH	17
303	College of Arts & Sciences	COLL	16
641	Maurer School of Law	LAW	16
619	School of Public Health	SPH	16
606	School of Public Health	SPH	16
408	College of Arts & Sciences	COLL	16
552	The Media School	MSCH	16
111	College of Arts & Sciences	COLL	16
921	Jacobs School of Music	MUS	16
338	Jacobs School of Music	MUS	16
473	College of Arts & Sciences	COLL	16
414	Jacobs School of Music	MUS	16
660	Jacobs School of Music	MUS	16
416	College of Arts & Sciences	COLL	16
505	School of Global and International Studies	SGIS	16
436	College of Arts & Sciences	COLL	16
290	School of Public Health	SPH	16
640	Maurer School of Law	LAW	16
537	School of Public Health	SPH	16
554	Jacobs School of Music	MUS	16
840	Jacobs School of Music	MUS	16
280	College of Arts & Sciences	COLL	16
656	School of Public Health	SPH	16
539	Kelley School of Business	BUS	16
514	Jacobs School of Music	MUS	16
215	College of Arts & Sciences	COLL	15
630	School of Public Health	SPH	15
527	School of Global and International Studies	SGIS	15
625	School of Public Health	SPH	15
635	Maurer School of Law	LAW	15
634	School of Public Health	SPH	15
693	Maurer School of Law	LAW	15
510	School of Global and International Studies	SGIS	15
373	Jacobs School of Music	MUS	15
870	College of Arts & Sciences	COLL	15
350	College of Arts & Sciences	COLL	15
773	Maurer School of Law	LAW	15
509	School of Global and International Studies	SGIS	15
148	School of Public Health	SPH	15
690	Jacobs School of Music	MUS	15
528	School of Education	EDUC	15
570	School of Medicine	MED	15
300	Kelley School of Business	BUS	15
101	School of Global and International Studies	SGIS	15
589	School of Global and International Studies	SGIS	15
786	College of Arts & Sciences	COLL	15
652	School of Public & Environmental Affairs	SPEA	15
644	Kelley School of Business	BUS	15
879	College of Arts & Sciences	COLL	15
680	Kelley School of Business	BUS	15
599	Maurer School of Law	LAW	15
660	Maurer School of Law	LAW	15
150	School of Public Health	SPH	14
644	Jacobs School of Music	MUS	14
210	Jacobs School of Music	MUS	14
261	Jacobs School of Music	MUS	14
673	Jacobs School of Music	MUS	14
564	School of Public Health	SPH	14
540	The Media School	MSCH	14
721	Maurer School of Law	LAW	14
494	Jacobs School of Music	MUS	14
754	Kelley School of Business	BUS	14
662	School of Informatics & Computing	INFO	14
662	School of Public & Environmental Affairs	SPEA	14
704	Maurer School of Law	LAW	14
550	School of Global and International Studies	SGIS	14
446	College of Arts & Sciences	COLL	14
281	Jacobs School of Music	MUS	14
337	Jacobs School of Music	MUS	14
723	College of Arts & Sciences	COLL	14
555	Maurer School of Law	LAW	14
622	Maurer School of Law	LAW	14
732	School of Global and International Studies	SGIS	14
589	School of Public & Environmental Affairs	SPEA	14
342	College of Arts & Sciences	COLL	13
518	The Media School	MSCH	13
531	The Media School	MSCH	13
205	Jacobs School of Music	MUS	13
529	The Media School	MSCH	13
790	School of Education	EDUC	13
650	The Media School	MSCH	13
850	Jacobs School of Music	MUS	13
102	School of Global and International Studies	SGIS	13
112	College of Arts & Sciences	COLL	13
793	School of Optometry	OPT	13
733	College of Arts & Sciences	COLL	13
668	School of Public & Environmental Affairs	SPEA	13
803	School of Global and International Studies	SGIS	13
713	School of Global and International Studies	SGIS	12
621	School of Informatics & Computing	INFO	12
583	School of Medicine	MED	12
597	School of Public Health	SPH	12
674	Jacobs School of Music	MUS	12
537	School of Public & Environmental Affairs	SPEA	12
401	School of Public Health	SPH	12
501	The Media School	MSCH	12
791	College of Arts & Sciences	COLL	12
718	Maurer School of Law	LAW	12
631	School of Public Health	SPH	12
103	College of Arts & Sciences	COLL	12
312	College of Arts & Sciences	COLL	12
110	Jacobs School of Music	MUS	12
570	School of Global and International Studies	SGIS	12
794	Maurer School of Law	LAW	12
316	College of Arts & Sciences	COLL	12
353	College of Arts & Sciences	COLL	12
598	School of Informatics & Computing	INFO	12
637	Jacobs School of Music	MUS	12
555	School of Global and International Studies	SGIS	12
700	School of Optometry	OPT	12
526	School of Public Health	SPH	12
878	School of Medicine	MED	12
596	School of Public Health	SPH	12
494	College of Arts & Sciences	COLL	12
100	Jacobs School of Music	MUS	12
121	College of Arts & Sciences	COLL	11
610	School of Global and International Studies	SGIS	11
419	College of Arts & Sciences	COLL	11
380	College of Arts & Sciences	COLL	11
750	Maurer School of Law	LAW	11
602	The Media School	MSCH	11
434	School of Education	EDUC	11
566	School of Public Health	SPH	11
120	College of Arts & Sciences	COLL	11
429	College of Arts & Sciences	COLL	11
656	School of Global and International Studies	SGIS	11
800	The Media School	MSCH	11
221	College of Arts & Sciences	COLL	11
587	School of Informatics & Computing	INFO	11
371	Jacobs School of Music	MUS	11
390	College of Arts & Sciences	COLL	11
201	School of Global and International Studies	SGIS	11
306	College of Arts & Sciences	COLL	11
304	College of Arts & Sciences	COLL	11
799	School of Global and International Studies	SGIS	11
682	School of Public Health	SPH	11
324	College of Arts & Sciences	COLL	11
535	School of Global and International Studies	SGIS	10
411	Jacobs School of Music	MUS	10
593	School of Informatics & Computing	INFO	10
710	School of Public Health	SPH	10
413	Jacobs School of Music	MUS	10
433	College of Arts & Sciences	COLL	10
580	Jacobs School of Music	MUS	10
556	School of Public Health	SPH	10
530	School of Informatics & Computing	INFO	10
698	School of Global and International Studies	SGIS	10
135	School of Public Health	SPH	10
781	School of Global and International Studies	SGIS	10
215	School of Medicine	MED	10
782	School of Global and International Studies	SGIS	10
202	School of Global and International Studies	SGIS	10
506	School of Public Health	SPH	10
693	School of Informatics & Computing	INFO	10
666	College of Arts & Sciences	COLL	10
150	Jacobs School of Music	MUS	10
398	College of Arts & Sciences	COLL	10
490	College of Arts & Sciences	COLL	10
559	School of Public Health	SPH	10
320	College of Arts & Sciences	COLL	10
507	School of Informatics & Computing	INFO	10
493	College of Arts & Sciences	COLL	10
638	Jacobs School of Music	MUS	10
780	School of Optometry	OPT	10
