# Supplementary material for: Analyzing cross-college course enrollments via contextual graph mining
Source: PLoS One. 2017 Nov 29;12(11):e0188577. doi: 10.1371/journal.pone.0188577 (PMC5706688; doi:10.1371/journal.pone.0188577)
Supplement: S3 Table — (XLSX) [file pone.0188577.s005.xlsx]

## Sheet: Ex1
	Baseline			Average			Hadamard			Weight-1			Weight-2
No	final error rate%		No	final error rate%		No	final error rate%		No	final error rate%		No	final error rate%
1	13.7766		1	11.7923		1	12.1795		1	11.9513		1	11.9513
2	13.6412		2	11.785		2	12.1795		2	11.9955		2	11.9925
3	13.8635		3	11.9189		3	12.2722		3	12.0499		3	12.1235
4	13.6839		4	11.8085		4	12.2634		4	12.0485		4	12.2266
5	13.6691		5	11.994		5	12.2398		5	12.1103		5	12.1957
6	13.5779		6	11.6908		6	12.1751		6	12.019		6	11.8865
7	13.3954		7	11.6731		7	12.1235		7	11.835		7	11.9204
8	13.7089		8	11.8998		8	12.1927		8	12.0956		8	12.0426
9	13.7221		9	11.8424		9	12.2972		9	12.019		9	12.0426
10	13.5867		10	11.9381		10	12.1471		10	12.022		10	12.075
ave	13.6625		ave	11.8343		ave	12.207		ave	12.0146		ave	12.0457
std	0.120141		std	0.099616		std	0.0547227		std	0.0740411		std	0.107196
min	13.3954		min	11.6731		min	12.1235		min	11.835		min	11.8865

## Sheet: Ex2
	Baseline			Average			Hadamard			Weight-1			Weight-2
No	final error rate%		No	final error rate%		No	final error rate%		No	final error rate%		No	final error rate%
1	13.5396		1	12.0205		1	12.2531		1	11.6908		1	11.8218
2	13.5587		2	12.1898		2	12.1839		2	11.6878		2	11.9469
3	13.6309		3	12.1191		3	12.1397		3	11.6775		3	11.7923
4	13.6927		4	12.0602		4	12.0131		4	11.6922		4	11.6937
5	13.7015		5	12.3223		5	12.2207		5	11.7128		5	11.8232
6	13.6662		6	12.1383		6	12.2442		6	11.7114		6	11.7555
7	13.4984		7	12.1073		7	12.2207		7	11.5171		7	11.707
8	13.3424		8	11.8762		8	11.8998		8	11.5818		8	11.6657
9	13.5926		9	12.0264		9	12.0146		9	11.6672		9	11.8026
10	13.7266		10	12.3326		10	12.3473		10	11.8453		10	11.9233
ave	13.595		ave	12.1193		ave	12.1537		ave	11.6784		ave	11.7932
std	0.110502		std	0.13157		std	0.130079		std	0.0812715		std	0.0879603
min	13.3424		min	11.8762		min	11.8998		min	11.5171		min	11.6657

## Sheet: Ex3
	Baseline			Average			Hadamard			Weight-1			Weight-2
No	final error rate%		No	final error rate%		No	final error rate%		No	final error rate%		No	final error rate%
1	13.4999		1	12.1559		1	12.1868		1	11.8144		1	11.785
2	13.6588		2	12.1471		2	12.1309		2	11.7305		2	11.891
3	13.6721		3	12.1015		3	12.2001		3	11.7055		3	11.7438
4	13.6662		4	12.3061		4	12.3988		4	11.8968		4	11.8748
5	13.6412		5	12.2325		5	12.2163		5	11.9528		5	11.8762
6	13.4322		6	12.1103		6	12.2575		6	11.651		6	11.838
7	13.5911		7	12.1942		7	12.2325		7	11.8645		7	11.8512
8	13.5838		8	12.15		8	12.1589		8	11.8512		8	11.9013
9	13.5219		9	11.9837		9	12.1412		9	11.7261		9	11.8085
10	13.678		10	12.3473		10	12.3649		10	11.8277		10	11.8968
ave	13.5945		ave	12.1728		ave	12.2288		ave	11.802		ave	11.8466
std	0.0807173		std	0.0992192		std	0.0855374		std	0.0904714		std	0.0500723
min	13.4322		min	11.9837		min	12.1309		min	11.651		min	11.7438

## Sheet: Ex4
	Baseline			Average			Hadamard			Weight-1			Weight-2
No	final error rate%		No	final error rate%		No	final error rate%		No	final error rate%		No	final error rate%
1	13.3497		1	12.0043		1	11.9454		1	11.6937		1	11.9719
2	13.6971		2	12.2001		2	12.2015		2	11.9322		2	12.0588
3	13.6736		3	12.0558		3	12.3105		3	12.0308		3	12.1294
4	13.5779		4	12.0205		4	12.1957		4	11.8203		4	11.966
5	13.8178		5	12.1706		5	12.309		5	11.9852		5	12.0882
6	13.8031		6	12.1147		6	12.2398		6	11.8718		6	12.2354
7	13.5455		7	11.9793		7	12.2133		7	11.9969		7	12.0853
8	13.6971		8	12.0543		8	12.2442		8	11.9542		8	12.1162
9	13.8738		9	12.1029		9	12.2943		9	11.9219		9	12.1132
10	13.675		10	12.2133		10	12.3458		10	11.9881		10	12.0279
ave	13.6711		ave	12.0916		ave	12.23		ave	11.9195		ave	12.0792
std	0.144619		std	0.078394		std	0.106684		std	0.0958513		std	0.075457
min	13.3497		min	11.9793		min	11.9454		min	11.6937		min	11.966

## Sheet: Ex5
	Baseline			Average			Hadamard			Weight-1			Weight-2
No	final error rate%		No	final error rate%		No	final error rate%		No	final error rate%		No	final error rate%
1	13.5985		1	11.8851		1	11.5759		1	11.6024		1	11.6657
2	13.7796		2	12.206		2	11.7231		2	11.888		2	11.8409
3	13.6912		3	11.9719		3	11.6392		3	11.9219		3	11.8733
4	13.756		4	12.0234		4	11.7467		4	11.8424		4	11.8733
5	13.89		5	12.0941		5	11.8232		5	11.913		5	11.9513
6	13.4925		6	11.941		6	11.7099		6	11.5259		6	11.6849
7	13.7972		7	12.2251		7	11.9307		7	11.807		7	12.0014
8	13.6883		8	12.1		8	11.8129		8	11.9086		8	11.8232
9	13.5146		9	11.8806		9	11.5377		9	11.6304		9	11.7143
10	13.5396		10	11.8586		10	11.5951		10	11.7482		10	11.7231
ave	13.6747		ave	12.0186		ave	11.7095		ave	11.7788		ave	11.8151
std	0.127393		std	0.126794		std	0.118121		std	0.137888		std	0.108918
min	13.4925		min	11.8586		min	11.5377		min	11.5259		min	11.6657

## Sheet: Ex6
	Baseline			Average			Hadamard			Weight-1			Weight-2
No	final error rate%		No	final error rate%		No	final error rate%		No	final error rate%		No	final error rate%
1	13.6853		1	11.9793		1	11.994		1	12.0382		1	12.0941
2	13.7089		2	11.835		2	11.969		2	11.9807		2	12.0853
3	13.8164		3	12.044		3	12.1397		3	11.9513		3	12.072
4	13.5013		4	11.8041		4	11.838		4	11.9351		4	12.0352
5	13.6147		5	11.9881		5	11.9454		5	11.8836		5	11.9204
6	13.625		6	11.9881		6	12.0352		6	11.8571		6	12.0146
7	13.5529		7	11.9322		7	11.966		7	11.9999		7	12.0014
8	13.5897		8	11.8394		8	11.9807		8	11.838		8	11.9484
9	13.6382		9	11.9042		9	11.9896		9	11.916		9	11.8335
10	13.8031		10	11.9469		10	11.9484		10	12.0367		10	11.9542
ave	13.6535		ave	11.9261		ave	11.9806		ave	11.9437		ave	11.9959
std	0.0963811		std	0.0748779		std	0.0717869		std	0.0672981		std	0.0783579
min	13.5013		min	11.8041		min	11.838		min	11.838		min	11.8335

## Sheet: Ex7
	Baseline			Average			Hadamard			Weight-1			Weight-2
No	final error rate%		No	final error rate%		No	final error rate%		No	final error rate%		No	final error rate%
1	13.6809		1	12.1044		1	12.1706		1	12.1736		1	12.3031
2	13.7354		2	12.284		2	12.1206		2	12.256		2	12.387
3	13.7236		3	12.3561		3	12.2913		3	12.4327		3	12.443
4	13.6088		4	12.1427		4	12.1		4	12.2074		4	12.4606
5	13.8428		5	12.4341		5	12.281		5	12.3296		5	12.3973
6	13.6603		6	12.2472		6	12.1912		6	12.1265		6	12.2648
7	13.6176		7	12.1839		7	12.0926		7	12.3546		7	12.5431
8	13.8164		8	12.3178		8	12.3178		8	12.3532		8	12.5166
9	13.7869		9	12.2325		9	12.2545		9	12.1986		9	12.3723
10	13.675		10	12.0514		10	12.0279		10	12.3591		10	12.4047
ave	13.7148		ave	12.2354		ave	12.1848		ave	12.2791		ave	12.4092
std	0.076672		std	0.112088		std	0.0937367		std	0.0950223		std	0.0820572
min	13.6088		min	12.0514		min	12.0279		min	12.1265		min	12.2648

## Sheet: Ex8
	Baseline			Average			Hadamard			Weight-1			Weight-2
No	final error rate%		No	final error rate%		No	final error rate%		No	final error rate%		No	final error rate%
1	13.7943		1	12.4871		1	12.3797		1	12.6122		1	12.6858
2	13.7722		2	12.2045		2	12.125		2	12.5902		2	12.5607
3	13.5617		3	12.0911		3	11.9719		3	12.4253		3	12.3679
4	13.6868		4	12.2634		4	12.2222		4	12.5754		4	12.649
5	13.6382		5	12.2604		5	12.1795		5	12.7271		5	12.7256
6	13.7001		6	12.1677		6	12.1294		6	12.5313		6	12.6593
7	13.4483		7	12.1912		7	11.994		7	12.3576		7	12.4209
8	13.6353		8	12.2869		8	12.2545		8	12.5872		8	12.596
9	13.8237		9	12.465		9	12.4341		9	12.677		9	12.6829
10	13.6986		10	12.3237		10	12.2325		10	12.4415		10	12.5799
ave	13.6759		ave	12.2741		ave	12.1923		ave	12.5525		ave	12.5928
std	0.106883		std	0.118857		std	0.140181		std	0.10938		std	0.111062
min	13.4483		min	12.0911		min	11.9719		min	12.3576		min	12.3679

## Sheet: Ex9
	Baseline			Average			Hadamard			Weight-1			Weight-2
No	final error rate%		No	final error rate%		No	final error rate%		No	final error rate%		No	final error rate%
1	13.5646		1	11.6687		1	11.8748		1	11.8291		1	11.81
2	13.6397		2	11.6746		2	11.9101		2	11.8424		2	11.9263
3	13.5646		3	11.6966		3	11.9425		3	11.9071		3	11.8703
4	13.5514		4	11.7143		4	11.8821		4	12.019		4	12.1073
5	13.6412		5	11.8085		5	12.0087		5	11.9734		5	12.0705
6	13.731		6	11.8806		6	12.0264		6	12.0573		6	12.022
7	13.5293		7	11.6554		7	11.9749		7	11.7953		7	11.86
8	13.5705		8	11.7143		8	12.0676		8	11.9719		8	11.9219
9	13.5558		9	11.4655		9	11.6687		9	11.9513		9	11.9145
10	13.7192		10	11.6731		10	11.9086		10	11.8571		10	11.916
ave	13.6067		ave	11.6952		ave	11.9264		ave	11.9204		ave	11.9419
std	0.0684581		std	0.101935		std	0.10533		std	0.0831501		std	0.090342
min	13.5293		min	11.4655		min	11.6687		min	11.7953		min	11.81

## Sheet: Ex10
	Baseline			Average			Hadamard			Weight-1			Weight-2
No	final error rate%		No	final error rate%		No	final error rate%		No	final error rate%		No	final error rate%
1	13.5484		1	12.1118		1	12.228		1	12.1559		1	12.3576
2	13.4439		2	11.8527		2	12.0337		2	12.0985		2	12.2413
3	13.5264		3	11.8851		3	12.1603		3	11.9292		3	12.0808
4	13.7383		4	12.0146		4	12.1692		4	12.0102		4	12.1647
5	13.8443		5	12.2089		5	12.4577		5	12.231		5	12.3752
6	13.491		6	12.019		6	12.1191		6	12.1235		6	12.2575
7	13.6132		7	11.9395		7	12.1839		7	12.1603		7	12.4224
8	13.859		8	12.2428		8	12.3841		8	12.259		8	12.284
9	13.7442		9	12.1427		9	12.3134		9	12.1633		9	12.2207
10	13.5161		10	11.9439		10	12.1162		10	12.0352		10	12.2428
ave	13.6325		ave	12.0361		ave	12.2166		ave	12.1166		ave	12.2647
std	0.144119		std	0.128328		std	0.124574		std	0.0961354		std	0.0963771
min	13.4439		min	11.8527		min	12.0337		min	11.9292		min	12.0808

[truncated: 15 more sheets: Ex11, Ex12, Ex13, Ex14, Ex15, Ex16, Ex17, Ex18, Ex20, Ex19, Ex21, Ex22, Ex23, Ex24, Ex25]
