# Supplementary material for: Analyzing cross-college course enrollments via contextual graph mining
Source: PLoS One. 2017 Nov 29;12(11):e0188577. doi: 10.1371/journal.pone.0188577 (PMC5706688; doi:10.1371/journal.pone.0188577)
Supplement: S4 Table — (XLSX) [file pone.0188577.s006.xlsx]

## Sheet: Sheet1
		FIMs of features from three contrast models on 10 runs
		stuGdr	stuAge	stuLev	stuSub	stuGpaAve	stuGpaStd	stuRakInSch	schNumCrsAve	schNumCrdAve	crsGrdAve	crsGrdStd	crsNumStu	crsNumCrd	stuCrs	stuCrsInSch	stuCrsOutSch	crsStu	crsStuInSch	crsStuOutSch
Average	1	51.779	88.365	62.934	35.467	111.445	112.368	120.184	89.679	71.611	110.895	84.558	212.117	53.708	105.189	93.987	120.978	73.471	80.987	77.221
	2	49.015	88.451	64.607	37.78	108.701	117.832	110.558	77.26	70.81	109.052	86.194	219.278	54.264	111.224	90.896	114.18	71.243	75.764	81.469
	3	47.821	90.75	65.78	38.496	109.833	118.972	112.989	83.966	65.437	108.902	88.506	214.447	52.992	102.031	93.702	124.004	72.09	78.802	77.173
	4	33.297	84.238	66.181	38.839	108.024	111.307	105.645	79.59	69.592	105.641	84.151	215.893	52.974	102.145	90.294	106.299	65.298	77.961	82.639
	5	47.794	91.298	71.707	33.692	112.34	113.163	106.987	86.416	70.45	104.719	87.418	221.544	53.031	108.46	92.513	124.158	71.811	73.946	78.716
	6	37.928	88.118	59.696	35.97	103.162	116.112	109.234	79.003	62.241	108.823	84.433	221.135	49.923	97.067	95.865	111.845	71.205	76.523	76.801
	7	47.219	92.354	66.447	40.862	107.253	109.458	116.305	84.129	72.111	109.024	88.407	231.081	50.214	106.259	91.667	121.81	70.494	79.615	76.845
	8	40.57	93.015	66.682	38.86	104.708	115.961	118.7	81.754	67.501	111.229	78.985	207.042	51.137	107.121	89.102	127.201	67.243	82.523	83.421
	9	48.641	90.938	63.144	40.79	104.335	108.719	114.906	82.073	67.263	108.442	88.254	201.998	48.924	101.319	103.096	123.523	66.843	76.888	73.923
	10	36.839	85.012	67.306	38.778	101.781	110.562	109.394	80.794	65.957	108.689	86.864	232.842	52.953	107.516	97.443	116.037	69.035	78.008	74.107
Hadamard	1	49.432	91.337	74.271	26.401	102.532	113.62	120.632	89.281	64.528	107.298	83.947	255.216	49.387	125.686	125.479	116.855	76.851	81.722	79.002
	2	39.218	91.683	71.561	33.873	106.88	108.179	113.087	88.332	59.806	106.664	86.055	230.984	46.512	111.708	133.788	114.834	65.169	81.557	88.632
	3	47.744	89.65	82.806	32.529	105.721	111.623	115.237	96.58	63.477	106.025	86.06	233.39	49.354	119.733	128.797	122.828	72.377	74.884	85.781
	4	45.534	84.586	72.871	34.169	94.003	112.052	107.257	88.273	65.809	101.867	79.936	229.603	48.42	119.048	134.29	122.603	67.808	82.351	83.928
	5	40.738	92.979	76.799	31.173	102.223	115.678	111.907	91.853	64.589	107.33	80.454	240.656	46.596	115.545	143.1	119.129	67.193	77.185	86.863
	6	48.565	90.351	81.538	35.462	103.965	111.861	112.631	87.499	61.369	103.459	85.512	232.3	48.696	116.901	137.623	115.983	67.455	76.684	84.807
	7	49.026	84.968	74.457	29.861	99.211	111.156	113.516	87.066	65.5	113.762	82.463	240.003	46.058	114.461	138.728	113.659	67.051	80.399	84.872
	8	29.947	89.17	71.736	40.201	113.362	107.287	110.512	97.355	68.797	108.064	88.43	242.741	50.278	111.175	143.743	122.392	74.484	79.182	85.341
	9	41.633	86.883	76.477	31.677	109.474	113.351	108.2	101.472	74.539	108.733	85.545	240.074	47.985	110.857	137.59	128.682	67.601	83.426	89.658
	10	45.971	91.592	72.082	31.301	103.325	116.026	114.314	95.554	65.993	106.008	83.03	238.321	51.644	107.527	135.785	124.858	67.195	84.812	88.681
Weight-1	1	42.75	90.386	77.572	40.091	98.959	101.578	120.674	97.258	60.691	120.764	96.114	128.753	57.169	186.825	111.076	157.436	74.576	65.886	88.658
	2	42.866	90.869	71.479	33.948	95.652	99.532	118.398	101.591	67.418	128.759	88.645	121.384	58.246	187.083	111.118	154.842	71.239	61.288	91.352
	3	30.662	84.347	62.417	36.563	91.617	104.786	105.76	94.236	71.854	128.393	94.123	122.499	52.152	182.479	109.694	164.23	69.807	63.204	96.217
	4	38.654	91.472	68.478	39.345	100.728	102.81	114.043	96.044	70.961	119.934	94.085	122.552	47.925	180.66	112.511	159.293	70.559	64.388	95.032
	5	34.598	89.677	73.786	40.905	93.865	101.429	105.643	100.933	69.663	124.856	92.356	121.351	52.277	184.111	114.543	170.106	67.783	67.047	94.456
	6	29.029	80.323	80.719	40.686	97.883	103.125	108.76	99.648	68.35	118.955	91.385	126.216	53.33	190.43	114.075	155.296	72	63.668	95.335
	7	38.808	90.299	82.907	39.192	96.195	102.31	105.483	108.136	64.501	123.991	96.933	137.293	52.596	206.108	111.811	152.274	69.416	67.759	93.354
	8	42.527	87.294	77.928	37.449	93.141	104.362	102.145	99.533	65.486	123.525	102.229	124.706	55.577	177.23	117.397	151.741	65.773	64.021	92.885
	9	35.966	88.701	70.998	38.077	100.592	100.551	104.9	102.853	64.161	123.089	89.387	116.887	51.791	184.409	112.304	151.077	68.021	63.233	89.445
	10	39.767	94.152	76.827	33.5	98.878	102.166	109.677	104.917	67.416	132.348	98.176	119.237	54.948	196.782	114.883	163.232	65.758	64.446	90.029
